# Supplementary material for: Collagen constitutes about 12% in females and 17% in males of the total protein in mice
Source: Sci Rep. 2023 Mar 18;13:4490. doi: 10.1038/s41598-023-31566-z (PMC10024738; doi:10.1038/s41598-023-31566-z)
Supplement: Supplementary file 1 — Supplementary Table 1. [file 41598_2023_31566_MOESM1_ESM.csv]

pubmed			pubmed articles total 254664 from 1902-2022 (Fig. 1a; Supplementary Table 1; accessed pubmed.gov https://www.ncbi.nlm.nih.gov/pubmed/?term=collagen 26.09.2022)
Search query: collagen
Year	Count
2023	19
2022	8787
2021	12393
2020	11780
2019	11105
2018	10880
2017	10741
2016	10506
2015	10669
2014	10363
2013	10295
2012	9733
2011	9343
2010	8522
2009	7962
2008	7679
2007	7209
2006	6810
2005	6586
2004	6008
2003	5455
2002	5131
2001	4862
2000	4655
1999	4382
1998	4214
1997	4148
1996	4109
1995	3928
1994	3813
1993	3666
1992	3608
1991	3522
1990	3312
1989	3101
1988	2729
1987	2407
1986	2513
1985	2306
1984	2264
1983	2001
1982	1802
1981	1775
1980	1739
1979	1552
1978	1502
1977	1426
1976	1455
1975	1539
1974	1340
1973	1171
1972	1235
1971	1080
1970	1027
1969	915
1968	829
1967	666
1966	542
1965	507
1964	595
1963	410
1962	242
1961	228
1960	176
1959	144
1958	174
1957	165
1956	153
1955	138
1954	96
1953	110
1952	82
1951	76
1950	46
1949	24
1948	15
1947	14
1946	1
1945	9
1944	1
1942	1
1940	2
1938	2
1933	2
1932	3
1931	2
1929	1
1928	1
1925	1
1923	1
1914	1
1902	2
