# Supplementary material for: Collagen constitutes about 12% in females and 17% in males of the total protein in mice
Source: Sci Rep. 2023 Mar 18;13:4490. doi: 10.1038/s41598-023-31566-z (PMC10024738; doi:10.1038/s41598-023-31566-z)
Supplement: Supplementary file 3 — Supplementary Table 3. [file 41598_2023_31566_MOESM3_ESM.xlsx]

## Sheet: CD1_organs
QuickZyme assay date	% total collagen of total protein																									processed data total collagen
summary
	shwon are means ±SD of biological replicates
	values in black were not included
	assay date	190927	191114	191126	191129	191203																				assay date	190927	191114	191126	191129	191203
	SampleName	average %collagen/protein	average %collagen/protein	average %collagen/protein	average %collagen/protein	average %collagen/protein																				SampleName	Average collagen concentration [µg/g]	Average collagen concentration [µg/g]	Average collagen concentration [µg/g]	Average collagen concentration [µg/g]	Average collagen concentration [µg/g]
	CD1 nr.2 (4 Wochen) skin	24.5624	-				skin6	22.1802	19.975				liver	0.0835363	0.118854	0.213874										CD1 nr.2 (4 Wochen) skin	65327.3	-					skin	57440.4	47477				liver	206.843	289.879	508.607
	CD1 nr.6 (4 Wochen) brain	-0.421958	0.0624349				skin	21.8895	23.3756				liver	0.0126452	0.107588	0.149218										CD1 nr.6 (4 Wochen) brain	-622.398	103.419					skin	96960	48312.8				liver	22.9091	273.13	342.249
	heart	0.71198	2.02343				skin	18.3926	14.589				liver	0.0312098	0.186714	0.19477										heart	1640.57	5367.31					skin	40601.4	37128				liver	62.821	523.972	437.123
	liver	0.0835363	0.118854	0.213874			skin	-0.386771	16.7474	28.9523			liver	-0.080068	0.100809	0.177863	0.169895									liver	206.843	289.879	508.607				skin	-1243.43	58883.8	67600.4			liver	-166.468	300.787	393.574	388.453
	femur	25.6857	20.8155				skin	15.5946	18.136				liver	0.108581	0.175592											femur	144937	87393.8					skin	101442	61928.4				liver	307.798	362.442
	skull	38.4164	41.6431				skin CD1 nr.2	17.0418	19.0802	24.5624			liver	0.0839045	0.0855105											skull	215253	173780					skin	52504.8	44484.1	65327.3			liver	257.024	171.998
	kidney	1.72276	1.29388				skin	14.253	19.2441				liver	0.0843867	0.130021											kidney	3037.28	3028.19					skin	58730.5	38878.6				liver	240.616	268.093
	muscle	2.61977	1.52168				skin	19.2103	24.6367				liver	0.0253042	-0.383283	0.183078										muscle	5185.89	4172.48					skin	76020	62516.2				liver	72.8612	244.312	421.842
	lung	1.69357	2.80767				skin	16.5599	26.7979				liver	0.136033	0.145967											lung	2750.49	4446.13					skin	56836.1	125634				liver	392.177	303.001
	colon	5.03273	4.51805				skin	14.9268	22.1603				liver	0.0952184	0.115549											colon	6294.86	7909.16					skin	72932.3	61457.8				liver	298.181	264.177
	skin	22.1802	19.975																							skin	57440.4	47477
	CD1 nr.7 (4 Wochen) brain	-0.303588	0.0609317				CD1 nr.6 (4 Wochen) brain	-0.421958	0.0624349				femur	25.6857	20.8155											CD1 nr.7 (4 Wochen) brain	-429.393	106.985					CD1 nr.6 (4 Wochen) brain	-622.398	103.419				femur	144937	87393.8
	heart	1.81415	0.823231				CD1 nr.7 (4 Wochen) brain	-0.303588	0.0609317				femur	18.2797	26.0015											heart	3644.05	2651.85					CD1 nr.7 (4 Wochen) brain	-429.393	106.985				femur	122018	120807
	liver	0.0126452	0.107588	0.149218			CD1 nr.8 (4 Wochen) brain	-0.362653	0.0598846				femur	28.6404	24.5426											liver	22.9091	273.13	342.249				CD1 nr.8 (4 Wochen) brain	-480.711	94.9655				femur	123697	93862.4
	femur	18.2797	26.0015				CD1 nr.9 (4 Wochen) brain	-0.369334	0.0815884				femur	26.042	25.7096											femur	122018	120807					CD1 nr.9 (4 Wochen) brain	-531.228	149.941				femur	106066	94093.3
	skull	25.2495	-				CD1 nr.1 (4 Wochen) brain	0.136871	0.0736451				femur	-	-											skull	262499	-					CD1 nr.1 (4 Wochen) brain	281.303	105.586				femur	-	-
	kidney	1.31286	0.755215				CD1 nr.2 (4 Wochen) brain	0.0717798	0.084144				femur	-	-											kidney	2798.71	1718.69					CD1 nr.2 (4 Wochen) brain	148.269	133.1				femur	-	-
	muscle	1.84929	-				CD1 nr.3 (4 Wochen) brain	0.110769	0.0764973				femur	-	-											muscle	4325.29	-					CD1 nr.3 (4 Wochen) brain	194.281	96.7672				femur	-	-
	lung	3.65412	3.13714				CD1 nr.4 (4 Wochen) brain	0.260637	0.0577246				femur	-	-											lung	5646.86	5023.78					CD1 nr.4 (4 Wochen) brain	535.074	92.2127				femur	-	-
	colon	6.63375	5.17703				CD1 nr.5 (4 Wochen) brain	0.0737057	0.151175				femur	-	-											colon	9639.16	8983.95					CD1 nr.5 (4 Wochen) brain	129.832	201.206				femur	-	-
	skin	21.8895	23.3756				CD1 nr.10 (4 Wochen) brain	0.0705953	0.0743125				femur	21.3496	32.8287											skin	96960	48312.8					CD1 nr.10 (4 Wochen) brain	134.42	95.5124				femur	141736	84518.8
	CD1 nr.8 (4 Wochen) brain	-0.362653	0.0598846																							CD1 nr.8 (4 Wochen) brain	-480.711	94.9655
	heart	2.48648	0.705322				heart	0.71198	2.02343				skull	38.4164	41.6431											heart	5115.62	2112.83					heart	1640.57	5367.31				skull	215253	173780
	liver	0.0312098	0.186714	0.19477			heart	1.81415	0.823231				skull	25.249	-											liver	62.821	523.972	437.123				heart	3644.05	2651.85				skull	262499	-
	femur	28.6404	24.5426				heart	2.48648	0.705322				skull	34.437	30.787											femur	123697	93862.4					heart	5115.62	2112.83				skull	153969	196668
	skull	34.437	30.787				heart	0.870567	0.782914				skull	-	-	45.6986		42.0694								skull	153969	196668					heart	2294.41	2435.21				skull	-	-	168330		253503
	kidney	0.527949	1.16129				heart	-	-				skull	-	-											kidney	1135.14	2487.72					heart	-	-				skull	-	-
	muscle	1.83555	2.55413				heart	-	-				skull	-	-											muscle	3818.43	6290.79					heart	-	-				skull	-	-
	lung	2.94403	2.26603				heart	-	-				skull	-	-											lung	3570.22	3357.96					heart	-	-				skull	-	-
	colon	4.73904	2.90093				heart	0.659398	0.305549				skull	-	-											colon	5428.85	4684.05					heart	2266.76	195.36				skull	-	-
	skin	18.3926	14.589				heart	0.881615	0.908149				skull	-	-											skin	40601.4	37128					heart	2676.41	1937.76				skull	-	-
	CD1 nr.9 (4 Wochen) brain	-0.369334	0.0815884				heart	1.00736	2.11122				skull	28.1649	40.1735											CD1 nr.9 (4 Wochen) brain	-531.228	149.941					heart	3063.31	4947.36				skull	142057	195780
	heart	0.870567	0.782914																							heart	2294.41	2435.21
	liver	-0.080068	0.100809	0.177863	0.169895		kidney	1.72276	1.29388				muscle	2.61977	1.52168											liver	-166.468	300.787	393.574	388.453			kidney	3037.28	3028.19				muscle	5185.89	4172.48
	femur	26.042	25.7096				kidney	1.31286	0.755215				muscle	1.84929	-											femur	106066	94093.3					kidney	2798.71	1718.69				muscle	4325.29	-
	skull	-	-	45.6986		42.0694	kidney	0.527949	1.16129				muscle	1.83555	2.55413											skull	-	-	168330		253503		kidney	1135.14	2487.72				muscle	3818.43	6290.79
	kidney	1.39862	1.71205				kidney	1.39862	1.71205				muscle	3.24238	3.12707											kidney	3054.86	4214.9					kidney	3054.86	4214.9				muscle	8140.16	8845.69
	muscle	3.24238	3.12707				kidney	-	-	2.64362	1.14017		muscle	-	-											muscle	8140.16	8845.69					kidney	-	-	5151.99	2246.41		muscle	-	-
	lung	3.87354	3.33165				kidney	1.18276	1.8098				muscle	-	-											lung	6311.62	7157.12					kidney	3327.03	3394.04				muscle	-	-
	colon	5.00303	-				kidney	1.1333	1.42469				muscle	10.4945	4.09214											colon	10725.9	-					kidney	3323.37	2787.63				muscle	31738.7	6585.64
	skin	-0.386771	16.7474	28.9523			kidney	1.11667	1.28254				muscle	-	-											skin	-1243.43	58883.8	67600.4				kidney	3412.87	2591.92				muscle	-	-
							kidney	1.1524	1.2984				muscle	1.76923	5.95337																		kidney	2928.69	2669.69				muscle	5258.34	15174.2
	assay date	191119	191121				kidney	1.64726	2.14241				muscle	3.71296	4.01196											assay date	191119	191121					kidney	4368.15	3898.37				muscle	11751.7	10897.1
	SampleName	average %collagen/protein	average %collagen/protein																							SampleName	Average collagen concentration [µg/g]	Average collagen concentration [µg/g]
	CD1 nr.1 (4 Wochen) brain	0.136871	0.0736451				lung	1.69357	2.80767				colon	5.03273	4.51805											CD1 nr.1 (4 Wochen) brain	281.303	105.586					lung	2750.49	4446.13				colon	6294.86	7909.16
	liver	0.108581	0.175592				lung	3.65412	3.13714				colon	6.63375	5.17703											kidney	-	-	5151.99	2246.41			lung	5646.86	5023.78				colon	9639.16	8983.95
	kidney	-	-	2.64362	1.14017		lung	2.94403	2.26603				colon	4.73904	2.90093											lung	-	-	8561.09	7461.39			lung	3570.22	3357.96				colon	5428.85	4684.05
	lung	-	-	5.9481	5.5293		lung	3.87354	3.33165				colon	5.00303	-											colon	-	-	14921.4	10709.5			lung	6311.62	7157.12				colon	10725.9	-
	colon	-	-	6.55	7.53		lung	-	-	5.9481	5.5293		colon	-	-	6.55	7.53									liver	307.798	362.442					lung	-	-	8561.09	7461.39		colon	-	-	14921.4	10709.5
	skin	15.5946	18.136				lung	4.02337	4.90264				colon	-	-											skin	101442	61928.4					lung	11461.2	8925.79				colon	-	-
	CD1 nr.2 (4 Wochen) brain	0.0717798	0.084144				lung	2.71726	4.13495				colon	5.60307	5.72003											CD1 nr.2 (4 Wochen) brain	148.269	133.1					lung	5726.07	5824.26				colon	7689.48	4082.31
	liver	0.0839045	0.0855105				lung	4.1295	4.60423				colon	6.016	8.01972											liver	257.024	171.998					lung	8618.9	6823.75				colon	13947	12682.7
	kidney	1.18276	1.8098				lung	2.65204	2.97989				colon	4.40826	5.82929											kidney	3327.03	3394.04					lung	6375.37	4856.2				colon	10594.1	9162.56
	lung	4.02337	4.90264				lung	2.7368	3.39532				colon	5.93602	8.22491											lung	11461.2	8925.79					lung	6079.94	5113.9				colon	12803.4	12116.7
	skin	17.0418	19.0802																							skin	52504.8	44484.1
	CD1 nr.3 (4 Wochen) brain	0.110769	0.0764973																							CD1 nr.3 (4 Wochen) brain	194.281	96.7672
	liver	0.0843867	0.130021																							liver	240.616	268.093
	kidney	1.1333	1.42469																							kidney	3323.37	2787.63
	muscle	10.4945	4.09214																							muscle	31738.7	6585.64
	lung	2.71726	4.13495																							lung	5726.07	5824.26
	colon	5.60307	5.72003																							colon	7689.48	4082.31
	skin	14.253	19.2441																							skin	58730.5	38878.6
	CD1 nr.4 (4 Wochen) brain	0.260637	0.0577246																							CD1 nr.4 (4 Wochen) brain	535.074	92.2127
	heart	0.659398	0.305549																							heart	2266.76	195.36
	liver	0.0253042	-0.383283	0.183078																						liver	72.8612	244.312	421.842
	kidney	1.11667	1.28254																							kidney	3412.87	2591.92
	lung	4.1295	4.60423																							lung	8618.9	6823.75
	colon	6.016	8.01972																							colon	13947	12682.7
	skin	19.2103	24.6367																							skin	76020	62516.2
	CD1 nr.5 (4 Wochen) brain	0.0737057	0.151175																							CD1 nr.5 (4 Wochen) brain	129.832	201.206
	heart	0.881615	0.908149																							heart	2676.41	1937.76
	liver	0.136033	0.145967																							liver	392.177	303.001
	kidney	1.1524	1.2984																							kidney	2928.69	2669.69
	muscle	1.76923	5.95337																							muscle	5258.34	15174.2
	lung	2.65204	2.97989																							lung	6375.37	4856.2
	colon	4.40826	5.82929																							colon	10594.1	9162.56
	skin	16.5599	26.7979																							skin	56836.1	125634
	CD1 nr.10 (4 Wochen) brain	0.0705953	0.0743125																							CD1 nr.10 (4 Wochen) brain	134.42	95.5124
	heart	1.00736	2.11122																							heart	3063.31	4947.36
	liver	0.0952184	0.115549																							liver	298.181	264.177
	femur	21.3496	32.8287																							femur	141736	84518.8
	skull	28.1649	40.1735																							skull	142057	195780
	kidney	1.64726	2.14241																							kidney	4368.15	3898.37
	muscle	3.71296	4.01196																							muscle	11751.7	10897.1
	lung	2.7368	3.39532																							lung	6079.94	5113.9
	colon	5.93602	8.22491																							colon	12803.4	12116.7
	skin	14.9268	22.1603																							skin	72932.3	61457.8
	assay date	191218	191219																							assay date	191218	191219
	SampleName	average %collagen/protein	average %collagen/protein																							SampleName	Average collagen concentration [µg/g]	Average collagen concentration [µg/g]
	tendon1_4wCD1	37.381	23.5882																							tendon1_4wCD1	354675	290994
	tendon2_4wCD1	37.4635	37.7109																							tendon2_4wCD1	269872	324113
	tendon3_4wCD1	45.8543	38.6789																							tendon3_4wCD1	332514	276029
	tendon4_4wCD1	47.553	43.7645																							tendon4_4wCD1	326213	388499
	tendon5_4wCD1	46.6643	38.0334																							tendon5_4wCD1	359108	347982
	tendon6_4wCD1	43.2135	34.0779																							tendon6_4wCD1	363544	415951
	tendon7_4wCD1	42.1505	35.2755																							tendon7_4wCD1	372852	349340
	tendon8_4wCD1	43.4804	36.9915																							tendon8_4wCD1	365435	380967
	tendon9_4wCD1	42.0855	38.2428																							tendon9_4wCD1	279464	390892
	tendon10_4wCD1	40.5207	36.5495																							tendon10_4wCD1	300186	336788
190927	SampleName Replicate 1	µg collagen per g tissue	µg protein per g tissue	% collagen of total protein			SampleName Replicate 1	Rep1 % collagen of total protein	Rep2 % collagen of total protein	average %collagen/protein		Rep1 µg collagen per g tissue	Rep2 µg collagen per g tissue	Average collagen concentration [µg/g]		Rep1 µg protein per g tissue	Rep2 µg protein per g tissue	Average protein concentration [µg/g]								User: USER
organs 6-9	CD1 nr.2 (4 Wochen) skin	61225.1	354395	17.276			CD1 nr.2 (4 Wochen) skin	17.276	31.8488	24.5624		61225.1	69429.5	65327.3		354395	217997	286196								Path: C:\Program Files\BMG\CLARIOstar\User\Data\
	CD1 nr.6 (4 Wochen) brain	-651.573	160452	-0.406085			CD1 nr.6 (4 Wochen) brain	-0.406085	-0.43783	-0.421958		-651.573	-593.223	-622.398		160452	135491	147972								Test ID: 3973
	heart	2130.86	231044	0.922273			heart	0.922273	0.501686	0.71198		2130.86	1150.29	1640.57		231044	229284	230164								Test Name: Collagen_Cyril
	liver	304.181	248443	0.122435			liver	0.122435	0.0446377	0.0835363		304.181	109.505	206.843		248443	245320	246882								Date: 04.10.2019
	femur	221079	576942	38.3191			femur	38.3191	13.0523	25.6857		221079	68794.9	144937		576942	527072	552007								Time: 17:05:50
	skull	140876	444408	31.6996			skull	31.6996	45.1333	38.4164		140876	289631	215253		444408	641724	543066								Absorbance			Absorbance values are displayed as OD
	kidney	2582.5	181192	1.42528			kidney	1.42528	2.02023	1.72276		2582.5	3492.06	3037.28		181192	172854	177023
	muscle	7740.42	190066	4.07249			muscle	4.07249	1.16705	2.61977		7740.42	2631.36	5185.89		190066	225471	207768
	lung	2508.31	165531	1.51531			lung	1.51531	1.87182	1.69357		2508.31	2992.68	2750.49		165531	159880	162706
	colon	10279.5	125169	8.21245			colon	8.21245	1.85301	5.03273		10279.5	2310.23	6294.86		125169	124675	124922									1. Raw Data (570)
	skin	70397.9	293302	24.0018			skin	24.0018	20.3587	22.1802		70397.9	44482.9	57440.4		293302	218496	255899									1	2	3	4	5	6	7	8	9	10	11	12
	CD1 nr.7 (4 Wochen) brain	-333.973	146302	-0.228276			CD1 nr.7 (4 Wochen) brain	-0.228276	-0.378901	-0.303588		-333.973	-524.814	-429.393		146302	138510	142406								A	1.07	0.825	0.503	0.291	0.175	0.13	0.103	0.066	0.392	0.06	0.15	0.106
	heart	3943.04	204546	1.9277			heart	1.9277	1.7006	1.81415		3943.04	3345.05	3644.05		204546	196697	200622								B	1.12	0.841	0.468	0.278	0.169	0.119	0.123	0.051	0.432	0.063	0.124	0.098
	liver	240.545	200214	0.120144			liver	0.120144	-0.0948537	0.0126452		240.545	-194.727	22.9091		200214	205292	202753								C	0.921	0.46	0.173	0.295	0.166	0.336	0.357	0.076	0.199	0.104	0.624	0.305
	femur	153390	752591	20.3816			femur	20.3816	16.1779	18.2797		153390	90646.3	122018		752591	560311	656451								D	0.351	0.847	0.201	0.162	0.18	0.148	0.26	0.066	0.183	0.085	0.407	0.34
	skull	242439	857231	28.2817			skull	28.2817	22.2172	25.2495		242439	282559	262499		857231	1.2718e+06	1.06452e+06								E	0.175	0.254	0.346	0.331	0.349	0.069	0.215	0.102	0.587	0.638	0.138	0.194
	kidney	3190.14	212396	1.50198			kidney	1.50198	1.12373	1.31286		3190.14	2407.29	2798.71		212396	214222	213309								F	0.155	0.154	0.135	0.325	0.398	0.068	0.258	0.09	0.526	0.614	0.107	0.201
	muscle	6282.43	234772	2.67597			muscle	2.67597	1.02262	1.84929		6282.43	2368.14	4325.29		234772	231576	233174								G	0.21	0.194	0.301	0.067	0.171	0.099	0.649	0.2	0.307	0.26	0.291	0.083
	lung	9699.53	154661	6.27147			lung	6.27147	1.03677	3.65412		9699.53	1594.18	5646.86		154661	153765	154213								H	0.18	0.233	0.213	0.069	0.131	0.076	0.632	0.149	0.288	0.231	0.239	0.087
	colon	9762.48	143437	6.80613			colon	6.80613	6.46137	6.63375		9762.48	9515.85	9639.16		143437	147273	145355
	skin	88476	440764	20.0733			skin	20.0733	23.7057	21.8895		88476	105444	96960		440764	444804	442784
	CD1 nr.8 (4 Wochen) brain	-471.097	136192	-0.345907			CD1 nr.8 (4 Wochen) brain	-0.345907	-0.379398	-0.362653		-471.097	-490.325	-480.711		136192	129238	132715
	heart	4346.49	209138	2.07828			heart	2.07828	2.89468	2.48648		4346.49	5884.75	5115.62		209138	203295	206217
	liver	213.591	206124	0.103623			liver	0.103623	-0.0412031	0.0312098		213.591	-87.9494	62.821		206124	213453	209789
	femur	131846	430447	30.63			femur	30.63	26.6509	28.6404		131846	115549	123697		430447	433564	432006
	skull	157438	415257	37.9134			skull	37.9134	30.9606	34.437		157438	150499	153969		415257	486097	450677									Replicate 1	Replicate 2
	kidney	1741.86	212852	0.818341			kidney	0.818341	0.237558	0.527949		1741.86	528.429	1135.14		212852	222442	217647								Standard Curve	A1-A8	B1-B8	Average	Conc [ug/ml]	STDEV
	muscle	3689.93	193228	1.90962			muscle	1.90962	1.76148	1.83555		3689.93	3946.93	3818.43		193228	224070	208649								S1	1.07	1.12	1.095	300	0.025
	lung	4097.84	122331	3.34979			lung	3.34979	2.53827	2.94403		4097.84	3042.6	3570.22		122331	119869	121100								S2	0.825	0.841	0.833	200	0.008
	colon	4546.66	104558	4.34845			colon	4.34845	5.12962	4.73904		4546.66	6311.04	5428.85		104558	123031	113795								S3	0.503	0.468	0.4855	100	0.0175
	skin	51527.8	226267	22.773			skin	22.773	14.0121	18.3926		51527.8	29675	40601.4		226267	211781	219024								S4	0.291	0.278	0.2845	50	0.0065
	CD1 nr.9 (4 Wochen) brain	-552.061	145609	-0.37914			CD1 nr.9 (4 Wochen) brain	-0.37914	-0.359527	-0.369334		-552.061	-510.396	-531.228		145609	141963	143786								S5	0.175	0.169	0.172	25	0.003
	heart	3092.46	264934	1.16726			heart	1.16726	0.573877	0.870567		3092.46	1496.35	2294.41		264934	260744	262839								S6	0.13	0.119	0.1245	12.5	0.0055
	liver	152.596	213990	0.0713097			liver	0.0713097	-0.231446	-0.080068		152.596	-485.532	-166.468		213990	209782	211886								S7	0.103	0.123	0.113	6.25	0.01
	femur	107714	418737	25.7235			femur	25.7235	26.3604	26.042		107714	104418	106066		418737	396115	407426								S8	0.066	0.051	0.0585	0	0.0075
	kidney	4016.57	223124	1.80015			kidney	1.80015	0.997096	1.39862		4016.57	2093.14	3054.86		223124	209924	216524
	muscle	8519.23	253296	3.36335			muscle	3.36335	3.12141	3.24238		8519.23	7761.08	8140.16		253296	248641	250968
	lung	6913.71	169120	4.08806			lung	4.08806	3.65902	3.87354		6913.71	5709.52	6311.62		169120	156040	162580
	colon	12352	221158	5.58514			colon	5.58514	4.42092	5.00303		12352	9099.84	10725.9		221158	205836	213497
	skin	-1536	334677	-0.45895			skin	-0.45895	-0.314592	-0.386771		-1536	-950.857	-1243.43		334677	302251	318464								SampleName Replicate 1	Total Weight [g]	added water for mixing (ml)	Assay weight [g]	Added µl 6M HCl	Used µl for total protein	Used µl for total collagen	Diluted	A570 nm for sample	Collagen concentration diluted sample [µg/ml]	Final collagen concentration [µg/ml] of sample	µg collagen per g tissue	% collagen in tissue		dilution steps	dilution steps organs						sample digestion dilution
																										CD1 nr.2 (4 Wochen) skin		-	0.017	1000	15	35	see AO195	0.392	85.2857	61225.1	61225.1	6.12251		sample digestion	see AV						59.8235
																										CD1 nr.6 (4 Wochen) brain	0.394	-	0.214	1000	15	35		0.06	-9.57143	-651.573	-651.573	-0.0651573		HCl concentration reduction to 4 M (protein dilution done with 6M HCl)	2:3						5.6729
																										heart	0.173	-	0.1	1000	15	35		0.15	16.1429	2130.86	2130.86	0.213086		dilution to get values in the range of the standard curve	1:8						11
																										liver	2.297	-	0.164	1000	15	35		0.106	3.57143	304.181	304.181	0.0304181		dilution to mix the mouse	-						7.09756
	SampleName Replicate 2	µg collagen per g tissue	µg protein per g tissue	% collagen of total protein																						femur		-	0.013	1000	15	35		0.921	236.429	221079	221079	22.1079									77.9231
	CD1 nr.2 (4 Wochen) skin	69429.5	217997	31.8488																						skull		-	0.009	1000	15	35		0.46	104.714	140876	140876	14.0876									112.111
	CD1 nr.6 (4 Wochen) brain	-593.223	135491	-0.43783																						kidney	0.243	-	0.118	1000	15	35		0.173	22.7143	2582.5	2582.5	0.25825									9.47458
	heart	1150.29	229284	0.501686																						muscle		-	0.098	1000	15	35		0.295	57.5714	7740.42	7740.42	0.774042									11.2041
	liver	109.505	245320	0.0446377																						lung	0.461	-	0.11	1000	15	35		0.166	20.7143	2508.31	2508.31	0.250831									10.0909
	femur	68794.9	527072	13.0523																						colon		-	0.088	1000	15	35		0.336	69.2857	10279.5	10279.5	1.02795									12.3636
	skull	289631	641724	45.1333																						skin		-	0.013	1000	15	35		0.357	75.2857	70397.9	70397.9	7.03979									77.9231
	kidney	3492.06	172854	2.02023																						CD1 nr.7 (4 Wochen) brain	0.424	-	0.219	1000	15	35		0.076	-5	-333.973	-333.973	-0.0333973									5.56621
	muscle	2631.36	225471	1.16705																						heart	0.193	-	0.101	1000	15	35		0.199	30.1429	3943.04	3943.04	0.394304									10.901
	lung	2992.68	159880	1.87182																						liver	1.659	-	0.176	1000	15	35		0.104	3	240.545	240.545	0.0240545									6.68182
	colon	2310.23	124675	1.85301																						femur	0.034	-	0.012	1000	15	35		0.624	151.571	153390	153390	15.339									84.3333
	skin	44482.9	218496	20.3587																						skull		-	0.003	1000	15	35		0.305	60.4286	242439	242439	24.2439									334.333
	CD1 nr.7 (4 Wochen) brain	-524.814	138510	-0.378901																						kidney	0.195	-	0.096	1000	15	35		0.175	23.2857	3190.14	3190.14	0.319014									11.4167
	heart	3345.05	196697	1.7006																						muscle		-	0.096	1000	15	35		0.254	45.8571	6282.43	6282.43	0.628243									11.4167
	liver	-194.727	205292	-0.0948537																						lung	0.481	-	0.098	1000	15	35		0.346	72.1429	9699.53	9699.53	0.969953									11.2041
	femur	90646.3	560311	16.1779																						colon		-	0.091	1000	15	35		0.331	67.8571	9762.48	9762.48	0.976248									11.989
	skull	282559	1.2718e+06	22.2172																						skin		-	0.01	1000	15	35		0.349	73	88476	88476	8.8476									101
	kidney	2407.29	214222	1.12373																						CD1 nr.8 (4 Wochen) brain	0.366	-	0.217	1000	15	35		0.069	-7	-471.097	-471.097	-0.0471097									5.60829
	muscle	2368.14	231576	1.02262																						heart	0.157	-	0.106	1000	15	35		0.215	34.7143	4346.49	4346.49	0.434649									10.434
	lung	1594.18	153765	1.03677																						liver	1.481	-	0.158	1000	15	35		0.102	2.42857	213.591	213.591	0.0213591									7.32911
	colon	9515.85	147273	6.46137																						femur	0.041	-	0.013	1000	15	35		0.587	141	131846	131846	13.1846									77.9231
	skin	105444	444804	23.7057																						skull		-	0.012	1000	15	35		0.638	155.571	157438	157438	15.7438									84.3333
	CD1 nr.8 (4 Wochen) brain	-490.325	129238	-0.379398																						kidney	0.185	-	0.096	1000	15	35		0.138	12.7143	1741.86	1741.86	0.174186									11.4167
	heart	5884.75	203295	2.89468																						muscle		-	0.103	1000	15	35		0.194	28.7143	3689.93	3689.93	0.368993									10.7087
	liver	-87.9494	213453	-0.0412031																						lung	0.432	-	0.108	1000	15	35		0.21	33.2857	4097.84	4097.84	0.409784									10.2593
	femur	115549	433564	26.6509																						colon		-	0.082	1000	15	35		0.194	28.7143	4546.66	4546.66	0.454666									13.1951
	skull	150499	486097	30.9606																						skin		-	0.014	1000	15	35		0.301	59.2857	51527.8	51527.8	5.15278									72.4286
	kidney	528.429	222442	0.237558																						CD1 nr.9 (4 Wochen) brain	0.399	-	0.197	1000	15	35		0.067	-7.57143	-552.061	-552.061	-0.0552061									6.07614
	muscle	3946.93	224070	1.76148																						heart	0.153	-	0.094	1000	15	35		0.171	22.1429	3092.46	3092.46	0.309246									11.6383
	lung	3042.6	119869	2.53827																						liver	1.535	-	0.141	1000	15	35		0.099	1.57143	152.596	152.596	0.0152596									8.0922
	colon	6311.04	123031	5.12962																						femur	0.024	-	0.018	1000	15	35		0.649	158.714	107714	107714	10.7714									56.5556
	skin	29675	211781	14.0121																						kidney	0.225	-	0.1	1000	15	35		0.2	30.4286	4016.57	4016.57	0.401657									11
	CD1 nr.9 (4 Wochen) brain	-510.396	141963	-0.359527																						muscle		-	0.094	1000	15	35		0.307	61	8519.23	8519.23	0.851923									11.6383
	heart	1496.35	260744	0.573877																						lung	0.371	-	0.09	1000	15	35		0.26	47.5714	6913.71	6913.71	0.691371									12.1111
	liver	-485.532	209782	-0.231446																						colon		-	0.058	1000	15	35		0.291	56.4286	12352	12352	1.2352									18.2414
	femur	104418	396115	26.3604																						skin		-	0.024	1000	15	35		0.083	-3	-1536	-1536	-0.1536									42.6667
	kidney	2093.14	209924	0.997096
	muscle	7761.08	248641	3.12141
	lung	5709.52	156040	3.65902
	colon	9099.84	205836	4.42092
	skin	-950.857	302251	-0.314592																						SampleName Replicate 2	Total Weight [g]	added water for mixing (ml)	Assay weight [g]	Added µl 6M HCl	Used µl for total protein	Used µl for total collagen	Diluted	A570 nm for sample	Collagen concentration diluted sample [µg/ml]	Final collagen concentration [µg/ml] of sample	µg collagen per g tissue	% collagen in tissue
																										CD1 nr.2 (4 Wochen) skin		-	0.017	1000	15	35	see AO195	0.432	96.7143	69429.5	69429.5	6.94295
																										CD1 nr.6 (4 Wochen) brain	0.394	-	0.214	1000	15	35		0.063	-8.71429	-593.223	-593.223	-0.0593223
																										heart	0.173	-	0.1	1000	15	35		0.124	8.71429	1150.29	1150.29	0.115029
																										liver	2.297	-	0.164	1000	15	35		0.098	1.28571	109.505	109.505	0.0109505
																										femur		-	0.013	1000	15	35		0.351	73.5714	68794.9	68794.9	6.87949
																										skull		-	0.009	1000	15	35		0.847	215.286	289631	289631	28.9631
																										kidney	0.243	-	0.118	1000	15	35		0.201	30.7143	3492.06	3492.06	0.349206
																										muscle		-	0.098	1000	15	35		0.162	19.5714	2631.36	2631.36	0.263136
																										lung	0.461	-	0.11	1000	15	35		0.18	24.7143	2992.68	2992.68	0.299268
																										colon		-	0.088	1000	15	35		0.148	15.5714	2310.23	2310.23	0.231023
																										skin		-	0.013	1000	15	35		0.26	47.5714	44482.9	44482.9	4.44829
																										CD1 nr.7 (4 Wochen) brain	0.424	-	0.219	1000	15	35		0.066	-7.85714	-524.814	-524.814	-0.0524814
																										heart	0.193	-	0.101	1000	15	35		0.183	25.5714	3345.05	3345.05	0.334505
																										liver	1.659	-	0.176	1000	15	35		0.085	-2.42857	-194.727	-194.727	-0.0194727
																										femur	0.034	-	0.012	1000	15	35		0.407	89.5714	90646.3	90646.3	9.06463
																										skull		-	0.003	1000	15	35		0.34	70.4286	282559	282559	28.2559
																										kidney	0.195	-	0.096	1000	15	35		0.155	17.5714	2407.29	2407.29	0.240729
																										muscle		-	0.096	1000	15	35		0.154	17.2857	2368.14	2368.14	0.236814
																										lung	0.481	-	0.098	1000	15	35		0.135	11.8571	1594.18	1594.18	0.159418
																										colon		-	0.091	1000	15	35		0.325	66.1429	9515.85	9515.85	0.951585
																										skin		-	0.01	1000	15	35		0.398	87	105444	105444	10.5444
																										CD1 nr.8 (4 Wochen) brain	0.366	-	0.217	1000	15	35		0.068	-7.28571	-490.325	-490.325	-0.0490325
																										heart	0.157	-	0.106	1000	15	35		0.258	47	5884.75	5884.75	0.588475
																										liver	1.481	-	0.158	1000	15	35		0.09	-1	-87.9494	-87.9494	-0.00879494
																										femur	0.041	-	0.013	1000	15	35		0.526	123.571	115549	115549	11.5549
																										skull		-	0.012	1000	15	35		0.614	148.714	150499	150499	15.0499
																										kidney	0.185	-	0.096	1000	15	35		0.107	3.85714	528.429	528.429	0.0528429
																										muscle		-	0.103	1000	15	35		0.201	30.7143	3946.93	3946.93	0.394693
																										lung	0.432	-	0.108	1000	15	35		0.18	24.7143	3042.6	3042.6	0.30426
																										colon		-	0.082	1000	15	35		0.233	39.8571	6311.04	6311.04	0.631104
																										skin		-	0.014	1000	15	35		0.213	34.1429	29675	29675	2.9675
																										CD1 nr.9 (4 Wochen) brain	0.399	-	0.197	1000	15	35		0.069	-7	-510.396	-510.396	-0.0510396
																										heart	0.153	-	0.094	1000	15	35		0.131	10.7143	1496.35	1496.35	0.149635
																										liver	1.535	-	0.141	1000	15	35		0.076	-5	-485.532	-485.532	-0.0485532
																										femur	0.024	-	0.018	1000	15	35		0.632	153.857	104418	104418	10.4418
																										kidney	0.225	-	0.1	1000	15	35		0.149	15.8571	2093.14	2093.14	0.209314
																										muscle		-	0.094	1000	15	35		0.288	55.5714	7761.08	7761.08	0.776108
																										lung	0.371	-	0.09	1000	15	35		0.231	39.2857	5709.52	5709.52	0.570952
																										colon		-	0.058	1000	15	35		0.239	41.5714	9099.84	9099.84	0.909984
																										skin		-	0.024	1000	15	35		0.087	-1.85714	-950.857	-950.857	-0.0950857
191114	SampleName Replicate 1	µg collagen per g tissue	µg protein per g tissue	% collagen of total protein			SampleName Replicate 1	Rep1 % collagen of total protein	Rep2 % collagen of total protein	average %collagen/protein		Rep1 µg collagen per g tissue	Rep2 µg collagen per g tissue	Average collagen concentration [µg/g]		Rep1 µg protein per g tissue	Rep2 µg protein per g tissue	Average protein concentration [µg/g]								User: USER
organs 6-9	brain	93.7535	182116	0.05148		CD1 nr.6 (4 Wochen)	brain	0.05148	0.0733898	0.0624349		93.7535	113.084	103.419		182116	154087	168102								Path: C:\Program Files\BMG\CLARIOstar\User\Data\
	heart	5467.54	280711	1.94774			heart	1.94774	2.09912	2.02343		5467.54	5267.08	5367.31		280711	250918	265815								Test ID: 4212
	liver	285.914	250838	0.113983			liver	0.113983	0.123725	0.118854		285.914	293.845	289.879		250838	237498	244168								Test Name: Collagen_Cyril
	femur	98033.3	453258	21.6286			femur	21.6286	20.0023	20.8155		98033.3	76754.3	87393.8		453258	383727	418492								Date: 14.11.2019
	skull	174012	392165	44.3722			skull	44.3722	38.914	41.6431		174012	173548	173780		392165	445978	419071								Time: 15:38:05
	kidney	3007.61	232251	1.29499			kidney	1.29499	1.29278	1.29388		3007.61	3048.76	3028.19		232251	235830	234040								Absorbance			Absorbance values are displayed as OD
	muscle	4124.58	275971	1.49457			muscle	1.49457	1.54878	1.52168		4124.58	4220.39	4172.48		275971	272498	274234
	lung	4446.13	157415	2.82446			lung	2.82446	2.79088	2.80767		4446.13	4446.13	4446.13		157415	159309	158362
	colon	8011.81	179578	4.46147			colon	4.46147	4.57464	4.51805		8011.81	7806.51	7909.16		179578	170647	175113
	skin	47623.9	235578	20.2158			skin	20.2158	19.7342	19.975		47623.9	47330.1	47477		235578	239838	237708									Raw Data (570)
	brain	109.869	178060	0.0617036		CD1 nr.7 (4 Wochen)	brain	0.0617036	0.0601598	0.0609317		109.869	104.102	106.985		178060	173042	175551									1	2	3	4	5	6	7	8	9	10	11	12
	heart	2628	318334	0.825549			heart	0.825549	0.820914	0.823231		2628	2675.7	2651.85		318334	325941	322137								A	0.924	0.719	0.348	0.233	0.155	0.09	0.08	0.067	0.094	0.174	0.137	0.392
	liver	267.983	249285	0.107501			liver	0.107501	0.107676	0.107588		267.983	278.277	273.13		249285	258440	253862								B	0.921	0.655	0.32	0.233	0.161	0.065	0.075	0.054	0.1	0.17	0.139	0.321
	femur	121622	469358	25.9124			femur	25.9124	26.0907	26.0015		121622	119992	120807		469358	459905	464631								C	0.44	0.138	0.151	0.167	0.221	0.227	0.103	0.12	0.143	0.438	0.102	0.151
	kidney	1816.62	231673	0.784131			kidney	0.784131	0.726299	0.755215		1816.62	1620.76	1718.69		231673	223153	227413								D	0.439	0.139	0.153	0.167	0.217	0.226	0.101	0.121	0.146	0.433	0.098	0.183
	lung	4236.51	159317	2.65917			lung	2.65917	3.6151	3.13714		4236.51	5811.05	5023.78		159317	160744	160030								E	0.217	0.201	0.093	0.116	0.199	0.36	0.612	0.126	0.201	0.146	0.162	0.216
	colon	8838.67	179728	4.91779			colon	4.91779	5.43627	5.17703		8838.67	9129.23	8983.95		179728	167932	173830								F	0.222	0.16	0.098	0.115	0.202	0.352	0.614	0.104	0.194	0.142	0.149	0.179
	skin	56880.4	250278	22.7269			skin	22.7269	24.0243	23.3756		56880.4	39745.2	48312.8		250278	165438	207858								G	0.111	0.175	0.135	0.48	0.162	0.248	0.205	0.412	0.247	0.284	0.338	0.35
	brain	87.2069	161748	0.0539153		CD1 nr.8 (4 Wochen)	brain	0.0539153	0.0658539	0.0598846		87.2069	102.724	94.9655		161748	155988	158868								H	0.11	0.05	0.136	0.479	0.153	0.242	0.208	0.427	0.226	0.285	0.323	0.38
	heart	2133.71	304120	0.7016			heart	0.7016	0.709044	0.705322		2133.71	2091.95	2112.83		304120	295038	299579
	liver	518.175	284764	0.181967			liver	0.181967	0.191462	0.186714		518.175	529.768	523.972		284764	276696	280730
	femur	95152.1	417512	22.7903			femur	22.7903	26.2948	24.5426		95152.1	92572.6	93862.4		417512	352056	384784
	skull	196309	646715	30.3548			skull	30.3548	31.2193	30.787		196309	197027	196668		646715	631107	638911
	kidney	3033.93	216216	1.40319			kidney	1.40319	0.919383	1.16129		3033.93	1941.52	2487.72		216216	211176	213696
	muscle	6456.84	242350	2.66427			muscle	2.66427	2.44399	2.55413		6456.84	6124.74	6290.79		242350	250605	246477
	lung	3442.87	142994	2.40771			lung	2.40771	2.12435	2.26603		3442.87	3273.06	3357.96		142994	154074	148534
	colon	5020.1	116421	4.31201			colon	4.31201	1.48985	2.90093		5020.1	4348	4684.05		116421	291841	204131									Replicate 1	Replicate 2
	skin	42308	305718	13.8389			skin	13.8389	15.3391	14.589		42308	31948	37128		305718	208278	256998								Standard Curve	A1-A8	B1-B8	Average	Conc [ug/ml]	STDEV
	brain	151.585	185107	0.0818903		CD1 nr.9 (4 Wochen)	brain	0.0818903	0.0812865	0.0815884		151.585	148.297	149.941		185107	182437	183772								S1	0.924	0.921	0.9225	300	0.0015
	heart	5632.7	311044	1.8109			heart	1.8109	-0.245072	0.782914		5632.7	-762.282	2435.21		311044	311044	311044								S2	0.719	0.655	0.687	200	0.032
	liver	298.657	300628	0.0993441			liver	0.0993441	0.102274	0.100809		298.657	302.917	300.787		300628	296180	298404								S3	0.348	0.32	0.334	100	0.014
	femur	94206.8	356390	26.4336			femur	26.4336	24.9857	25.7096		94206.8	93979.8	94093.3		356390	376135	366263								S4	0.233	0.233	0.233	50	0
	kidney	4419.72	252978	1.74708			kidney	1.74708	1.67703	1.71205		4419.72	4010.07	4214.9		252978	239118	246048								S5	0.155	0.161	0.158	25	0.003
	muscle	8993.04	274401	3.27734			muscle	3.27734	2.9768	3.12707		8993.04	8698.34	8845.69		274401	292205	283303								S6	0.09	0.065	0.0775	12.5	0.0125
	lung	7081.3	219356	3.22822			lung	3.22822	3.43507	3.33165		7081.3	7232.94	7157.12		219356	210561	214959								S7	0.08	0.075	0.0775	6.25	0.0025
	skin	57638.4	364304	15.8215			skin	15.8215	17.6733	16.7474		57638.4	60129.2	58883.8		364304	340226	352265								S8	0.067	0.054	0.0605	0	0.0065
																										SampleName Replicate 1	organ	Total Weight [g]	water added for mixing (ml)	Assay weight [g]	Added µl HCl	Used µl for total protein	Used µl for total collagen	Diluted	A570 nm for sample	Collagen concentration diluted sample [µg/ml]	Final collagen concentration [µg/ml] of sample	µg collagen per g tissue	% collagen in tissue		dilution steps	dilution steps organs						sample digestion dilution
																										CD1 nr.6 (4 Wochen)	brain		-	0.153	800	15	35	see AP323	0.094	10.0345	93.7535	93.7535	0.00937535		sample digestion	See AW						6.22876
																											heart		-	0.045	500	15	35		0.174	37.6207	5467.54	5467.54	0.546754		HCl concentration reduction to 4 M (protein dilution done with 6M HCl)	2:3						12.1111
																											liver		-	0.18	1200	15	35		0.137	24.8621	285.914	285.914	0.0285914		dilution to get values in the range of the standard curve	1:8	1:1 for liver and brain					7.66667
	SampleName Replicate 2	µg collagen per g tissue	µg protein per g tissue	% collagen of total protein																							femur		-	0.014	1000	15	35		0.392	112.793	98033.3	98033.3	9.80333		dilution to mix the mouse	-						72.4286
	brain	113.084	154087	0.0733898																							skull		-	0.009	1000	15	35		0.44	129.345	174012	174012	17.4012									112.111
	heart	5267.08	250918	2.09912																							kidney		-	0.123	1100	15	35		0.138	25.2069	3007.61	3007.61	0.300761									9.94309
	liver	293.845	237498	0.123725																							muscle		-	0.104	1100	15	35		0.151	29.6897	4124.58	4124.58	0.412458									11.5769
	femur	76754.3	383727	20.0023																							lung		-	0.126	1200	15	35		0.167	35.2069	4446.13	4446.13	0.444613									10.5238
	skull	173548	445978	38.914																							colon		-	0.114	1300	15	35		0.221	53.8276	8011.81	8011.81	0.801181									12.4035
	kidney	3048.76	235830	1.29278																							skin		-	0.01	700	15	35		0.227	55.8966	47623.9	47623.9	4.76239									71
	muscle	4220.39	272498	1.54878																						CD1 nr.7 (4 Wochen)	brain		-	0.153	700	15	35		0.103	13.1379	109.869	109.869	0.0109869									5.57516
	lung	4446.13	159309	2.79088																							heart		-	0.076	800	15	35		0.12	19	2628	2628	0.2628									11.5263
	colon	7806.51	170647	4.57464																							liver		-	0.142	800	15	35		0.143	26.931	267.983	267.983	0.0267983									6.6338
	skin	47330.1	239838	19.7342																							femur		-	0.009	700	15	35		0.438	128.655	121622	121622	12.1622									78.7778
	brain	104.102	173042	0.0601598																							kidney		-	0.12	1300	15	35		0.102	12.7931	1816.62	1816.62	0.181662									11.8333
	heart	2675.7	325941	0.820914																							lung		-	0.101	1100	15	35		0.151	29.6897	4236.51	4236.51	0.423651									11.8911
	liver	278.277	258440	0.107676																							colon		-	0.023	300	15	35		0.217	52.4483	8838.67	8838.67	0.883867									14.0435
	femur	119992	459905	26.0907																							skin		-	0.015	1500	15	35		0.201	46.931	56880.4	56880.4	5.68804									101
	kidney	1620.76	223153	0.726299																						CD1 nr.8 (4 Wochen)	brain		-	0.14	700	15	35		0.093	9.68966	87.2069	87.2069	0.00872069									6
	lung	5811.05	160744	3.6151																							heart		-	0.033	300	15	35		0.116	17.6207	2133.71	2133.71	0.213371									10.0909
	colon	9129.23	167932	5.43627																							liver		-	0.17	1100	15	35		0.199	46.2414	518.175	518.175	0.0518175									7.47059
	skin	39745.2	165438	24.0243																							femur		-	0.013	1000	15	35		0.36	101.759	95152.1	95152.1	9.51521									77.9231
	brain	102.724	155988	0.0658539																							skull		-	0.007	600	15	35		0.612	188.655	196309	196309	19.6309									86.7143
	heart	2091.95	295038	0.709044																							kidney		-	0.1	1100	15	35		0.126	21.069	3033.93	3033.93	0.303393									12
	liver	529.768	276696	0.191462																							muscle		-	0.086	900	15	35		0.201	46.931	6456.84	6456.84	0.645684									11.4651
	femur	92572.6	352056	26.2948																							lung		-	0.108	1000	15	35		0.146	27.9655	3442.87	3442.87	0.344287									10.2593
	skull	197027	631107	31.2193																							colon		-	0.087	1000	15	35		0.162	33.4828	5020.1	5020.1	0.50201									12.4943
	kidney	1941.52	211176	0.919383																							skin		-	0.006	400	15	35		0.216	52.1034	42308	42308	4.2308									67.6667
	muscle	6124.74	250605	2.44399																						CD1 nr.9 (4 Wochen)	brain		-	0.168	900	15	35		0.111	15.8966	151.585	151.585	0.0151585									6.35714
	lung	3273.06	154074	2.12435																							heart		-	0.044	500	15	35		0.175	37.9655	5632.7	5632.7	0.56327									12.3636
	colon	4348	291841	1.48985																							liver		-	0.152	1100	15	35		0.135	24.1724	298.657	298.657	0.0298657									8.23684
	skin	31948	208278	15.3391																							femur		-	0.013	700	15	35		0.48	143.138	94206.8	94206.8	9.42068									54.8462
	brain	148.297	182437	0.0812865																							kidney		-	0.12	1200	15	35		0.162	33.4828	4419.72	4419.72	0.441972									11
	heart	-762.282	311044	-0.245072																							muscle		-	0.092	1000	15	35		0.248	63.1379	8993.04	8993.04	0.899304									11.8696
	liver	302.917	296180	0.102274																							lung		-	0.107	1200	15	35		0.205	48.3103	7081.3	7081.3	0.70813									12.215
	femur	93979.8	376135	24.9857																							skin		-	0.023	900	15	35		0.412	119.69	57638.4	57638.4	5.76384									40.1304
	kidney	4010.07	239118	1.67703
	muscle	8698.34	292205	2.9768
	lung	7232.94	210561	3.43507
	skin	60129.2	340226	17.6733
																										SampleName Replicate 2	organ	Total Weight [g]	water added for mixing (ml)	Assay weight [g]	Added µl HCl	Used µl for total protein	Used µl for total collagen	Diluted	A570 nm for sample	Collagen concentration diluted sample [µg/ml]	Final collagen concentration [µg/ml] of sample	µg collagen per g tissue	% collagen in tissue
																										CD1 nr.6 (4 Wochen)	brain		-	0.153	800	15	35	see AP323	0.1	12.1034	113.084	113.084	0.0113084
																											heart		-	0.045	500	15	35		0.17	36.2414	5267.08	5267.08	0.526708
																											liver		-	0.18	1200	15	35		0.139	25.5517	293.845	293.845	0.0293845
																											femur		-	0.014	1000	15	35		0.321	88.3103	76754.3	76754.3	7.67543
																											skull		-	0.009	1000	15	35		0.439	129	173548	173548	17.3548
																											kidney		-	0.123	1100	15	35		0.139	25.5517	3048.76	3048.76	0.304876
																											muscle		-	0.104	1100	15	35		0.153	30.3793	4220.39	4220.39	0.422039
																											lung		-	0.126	1200	15	35		0.167	35.2069	4446.13	4446.13	0.444613
																											colon		-	0.114	1300	15	35		0.217	52.4483	7806.51	7806.51	0.780651
																											skin		-	0.01	700	15	35		0.226	55.5517	47330.1	47330.1	4.73301
																										CD1 nr.7 (4 Wochen)	brain		-	0.153	700	15	35		0.101	12.4483	104.102	104.102	0.0104102
																											heart		-	0.076	800	15	35		0.121	19.3448	2675.7	2675.7	0.26757
																											liver		-	0.142	800	15	35		0.146	27.9655	278.277	278.277	0.0278277
																											femur		-	0.009	700	15	35		0.433	126.931	119992	119992	11.9992
																											kidney		-	0.12	1300	15	35		0.098	11.4138	1620.76	1620.76	0.162076
																											lung		-	0.101	1100	15	35		0.183	40.7241	5811.05	5811.05	0.581105
																											colon		-	0.023	300	15	35		0.222	54.1724	9129.23	9129.23	0.912923
																											skin		-	0.015	1500	15	35		0.16	32.7931	39745.2	39745.2	3.97452
																										CD1 nr.8 (4 Wochen)	brain		-	0.14	700	15	35		0.098	11.4138	102.724	102.724	0.0102724
																											heart		-	0.033	300	15	35		0.115	17.2759	2091.95	2091.95	0.209195
																											liver		-	0.17	1100	15	35		0.202	47.2759	529.768	529.768	0.0529768
																											femur		-	0.013	1000	15	35		0.352	99	92572.6	92572.6	9.25726
																											skull		-	0.007	600	15	35		0.614	189.345	197027	197027	19.7027
																											kidney		-	0.1	1100	15	35		0.104	13.4828	1941.52	1941.52	0.194152
																											muscle		-	0.086	900	15	35		0.194	44.5172	6124.74	6124.74	0.612474
																											lung		-	0.108	1000	15	35		0.142	26.5862	3273.06	3273.06	0.327306
																											colon		-	0.087	1000	15	35		0.149	29	4348	4348	0.4348
																											skin		-	0.006	400	15	35		0.179	39.3448	31948	31948	3.1948
																										CD1 nr.9 (4 Wochen)	brain		-	0.168	900	15	35		0.11	15.5517	148.297	148.297	0.0148297
																											heart		-	0.044	500	15	35		0.05	-5.13793	-762.282	-762.282	-0.0762282
																											liver		-	0.152	1100	15	35		0.136	24.5172	302.917	302.917	0.0302917
																											femur		-	0.013	700	15	35		0.479	142.793	93979.8	93979.8	9.39798
																											kidney		-	0.12	1200	15	35		0.153	30.3793	4010.07	4010.07	0.401007
																											muscle		-	0.092	1000	15	35		0.242	61.069	8698.34	8698.34	0.869834
																											lung		-	0.107	1200	15	35		0.208	49.3448	7232.94	7232.94	0.723294
																											skin		-	0.023	900	15	35		0.427	124.862	60129.2	60129.2	6.01292
191119	SampleName Replicate 1	µg collagen per g tissue	µg protein per g tissue	% collagen of total protein			SampleName Replicate 1	Rep1 % collagen of total protein	Rep2 % collagen of total protein	average %collagen/protein		Rep1 µg collagen per g tissue	Rep2 µg collagen per g tissue	Average collagen concentration [µg/g]		Rep1 µg protein per g tissue	Rep2 µg protein per g tissue	Average protein concentration [µg/g]								User: USER
organs 1-5 and 10	CD1 nr.1 (4 Wochen) brain	199.701	190650	0.104748			CD1 nr.1 (4 Wochen) brain	0.104748	0.168994	0.136871		199.701	362.905	281.303		190650	214744	202697								Path: C:\Program Files\BMG\CLARIOstar\User\Data\
	liver	290.221	274184	0.105849			liver	0.105849	0.111312	0.108581		290.221	325.375	307.798		274184	292308	283246								Test ID: 4232
	skin	111131	664986	16.7118			skin	16.7118	14.4774	15.5946		111131	91753	101442		664986	633766	649376								Test Name: Collagen_Cyril
	CD1 nr.2 (4 Wochen) brain	146.78	202082	0.0726341			CD1 nr.2 (4 Wochen) brain	0.0726341	0.0709255	0.0717798		146.78	149.758	148.269		202082	211148	206615								Date: 19.11.2019
	liver	247.547	299632	0.0826169			liver	0.0826169	0.085192	0.0839045		247.547	266.502	257.024		299632	312825	306229								Time: 14:59:11
	kidney	3909.15	272116	1.43658			kidney	1.43658	0.928936	1.18276		3909.15	2744.91	3327.03		272116	295490	283803								Absorbance			Absorbance values are displayed as OD
	lung	13532.3	295086	4.58588			lung	4.58588	3.46086	4.02337		13532.3	9390.21	11461.2		295086	271326	283206
	skin	75273.2	363820	20.6897			skin	20.6897	13.3939	17.0418		75273.2	29736.4	52504.8		363820	222015	292917
	CD1 nr.3 (4 Wochen) brain	191.306	180802	0.10581			CD1 nr.3 (4 Wochen) brain	0.10581	0.115728	0.110769		191.306	197.256	194.281		180802	170448	175625
	liver	250.044	298637	0.0837285			liver	0.0837285	0.085045	0.0843867		250.044	231.187	240.616		298637	271841	285239									1. Raw Data (570)
	kidney	3412.83	315271	1.08251			kidney	1.08251	1.18409	1.1333		3412.83	3233.91	3323.37		315271	273113	294192									1	2	3	4	5	6	7	8	9	10	11	12
	muscle	58893.1	304877	19.317			muscle	19.317	1.67194	10.4945		58893.1	4584.26	31738.7		304877	274187	289532								A	0.912	0.608	0.343	0.196	0.126	0.089	0.066	0.046	0.119	0.126	0.413	0.101
	lung	5566.76	215226	2.58647			lung	2.58647	2.84805	2.71726		5566.76	5885.38	5726.07		215226	206646	210936								B	0.942	0.63	0.355	0.204	0.13	0.089	0.068	0.047	0.174	0.135	0.35	0.102
	colon	7482.07	143676	5.2076			colon	5.2076	5.99854	5.60307		7482.07	7896.88	7689.48		143676	131647	137661								C	0.117	0.139	0.349	0.298	0.116	0.118	0.128	1.276	0.174	0.196	0.239	0.224
	skin	57352.6	462204	12.4085			skin	12.4085	16.0974	14.253		57352.6	60108.4	58730.5		462204	373404	417804								D	0.122	0.113	0.258	0.149	0.118	0.113	0.124	0.147	0.181	0.204	0.248	0.242
	CD1 nr.4 (4 Wochen) brain	508.512	208022	0.244451			CD1 nr.4 (4 Wochen) brain	0.244451	0.276822	0.260637		508.512	561.636	535.074		208022	202887	205455								E	0.101	0.069	0.126	0.312	0.319	0.398	0.102	0.11	0.163	0.113	0.165	0.193
	heart	2244	380226	0.590175			heart	0.590175	0.728621	0.659398		2244	2289.52	2266.76		380226	314226	347226								F	0.102	0.073	0.129	0.173	0.321	0.204	0.089	0.111	0.147	0.121	0.166	0.193
	liver	65.3108	295652	0.0220904			liver	0.0220904	0.0285181	0.0253042		65.3108	80.4116	72.8612		295652	281967	288810								G	0.261	0.243	0.094	0.133	0.132	0.512	0.484	0.147	0.315	0.214	0.255	0.324
	kidney	3345.33	301685	1.10888			kidney	1.10888	1.12445	1.11667		3345.33	3480.4	3412.87		301685	309520	305602								H	0.25	0.233	0.1	0.105	0.129	0.513	0.319	0.152	0.293	0.159	0.341	0.259
	lung	11758.4	214905	5.47142			lung	5.47142	2.78758	4.1295		11758.4	5479.41	8618.9		214905	196565	205735
	colon	13895	251828	5.51765			colon	5.51765	6.51435	6.016		13895	13999	13947		251828	214894	233361
	skin	105599	407224	25.9313			skin	25.9313	12.4892	19.2103		105599	46441.4	76020		407224	371851	389538
	CD1 nr.5 (4 Wochen) brain	149.099	186580	0.0799117			CD1 nr.5 (4 Wochen) brain	0.0799117	0.0674997	0.0737057		149.099	110.564	129.832		186580	163800	175190
	heart	2653.66	307626	0.862624			heart	0.862624	0.900607	0.881615		2653.66	2699.17	2676.41		307626	299706	303666
	liver	422.549	304476	0.138779			liver	0.138779	0.133288	0.136033		422.549	361.805	392.177		304476	271447	287961
	kidney	2749.29	260844	1.054			kidney	1.054	1.2508	1.1524		2749.29	3108.09	2928.69		260844	248488	254666
	muscle	5235.24	306927	1.7057			muscle	1.7057	1.83277	1.76923		5235.24	5281.45	5258.34		306927	288167	297547									Replicate 1	Replicate 2
	lung	6375.37	235588	2.70614			lung	2.70614	2.59793	2.65204		6375.37	6375.37	6375.37		235588	245402	240495								Standard Curve	A1-A8	B1-B8	Average	Conc [ug/ml]	STDEV
	colon	10880	256350	4.24419			colon	4.24419	4.57234	4.40826		10880	10308.2	10594.1		256350	225447	240898								S1	0.912	0.942	0.927	300	0.015
	skin	58361.5	354333	16.4708			skin	16.4708	16.6491	16.5599		58361.5	55310.7	56836.1		354333	332215	343274								S2	0.608	0.63	0.619	200	0.011
	CD1 nr.10 (4 Wochen) brain	125.518	195813	0.0641011			CD1 nr.10 (4 Wochen) brain	0.0641011	0.0770894	0.0705953		125.518	143.322	134.42		195813	185917	190865								S3	0.343	0.355	0.349	100	0.006
	heart	3700.55	312246	1.18514			heart	1.18514	0.829578	1.00736		3700.55	2426.07	3063.31		312246	292446	302346								S4	0.196	0.204	0.2	50	0.004
	liver	303.858	301282	0.100855			liver	0.100855	0.0895822	0.0952184		303.858	292.505	298.181		301282	326522	313902								S5	0.126	0.13	0.128	25	0.002
	femur	141582	691746	20.4673			femur	20.4673	22.2319	21.3496		141582	141890	141736		691746	638226	664986								S6	0.089	0.089	0.089	12.5	0
	skull	175561	483452	36.314			skull	36.314	20.0157	28.1649		175561	108553	142057		483452	542337	512895								S7	0.066	0.068	0.067	6.25	0.001
	kidney	4256.48	255878	1.66348			kidney	1.66348	1.63104	1.64726		4256.48	4479.81	4368.15		255878	274659	265269								S8	0.046	0.047	0.0465	0	0.0005
	muscle	12264.1	305341	4.01651			muscle	4.01651	3.40942	3.71296		12264.1	11239.3	11751.7		305341	329655	317498
	lung	7320.29	223733	3.27188			lung	3.27188	2.20173	2.7368		7320.29	4839.6	6079.94		223733	219809	221771
	colon	10568.1	209618	5.0416			colon	5.0416	6.83044	5.93602		10568.1	15038.6	12803.4		209618	220170	214894
	skin	82816.8	481131	17.2129			skin	17.2129	12.6406	14.9268		82816.8	63047.8	72932.3		481131	498771	489951
																										SampleName Replicate 1	organ	Total Weight [g]	water added for mixing (ml)	Assay weight [g]	Added µl HCl	Used µl for total protein	Used µl for total collagen	Diluted	A570 nm for sample	Collagen concentration diluted sample [µg/ml]	Final collagen concentration [µg/ml] of sample	µg collagen per g tissue	% collagen in tissue		dilution steps	dilution steps organs	dilution steps lysate			dilution to mix the mouse		sample digestion dilution
																										CD1 nr.1 (4 Wochen)	brain	-	-	0.095	450	15	35	see AP452	0.119	23.2069	199.701	199.701	0.0199701		sample digestion	see AW						5.73684
																											liver	-	-	0.145	950	15	35		0.126	25.6207	290.221	290.221	0.0290221		HCl concentration reduction to 4 M (protein dilution done with 6M HCl)	2:3						7.55172
																											skin	-	-	0.006	440	15	35		0.413	124.586	111131	111131	11.1131		dilution to get values in the range of the standard curve	1:8	liver and brain	1:1				74.3333
	SampleName Replicate 2	µg collagen per g tissue	µg protein per g tissue	% collagen of total protein																						CD1 nr.2 (4 Wochen)	brain	-	-	0.082	390	15	35		0.101	17	146.78	146.78	0.014678		dilution to mix the mouse	-						5.7561
	CD1 nr.1 (4 Wochen) brain	362.905	214744	0.168994																							liver	-	-	0.158	1000	15	35		0.117	22.5172	247.547	247.547	0.0247547									7.32911
	liver	325.375	292308	0.111312																							kidney	-	-	0.112	1100	15	35		0.139	30.1034	3909.15	3909.15	0.390915									10.8214
	skin	91753	633766	14.4774																							lung	-	-	0.053	530	15	35		0.349	102.517	13532.3	13532.3	1.35323									11
	CD1 nr.2 (4 Wochen) brain	149.758	211148	0.0709255																							skin	-	-	0.014	1020	15	35		0.298	84.931	75273.2	75273.2	7.52732									73.8571
	liver	266.502	312825	0.085192																						CD1 nr.3 (4 Wochen)	brain	-	-	0.121	575	15	35		0.116	22.1724	191.306	191.306	0.0191306									5.75207
	kidney	2744.91	295490	0.928936																							liver	-	-	0.151	950	15	35		0.118	22.8621	250.044	250.044	0.0250044									7.29139
	lung	9390.21	271326	3.46086																							kidney	-	-	0.105	1030	15	35		0.128	26.3103	3412.83	3412.83	0.341283									10.8095
	skin	29736.4	222015	13.3939																							muscle	-	-	0.008	85	15	35		1.276	422.172	58893.1	58893.1	5.88931									11.625
	CD1 nr.3 (4 Wochen) brain	197.256	170448	0.115728																							lung	-	-	0.07	700	15	35		0.174	42.1724	5566.76	5566.76	0.556676									11
	liver	231.187	271841	0.085045																							colon	-	-	0.049	565	15	35		0.196	49.7586	7482.07	7482.07	0.748207									12.5306
	kidney	3233.91	273113	1.18409																							skin	-	-	0.005	365	15	35		0.239	64.5862	57352.6	57352.6	5.73526									74
	muscle	4584.26	274187	1.67194																						CD1 nr.4 (4 Wochen)	brain	-	-	0.051	240	15	35		0.224	59.4138	508.512	508.512	0.0508512									5.70588
	lung	5885.38	206646	2.84805																							heart	-	-	0.036	360	15	35		0.101	17	2244	2244	0.2244									11
	colon	7896.88	131647	5.99854																							liver	-	-	0.154	970	15	35		0.069	5.96552	65.3108	65.3108	0.00653108									7.2987
	skin	60108.4	373404	16.0974																							kidney	-	-	0.084	830	15	35		0.126	25.6207	3345.33	3345.33	0.334533									10.881
	CD1 nr.4 (4 Wochen) brain	561.636	202887	0.276822																							lung	-	-	0.12	1190	15	35		0.312	89.7586	11758.4	11758.4	1.17584									10.9167
	heart	2289.52	314226	0.728621																							colon	-	-	0.032	370	15	35		0.319	92.1724	13895	13895	1.3895									12.5625
	liver	80.4116	281967	0.0285181																							skin	-	-	0.013	945	15	35		0.398	119.414	105599	105599	10.5599									73.6923
	kidney	3480.4	309520	1.12445																						CD1 nr.5 (4 Wochen)	brain	-	-	0.104	492	15	35		0.102	17.3448	149.099	149.099	0.0149099									5.73077
	lung	5479.41	196565	2.78758																							heart	-	-	0.041	410	15	35		0.11	20.1034	2653.66	2653.66	0.265366									11
	colon	13999	214894	6.51435																							liver	-	-	0.153	970	15	35		0.163	38.3793	422.549	422.549	0.0422549									7.33987
	skin	46441.4	371851	12.4892																							kidney	-	-	0.124	1220	15	35		0.113	21.1379	2749.29	2749.29	0.274929									10.8387
	CD1 nr.5 (4 Wochen) brain	110.564	163800	0.0674997																							muscle	-	-	0.06	610	15	35		0.165	39.069	5235.24	5235.24	0.523524									11.1667
	heart	2699.17	299706	0.900607																							lung	-	-	0.104	1030	15	35		0.193	48.7241	6375.37	6375.37	0.637537									10.9038
	liver	361.805	271447	0.133288																							colon	-	-	0.016	185	15	35		0.261	72.1724	10880	10880	1.088									12.5625
	kidney	3108.09	248488	1.2508																							skin	-	-	0.011	800	15	35		0.243	65.9655	58361.5	58361.5	5.83615									73.7273
	muscle	5281.45	288167	1.83277																						CD1 nr.10 (4 Wochen)	brain	-	-	0.095	450	15	35		0.094	14.5862	125.518	125.518	0.0125518									5.73684
	lung	6375.37	245402	2.59793																							heart	-	-	0.051	510	15	35		0.133	28.0345	3700.55	3700.55	0.370055									11
	colon	10308.2	225447	4.57234																							liver	-	-	0.152	960	15	35		0.132	27.6897	303.858	303.858	0.0303858									7.31579
	skin	55310.7	332215	16.6491																							femur	-	-	0.006	440	15	35		0.512	158.724	141582	141582	14.1582									74.3333
	CD1 nr.10 (4 Wochen) brain	143.322	185917	0.0770894																							skull	-	-	0.007	680	15	35		0.484	149.069	175561	175561	17.5561									98.1429
	heart	2426.07	292446	0.829578																							kidney	-	-	0.097	950	15	35		0.147	32.8621	4256.48	4256.48	0.425648									10.7938
	liver	292.505	326522	0.0895822																							muscle	-	-	0.039	400	15	35		0.315	90.7931	12264.1	12264.1	1.22641									11.2564
	femur	141890	638226	22.2319																							lung	-	-	0.1	990	15	35		0.214	55.9655	7320.29	7320.29	0.732029									10.9
	skull	108553	542337	20.0157																							colon	-	-	0.032	370	15	35		0.255	70.1034	10568.1	10568.1	1.05681									12.5625
	kidney	4479.81	274659	1.63104																							skin	-	-	0.012	870	15	35		0.324	93.8966	82816.8	82816.8	8.28168									73.5
	muscle	11239.3	329655	3.40942
	lung	4839.6	219809	2.20173
	colon	15038.6	220170	6.83044
	skin	63047.8	498771	12.6406
																										SampleName Replicate 2	organ	Total Weight [g]	water added for mixing (ml)	Assay weight [g]	Added µl HCl	Used µl for total protein	Used µl for total collagen	Diluted	A570 nm for sample	Collagen concentration diluted sample [µg/ml]	Final collagen concentration [µg/ml] of sample	µg collagen per g tissue	% collagen in tissue
																										CD1 nr.1 (4 Wochen)	brain	-	-	0.095	450	15	35	see AP452	0.174	42.1724	362.905	362.905	0.0362905
																											liver	-	-	0.145	950	15	35		0.135	28.7241	325.375	325.375	0.0325375
																											skin	-	-	0.006	440	15	35		0.35	102.862	91753	91753	9.1753
																										CD1 nr.2 (4 Wochen)	brain	-	-	0.082	390	15	35		0.102	17.3448	149.758	149.758	0.0149758
																											liver	-	-	0.158	1000	15	35		0.122	24.2414	266.502	266.502	0.0266502
																											kidney	-	-	0.112	1100	15	35		0.113	21.1379	2744.91	2744.91	0.274491
																											lung	-	-	0.053	530	15	35		0.258	71.1379	9390.21	9390.21	0.939021
																											skin	-	-	0.014	1020	15	35		0.149	33.5517	29736.4	29736.4	2.97364
																										CD1 nr.3 (4 Wochen)	brain	-	-	0.121	575	15	35		0.118	22.8621	197.256	197.256	0.0197256
																											liver	-	-	0.151	950	15	35		0.113	21.1379	231.187	231.187	0.0231187
																											kidney	-	-	0.105	1030	15	35		0.124	24.931	3233.91	3233.91	0.323391
																											muscle	-	-	0.008	85	15	35		0.147	32.8621	4584.26	4584.26	0.458426
																											lung	-	-	0.07	700	15	35		0.181	44.5862	5885.38	5885.38	0.588538
																											colon	-	-	0.049	565	15	35		0.204	52.5172	7896.88	7896.88	0.789688
																											skin	-	-	0.005	365	15	35		0.248	67.6897	60108.4	60108.4	6.01084
																										CD1 nr.4 (4 Wochen)	brain	-	-	0.051	240	15	35		0.242	65.6207	561.636	561.636	0.0561636
																											heart	-	-	0.036	360	15	35		0.102	17.3448	2289.52	2289.52	0.228952
																											liver	-	-	0.154	970	15	35		0.073	7.34483	80.4116	80.4116	0.00804116
																											kidney	-	-	0.084	830	15	35		0.129	26.6552	3480.4	3480.4	0.34804
																											lung	-	-	0.12	1190	15	35		0.173	41.8276	5479.41	5479.41	0.547941
																											colon	-	-	0.032	370	15	35		0.321	92.8621	13999	13999	1.3999
																											skin	-	-	0.013	945	15	35		0.204	52.5172	46441.4	46441.4	4.64414
																										CD1 nr.5 (4 Wochen)	brain	-	-	0.104	492	15	35		0.089	12.8621	110.564	110.564	0.0110564
																											heart	-	-	0.041	410	15	35		0.111	20.4483	2699.17	2699.17	0.269917
																											liver	-	-	0.153	970	15	35		0.147	32.8621	361.805	361.805	0.0361805
																											kidney	-	-	0.124	1220	15	35		0.121	23.8966	3108.09	3108.09	0.310809
																											muscle	-	-	0.06	610	15	35		0.166	39.4138	5281.45	5281.45	0.528145
																											lung	-	-	0.104	1030	15	35		0.193	48.7241	6375.37	6375.37	0.637537
																											colon	-	-	0.016	185	15	35		0.25	68.3793	10308.2	10308.2	1.03082
																											skin	-	-	0.011	800	15	35		0.233	62.5172	55310.7	55310.7	5.53107
																										CD1 nr.10 (4 Wochen)	brain	-	-	0.095	450	15	35		0.1	16.6552	143.322	143.322	0.0143322
																											heart	-	-	0.051	510	15	35		0.105	18.3793	2426.07	2426.07	0.242607
																											liver	-	-	0.152	960	15	35		0.129	26.6552	292.505	292.505	0.0292505
																											femur	-	-	0.006	440	15	35		0.513	159.069	141890	141890	14.189
																											skull	-	-	0.007	680	15	35		0.319	92.1724	108553	108553	10.8553
																											kidney	-	-	0.097	950	15	35		0.152	34.5862	4479.81	4479.81	0.447981
																											muscle	-	-	0.039	400	15	35		0.293	83.2069	11239.3	11239.3	1.12393
																											lung	-	-	0.1	990	15	35		0.159	37	4839.6	4839.6	0.48396
																											colon	-	-	0.032	370	15	35		0.341	99.7586	15038.6	15038.6	1.50386
																											skin	-	-	0.012	870	15	35		0.259	71.4828	63047.8	63047.8	6.30478
191121	SampleName Replicate 1	µg collagen per g tissue	µg protein per g tissue	% collagen of total protein			SampleName Replicate 1	Rep1 % collagen of total protein	Rep2 % collagen of total protein	average %collagen/protein		Rep1 µg collagen per g tissue	Rep2 µg collagen per g tissue	Average collagen concentration [µg/g]		Rep1 µg protein per g tissue	Rep2 µg protein per g tissue	Average protein concentration [µg/g]								User: USER
organs 1-5 and 10	brain	107.306	146542	0.0732251		CD1 nr.1 (4 Wochen)	brain	0.0732251	0.074065	0.0736451		107.306	103.866	105.586		146542	140237	143390								Path: C:\Program Files\BMG\CLARIOstar\User\Data\
	liver	369.016	211936	0.174117			liver	0.174117	0.177067	0.175592		369.016	355.868	362.442		211936	200979	206457								Test ID: 4237
	skin	63334.3	361132	17.5377			skin	17.5377	18.7344	18.136		63334.3	60522.6	61928.4		361132	323056	342094								Test Name: Collagen_Cyril
	brain	131.381	168324	0.0780521		CD1 nr.2 (4 Wochen)	brain	0.0780521	0.0902359	0.084144		131.381	134.82	133.1		168324	149408	158866								Date: 21.11.2019
	liver	158.835	199385	0.0796626			liver	0.0796626	0.0913585	0.0855105		158.835	185.161	171.998		199385	202676	201030								Time: 11:48:55
	kidney	3341.98	187097	1.78623			kidney	1.78623	1.83337	1.8098		3341.98	3446.09	3394.04		187097	187965	187531								Absorbance			Absorbance values are displayed as OD
	lung	8638.2	181836	4.75054			lung	4.75054	5.05475	4.90264		8638.2	9213.39	8925.79		181836	182272	182054
	skin	42537.7	242710	17.5261			skin	17.5261	20.6343	19.0802		42537.7	46430.5	44484.1		242710	225016	233863
	brain	89.9043	126192	0.0712441		CD1 nr.3 (4 Wochen)	brain	0.0712441	0.0817505	0.0764973		89.9043	103.63	96.7672		126192	126764	126478
	liver	259.332	199792	0.129801			liver	0.129801	0.130242	0.130021		259.332	276.855	268.093		199792	212569	206181									1. Raw Data (570)
	kidney	2761.67	194796	1.41772			kidney	1.41772	1.43165	1.42469		2761.67	2813.58	2787.63		194796	196527	195662									1	2	3	4	5	6	7	8	9	10	11	12
	muscle	6505.13	160258	4.05917			muscle	4.05917	4.1251	4.09214		6505.13	6666.15	6585.64		160258	161600	160929								A	0.759	0.587	0.356	0.208	0.127	0.092	0.08	0.058	0.103	0.156	0.252	0.11
	lung	6138.52	140238	4.37722			lung	4.37722	3.89269	4.13495		6138.52	5510	5824.26		140238	141547	140893								B	0.8	0.593	0.358	0.203	0.129	0.089	0.076	0.05	0.102	0.153	0.244	0.111
	colon	4052.16	63968.2	6.33464			colon	6.33464	5.10543	5.72003		4052.16	4112.46	4082.31		63968.2	80550.8	72259.5								C	0.108	0.136	0.237	0.192	0.098	0.131	0.125	0.193	0.189	0.139	0.179	0.094
	skin	37820.2	191982	19.6998			skin	19.6998	18.7884	19.2441		37820.2	39937	38878.6		191982	212562	202272								D	0.114	0.138	0.248	0.203	0.102	0.135	0.126	0.196	0.177	0.14	0.185	0.103
	brain	76.6712	159242	0.0481475		CD1 nr.4 (4 Wochen)	brain	0.0481475	0.0673018	0.0577246		76.6712	107.754	92.2127		159242	160106	159674								E	0.074	0.131	0.117	0.202	0.283	0.254	0.121	0.107	0.143	0.123	0.348	0.162
	heart	116.16	66132	0.175649			heart	0.175649	0.43545	0.305549		116.16	274.56	195.36		66132	63052	64592								F	0.077	0.124	0.126	0.202	0.28	0.244	0.139	0.11	0.139	0.123	0.359	0.167
	liver	259.663	426303	0.0609106			liver	0.0609106	-0.827477	-0.383283		259.663	228.96	244.312		426303	-27669.7	199317	color reagent working solution was added twice to the first and not added to the second technical replicate							G	0.225	0.409	0.1	0.162	0.129	0.294	0.477	0.146	0.277	0.17	0.274	0.229
	kidney	2357.24	200913	1.17326			kidney	1.17326	1.39183	1.28254		2357.24	2826.6	2591.92		200913	203086	202000								H	0.22	0.442	0.099	0.169	0.135	0.325	0.499	0.148	0.273	0.169	0.273	0.263
	lung	6823.75	153866	4.43486			lung	4.43486	4.7736	4.60423		6823.75	6823.75	6823.75		153866	142948	148407
	colon	12773.4	165463	7.71977			colon	7.71977	8.31968	8.01972		12773.4	12591.9	12682.7		165463	151351	158407
	skin	64280.2	259602	24.761			skin	24.761	24.5125	24.6367		64280.2	60752.2	62516.2		259602	247842	253722
	brain	170.091	133763	0.127159		CD1 nr.5 (4 Wochen)	brain	0.127159	0.17519	0.151175		170.091	232.32	201.206		133763	132610	133186
	heart	1858.56	211332	0.87945			heart	0.87945	0.936849	0.908149		1858.56	2016.96	1937.76		211332	215292	213312
	liver	311.758	209189	0.149032			liver	0.149032	0.142903	0.145967		311.758	294.244	303.001		209189	205905	207547
	kidney	2669.69	202617	1.31761			kidney	1.31761	1.2792	1.2984		2669.69	2669.69	2669.69		202617	208700	205659
	muscle	14878	260490	5.71153			muscle	5.71153	6.19522	5.95337		14878	15470.5	15174.2		260490	249717	255104									Replicate 1	Replicate 2
	lung	4725.24	167330	2.8239			lung	2.8239	3.13588	2.97989		4725.24	4987.17	4856.2		167330	159036	163183								Standard Curve	A1-A8	B1-B8	Average	Conc [ug/ml]	STDEV
	colon	9314.56	161272	5.77568			colon	5.77568	5.8829	5.82929		9314.56	9010.56	9162.56		161272	153165	157219								S1	0.759	0.8	0.7795	300	0.0205
	skin	119773	456728	26.2242			skin	26.2242	27.3715	26.7979		119773	131495	125634		456728	480408	468568								S2	0.587	0.593	0.59	200	0.003
	brain	97.2365	128528	0.0756539		CD1 nr.10 (4 Wochen)	brain	0.0756539	0.0729712	0.0743125		97.2365	93.7884	95.5124		128528	128528	128528								S3	0.356	0.358	0.357	100	0.001
	heart	4762.56	239932	1.98496			heart	1.98496	2.23748	2.11122		4762.56	5132.16	4947.36		239932	229372	234652								S4	0.208	0.203	0.2055	50	0.0025
	liver	251.012	222817	0.112654			liver	0.112654	0.118444	0.115549		251.012	277.342	264.177		222817	234154	228485								S5	0.127	0.129	0.128	25	0.001
	femur	79007.5	246824	32.0096			femur	32.0096	33.6478	32.8287		79007.5	90030.1	84518.8		246824	267566	257195								S6	0.092	0.089	0.0905	12.5	0.0015
	skull	190606	479416	39.758			skull	39.758	40.5891	40.1735		190606	200955	195780		479416	495096	487256								S7	0.08	0.076	0.078	6.25	0.002
	kidney	3846.53	183730	2.09358			kidney	2.09358	2.19123	2.14241		3846.53	3950.21	3898.37		183730	180274	182002								S8	0.058	0.05	0.054	0	0.004
	muscle	11004.4	265144	4.15035			muscle	4.15035	3.87358	4.01196		11004.4	10789.9	10897.1		265144	278551	271847
	lung	5140.07	151489	3.39303			lung	3.39303	3.39761	3.39532		5140.07	5087.73	5113.9		151489	149744	150617
	colon	12146.7	148830	8.16145			colon	8.16145	8.28836	8.22491		12146.7	12086.6	12116.7		148830	145827	147328
	skin	55460.2	289002	19.1902			skin	19.1902	25.1303	22.1603		55460.2	67455.4	61457.8		289002	268422	278712
																										SampleName Replicate 1	organ	Total Weight [g]	water added for mixing (ml)	Assay weight [g]	Added µl HCl	Used µl for total protein	Used µl for total collagen	Diluted	A570 nm for sample	Collagen concentration diluted sample [µg/ml]	Final collagen concentration [µg/ml] of sample	µg collagen per g tissue	% collagen in tissue		dilution steps	dilution steps organs	dilution steps lysate			dilution to mix the mouse		sample digestion dilution
																										CD1 nr.1 (4 Wochen)	brain	-	-	0.056	265	15	35	see AP581	0.103	12.48	107.306	107.306	0.0107306		sample digestion	see AW						5.73214
																											liver	-	-	0.161	1015	15	35		0.156	33.68	369.016	369.016	0.0369016		HCl concentration reduction to 4 M (protein dilution done with 6M HCl)	2:3						7.30435
																											skin	-	-	0.009	650	15	35		0.252	72.08	63334.3	63334.3	6.33343		dilution to get values in the range of the standard curve	1:8	liver and brain	1:1				73.2222
	SampleName Replicate 2	µg collagen per g tissue	µg protein per g tissue	% collagen of total protein																						CD1 nr.2 (4 Wochen)	brain	-	-	0.056	265	15	35		0.11	15.28	131.381	131.381	0.0131381		dilution to mix the mouse	-						5.73214
	brain	103.866	140237	0.074065																							liver	-	-	0.179	1130	15	35		0.108	14.48	158.835	158.835	0.0158835									7.31285
	liver	355.868	200979	0.177067																							kidney	-	-	0.129	1270	15	35		0.136	25.68	3341.98	3341.98	0.334198									10.845
	skin	60522.6	323056	18.7344																							lung	-	-	0.047	465	15	35		0.237	66.08	8638.2	8638.2	0.86382									10.8936
	brain	134.82	149408	0.0902359																							skin	-	-	0.011	800	15	35		0.192	48.08	42537.7	42537.7	4.25377									73.7273
	liver	185.161	202676	0.0913585																						CD1 nr.3 (4 Wochen)	brain	-	-	0.178	840	15	35		0.098	10.48	89.9043	89.9043	0.00899043									5.7191
	kidney	3446.09	187965	1.83337																							liver	-	-	0.196	1235	15	35		0.131	23.68	259.332	259.332	0.0259332									7.30102
	lung	9213.39	182272	5.05475																							kidney	-	-	0.108	1060	15	35		0.125	21.28	2761.67	2761.67	0.276167									10.8148
	skin	46430.5	225016	20.6343																							muscle	-	-	0.011	112	15	35		0.193	48.48	6505.13	6505.13	0.650513									11.1818
	brain	103.63	126764	0.0817505																							lung	-	-	0.102	1011	15	35		0.189	46.88	6138.52	6138.52	0.613852									10.9118
	liver	276.855	212569	0.130242																							colon	-	-	0.048	555	15	35		0.139	26.88	4052.16	4052.16	0.405216									12.5625
	kidney	2813.58	196527	1.43165																							skin	-	-	0.01	725	15	35		0.179	42.88	37820.2	37820.2	3.78202									73.5
	muscle	6666.15	161600	4.1251																						CD1 nr.4 (4 Wochen)	brain	-	-	0.041	195	15	35		0.094	8.88	76.6712	76.6712	0.00766712									5.7561
	lung	5510	141547	3.89269																							heart	-	-	0.027	270	15	35		0.074	0.88	116.16	116.16	0.011616									11
	colon	4112.46	80550.8	5.10543																							liver	-	-	0.145	915	15	35		0.131	23.68	259.663	259.663	0.0259663									7.31034
	skin	39937	212562	18.7884																							kidney	-	-	0.074	730	15	35		0.117	18.08	2357.24	2357.24	0.235724									10.8649
	brain	107.754	160106	0.0673018																							lung	-	-	0.123	1220	15	35		0.202	52.08	6823.75	6823.75	0.682375									10.9187
	heart	274.56	63052	0.43545																							colon	-	-	0.025	290	15	35		0.283	84.48	12773.4	12773.4	1.27734									12.6
	liver	228.96	-27669.7	-0.827477																							skin	-	-	0.01	725	15	35		0.254	72.88	64280.2	64280.2	6.42802									73.5
	kidney	2826.6	203086	1.39183																						CD1 nr.5 (4 Wochen)	brain	-	-	0.084	400	15	35		0.121	19.68	170.091	170.091	0.0170091									5.7619
	lung	6823.75	142948	4.7736																							heart	-	-	0.038	380	15	35		0.107	14.08	1858.56	1858.56	0.185856									11
	colon	12591.9	151351	8.31968																							liver	-	-	0.131	825	15	35		0.143	28.48	311.758	311.758	0.0311758									7.29771
	skin	60752.2	247842	24.5125																							kidney	-	-	0.073	720	15	35		0.123	20.48	2669.69	2669.69	0.266969									10.863
	brain	232.32	132610	0.17519																							muscle	-	-	0.045	460	15	35		0.348	110.48	14878	14878	1.4878									11.2222
	heart	2016.96	215292	0.936849																							lung	-	-	0.116	1150	15	35		0.162	36.08	4725.24	4725.24	0.472524									10.9138
	liver	294.244	205905	0.142903																							colon	-	-	0.012	140	15	35		0.225	61.28	9314.56	9314.56	0.931456									12.6667
	kidney	2669.69	208700	1.2792																							skin	-	-	0.005	365	15	35		0.409	134.88	119773	119773	11.9773									74
	muscle	15470.5	249717	6.19522																						CD1 nr.10 (4 Wochen)	brain	-	-	0.158	750	15	35		0.1	11.28	97.2365	97.2365	0.00972365									5.74684
	lung	4987.17	159036	3.13588																							heart	-	-	0.093	930	15	35		0.162	36.08	4762.56	4762.56	0.476256									11
	colon	9010.56	153165	5.8829																							liver	-	-	0.137	865	15	35		0.129	22.88	251.012	251.012	0.0251012									7.31387
	skin	131495	480408	27.3715																							femur	-	-	0.013	950	15	35		0.294	88.88	79007.5	79007.5	7.90075									74.0769
	brain	93.7884	128528	0.0729712																							skull	-	-	0.005	485	15	35		0.477	162.08	190606	190606	19.0606									98
	heart	5132.16	229372	2.23748																							kidney	-	-	0.1	980	15	35		0.146	29.68	3846.53	3846.53	0.384653									10.8
	liver	277.342	234154	0.118444																							muscle	-	-	0.029	295	15	35		0.277	82.08	11004.4	11004.4	1.10044									11.1724
	femur	90030.1	267566	33.6478																							lung	-	-	0.105	1040	15	35		0.17	39.28	5140.07	5140.07	0.514007									10.9048
	skull	200955	495096	40.5891																							colon	-	-	0.033	380	15	35		0.274	80.88	12146.7	12146.7	1.21467									12.5152
	kidney	3950.21	180274	2.19123																							skin	-	-	0.01	725	15	35		0.229	62.88	55460.2	55460.2	5.54602									73.5
	muscle	10789.9	278551	3.87358
	lung	5087.73	149744	3.39761
	colon	12086.6	145827	8.28836
	skin	67455.4	268422	25.1303
																										SampleName Replicate 2	organ	Total Weight [g]	water added for mixing (ml)	Assay weight [g]	Added µl HCl	Used µl for total protein	Used µl for total collagen	Diluted	A570 nm for sample	Collagen concentration diluted sample [µg/ml]	Final collagen concentration [µg/ml] of sample	µg collagen per g tissue	% collagen in tissue
																										CD1 nr.1 (4 Wochen)	brain	-	-	0.056	265	15	35	see AP581	0.102	12.08	103.866	103.866	0.0103866
																											liver	-	-	0.161	1015	15	35		0.153	32.48	355.868	355.868	0.0355868
																											skin	-	-	0.009	650	15	35		0.244	68.88	60522.6	60522.6	6.05226
																										CD1 nr.2 (4 Wochen)	brain	-	-	0.056	265	15	35		0.111	15.68	134.82	134.82	0.013482
																											liver	-	-	0.179	1130	15	35		0.114	16.88	185.161	185.161	0.0185161
																											kidney	-	-	0.129	1270	15	35		0.138	26.48	3446.09	3446.09	0.344609
																											lung	-	-	0.047	465	15	35		0.248	70.48	9213.39	9213.39	0.921339
																											skin	-	-	0.011	800	15	35		0.203	52.48	46430.5	46430.5	4.64305
																										CD1 nr.3 (4 Wochen)	brain	-	-	0.178	840	15	35		0.102	12.08	103.63	103.63	0.010363
																											liver	-	-	0.196	1235	15	35		0.135	25.28	276.855	276.855	0.0276855
																											kidney	-	-	0.108	1060	15	35		0.126	21.68	2813.58	2813.58	0.281358
																											muscle	-	-	0.011	112	15	35		0.196	49.68	6666.15	6666.15	0.666615
																											lung	-	-	0.102	1011	15	35		0.177	42.08	5510	5510	0.551
																											colon	-	-	0.048	555	15	35		0.14	27.28	4112.46	4112.46	0.411246
																											skin	-	-	0.01	725	15	35		0.185	45.28	39937	39937	3.9937
																										CD1 nr.4 (4 Wochen)	brain	-	-	0.041	195	15	35		0.103	12.48	107.754	107.754	0.0107754
																											heart	-	-	0.027	270	15	35		0.077	2.08	274.56	274.56	0.027456
																											liver	-	-	0.145	915	15	35		0.124	20.88	228.96	228.96	0.022896
																											kidney	-	-	0.074	730	15	35		0.126	21.68	2826.6	2826.6	0.28266
																											lung	-	-	0.123	1220	15	35		0.202	52.08	6823.75	6823.75	0.682375
																											colon	-	-	0.025	290	15	35		0.28	83.28	12591.9	12591.9	1.25919
																											skin	-	-	0.01	725	15	35		0.244	68.88	60752.2	60752.2	6.07522
																										CD1 nr.5 (4 Wochen)	brain	-	-	0.084	400	15	35		0.139	26.88	232.32	232.32	0.023232
																											heart	-	-	0.038	380	15	35		0.11	15.28	2016.96	2016.96	0.201696
																											liver	-	-	0.131	825	15	35		0.139	26.88	294.244	294.244	0.0294244
																											kidney	-	-	0.073	720	15	35		0.123	20.48	2669.69	2669.69	0.266969
																											muscle	-	-	0.045	460	15	35		0.359	114.88	15470.5	15470.5	1.54705
																											lung	-	-	0.116	1150	15	35		0.167	38.08	4987.17	4987.17	0.498717
																											colon	-	-	0.012	140	15	35		0.22	59.28	9010.56	9010.56	0.901056
																											skin	-	-	0.005	365	15	35		0.442	148.08	131495	131495	13.1495
																										CD1 nr.10 (4 Wochen)	brain	-	-	0.158	750	15	35		0.099	10.88	93.7884	93.7884	0.00937884
																											heart	-	-	0.093	930	15	35		0.169	38.88	5132.16	5132.16	0.513216
																											liver	-	-	0.137	865	15	35		0.135	25.28	277.342	277.342	0.0277342
																											femur	-	-	0.013	950	15	35		0.325	101.28	90030.1	90030.1	9.00301
																											skull	-	-	0.005	485	15	35		0.499	170.88	200955	200955	20.0955
																											kidney	-	-	0.1	980	15	35		0.148	30.48	3950.21	3950.21	0.395021
																											muscle	-	-	0.029	295	15	35		0.273	80.48	10789.9	10789.9	1.07899
																											lung	-	-	0.105	1040	15	35		0.169	38.88	5087.73	5087.73	0.508773
																											colon	-	-	0.033	380	15	35		0.273	80.48	12086.6	12086.6	1.20866
																											skin	-	-	0.01	725	15	35		0.263	76.48	67455.4	67455.4	6.74554
191126	SampleName Replicate 1	µg collagen per g tissue	µg protein per g tissue	% collagen of total protein			SampleName Replicate 1	Rep1 % collagen of total protein	Rep2 % collagen of total protein	average %collagen/protein		Rep1 µg collagen per g tissue	Rep2 µg collagen per g tissue	Average collagen concentration [µg/g]		Rep1 µg protein per g tissue	Rep2 µg protein per g tissue	Average protein concentration [µg/g]								User: USER
CD1_organs out of range repetition	colon	14725.8	234623	6.27636		CD1_1	colon	6.27636	6.82363	6.55		14725.8	15117.1	14921.4		234623	221540	228081								Path: C:\Program Files\BMG\CLARIOstar\User\Data\
	kidney	5320.67	194884	2.73017			kidney	2.73017	2.55706	2.64362		5320.67	4983.31	5151.99		194884	194884	194884								Test ID: 4258
	lung	9069.23	145171	6.24729			lung	6.24729	5.64891	5.9481		9069.23	8052.94	8561.09		145171	142557	143864								Test Name: Collagen_Cyril
	skull	179686	398201	45.1245		CD1_9	skull	45.1245	46.2727	45.6986		179686	156974	168330		398201	339237	368719								Date: 26.11.2019
	skin	66290.3	239647	27.6616			skin	27.6616	30.2429	28.9523		66290.3	68910.5	67600.4		239647	227857	233752								Time: 12:31:05
	liver	387.482	219804	0.176285			liver	0.176285	0.179441	0.177863		387.482	399.667	393.574		219804	222729	221267								Absorbance			Absorbance values are displayed as OD
	liver	374.33	226530	0.165245		CD1_8	liver	0.165245	0.224294	0.19477		374.33	499.916	437.123		226530	222884	224707
	liver	321.973	228208	0.141088		CD1_7	liver	0.141088	0.157347	0.149218		321.973	362.524	342.249		228208	230398	229303
	liver	492.383	240664	0.204594		CD1_6	liver	0.204594	0.223153	0.213874		492.383	524.83	508.607		240664	235188	237926
	liver	419.812	234335	0.17915		CD1_4	liver	0.17915	0.187006	0.183078		419.812	423.872	421.842		234335	226662	230499									1. Raw Data (570)
																											1	2	3	4	5	6	7	8	9	10	11	12
																										A	0.85	0.614	0.355	0.201	0.133	0.096	0.069	0.045	0.325	0.172	0.249	0.473
	SampleName Replicate 2	µg collagen per g tissue	µg protein per g tissue	% collagen of total protein																						B	0.869	0.632	0.356	0.21	0.134	0.088	0.069	0.045	0.332	0.165	0.228	0.421
	colon	15117.1	221540	6.82363																						C	0.264	0.157	0.154	0.141	0.183	0.165	0.561	0.334	0.412	0.652	0.456	0.316
	kidney	4983.31	194884	2.55706																						D	0.272	0.16	0.185	0.151	0.191	0.166	0.383	0.229	0.461	0.224	0.489	0.314
	lung	8052.94	142557	5.64891																						E	0.535	0.446	0.478	0.402	0.507	0.419	0.42	0.353	0.486	0.423	0.515	0.475
	skull	156974	339237	46.2727																						F	0.533	0.439	0.463	0.39	0.603	0.415	0.418	0.34	0.491	0.423	0.52	0.433
	skin	68910.5	227857	30.2429																						G	0.679	0.428	0.466	0.385	0.452	0.301	0.447	0.337	0.497	0.344	0.55	0.314
	liver	399.667	222729	0.179441																						H	0.594	0.406	0.42	0.374	0.435	0.287	0.44	0.361	0.464	0.318	0.504	0.289
	liver	499.916	222884	0.224294
	liver	362.524	230398	0.157347
	liver	524.83	235188	0.223153
	liver	423.872	226662	0.187006
																											Replicate 1	Replicate 2
																										Standard Curve	A1-A8	B1-B8	Average	Conc [ug/ml]	STDEV
																										S1	0.85	0.869	0.8595	300	0.0095
																										S2	0.614	0.632	0.623	200	0.009
																										S3	0.355	0.356	0.3555	100	0.0005
																										S4	0.201	0.21	0.2055	50	0.0045
																										S5	0.133	0.134	0.1335	25	0.0005
																										S6	0.096	0.088	0.092	12.5	0.004
																										S7	0.069	0.069	0.069	6.25	0
																										S8	0.045	0.045	0.045	0	0
																										SampleName Replicate 1	organ	Total Weight [g]	water added for mixing (ml)	Assay weight [g]	Added µl HCl	Used µl for total protein	Used µl for total collagen	Diluted	A570 nm for sample	Collagen concentration diluted sample [µg/ml]	Final collagen concentration [µg/ml] of sample	µg collagen per g tissue	% collagen in tissue		dilution steps	dilution steps organs				dilution to mix the mouse		sample digestion dilution
																										CD1_1	colon	-	-	0.019	220	15	35	see AP710	0.325	97.5556	14725.8	14725.8	1.47258		sample digestion	see AW						12.5789
																											kidney	-	-	0.096	945	15	35		0.172	40.8889	5320.67	5320.67	0.532067		HCl concentration reduction to 4 M (protein dilution done with 6M HCl)	2:3						10.8438
																											lung	-	-	0.09	890	15	35		0.249	69.4074	9069.23	9069.23	0.906923		dilution to get values in the range of the standard curve	1:8	liver	1:1				10.8889
																										CD1_9	skull	-	-	0.011	1070	15	35		0.473	152.37	179686	179686	17.9686		dilution to mix the mouse	-						98.2727
																											skin	-	-	0.013	945	15	35		0.264	74.963	66290.3	66290.3	6.62903									73.6923
																											liver	-	-	0.164	1035	15	35		0.157	35.3333	387.482	387.482	0.0387482									7.31098
																										CD1_8	liver	-	-	0.178	1120	15	35		0.154	34.2222	374.33	374.33	0.037433									7.29213
																										CD1_7	liver	-	-	0.117	737	15	35		0.141	29.4074	321.973	321.973	0.0321973									7.29915
																										CD1_6	liver	-	-	0.173	1090	15	35		0.183	44.963	492.383	492.383	0.0492383									7.30058
																										CD1_4	liver	-	-	0.172	1085	15	35		0.165	38.2963	419.812	419.812	0.0419812									7.30814
																										SampleName Replicate 2	organ	Total Weight [g]	water added for mixing (ml)	Assay weight [g]	Added µl HCl	Used µl for total protein	Used µl for total collagen	Diluted	A570 nm for sample	Collagen concentration diluted sample [µg/ml]	Final collagen concentration [µg/ml] of sample	µg collagen per g tissue	% collagen in tissue
																										CD1_1	colon	-	-	0.019	220	15	35	see AP710	0.332	100.148	15117.1	15117.1	1.51171
																											kidney	-	-	0.096	945	15	35		0.165	38.2963	4983.31	4983.31	0.498331
																											lung	-	-	0.09	890	15	35		0.228	61.6296	8052.94	8052.94	0.805294
																										CD1_9	skull	-	-	0.011	1070	15	35		0.421	133.111	156974	156974	15.6974
																											skin	-	-	0.013	945	15	35		0.272	77.9259	68910.5	68910.5	6.89105
																											liver	-	-	0.164	1035	15	35		0.16	36.4444	399.667	399.667	0.0399667
																										CD1_8	liver	-	-	0.178	1120	15	35		0.185	45.7037	499.916	499.916	0.0499916
																										CD1_7	liver	-	-	0.117	737	15	35		0.151	33.1111	362.524	362.524	0.0362524
																										CD1_6	liver	-	-	0.173	1090	15	35		0.191	47.9259	524.83	524.83	0.052483
																										CD1_4	liver	-	-	0.172	1085	15	35		0.166	38.6667	423.872	423.872	0.0423872
191129	SampleName Replicate 1	diet or organ	µg collagen per g tissue	µg protein per g tissue	% collagen of total protein			SampleName Replicate 1	Rep1 % collagen of total protein	Rep2 % collagen of total protein	average %collagen/protein		Rep1 µg collagen per g tissue	Rep2 µg collagen per g tissue	Average collagen concentration [µg/g]		Rep1 µg protein per g tissue	Rep2 µg protein per g tissue	Average protein concentration [µg/g]							User: USER
CD1_organs out of range repetition	CD1_1_4w	colon	10301.2	141705	7.2695		CD1_1_4w	colon	7.2695	7.79049	7.53		10301.2	11117.8	10709.5		141705	142710	142208							Path: C:\Program Files\BMG\CLARIOstar\User\Data\
BXD		kidney	2219.35	194003	1.14397			kidney	1.14397	1.13636	1.14017		2219.35	2273.48	2246.41		194003	200066	197035							Test ID: 4278
fibroblast		lung	7707.36	137311	5.61306			lung	5.61306	5.44554	5.5293		7707.36	7215.41	7461.39		137311	132501	134906							Test Name: Collagen_Cyril
BL6_wt_skin_tendon	CD1_9_4w	liver	425.013	238739	0.178025		CD1_9_4w	liver	0.178025	0.161765	0.169895		425.013	351.893	388.453		238739	217534	228136							Date: 29.11.2019
																										Time: 11:42:26
																										Absorbance			Absorbance values are displayed as OD
	SampleName Replicate 2	diet or organ	µg collagen per g tissue	µg protein per g tissue	% collagen of total protein
	CD1_1_4w	colon	11117.8	142710	7.79049
		kidney	2273.48	200066	1.13636																						1. Raw Data (570)
		lung	7215.41	132501	5.44554																						1	2	3	4	5	6	7	8	9	10	11	12
	CD1_9_4w	liver	351.893	217534	0.161765																					A	0.781	0.527	0.344	0.206	0.154	0.096	0.07	0.049	0.311	0.409	0.318	0.265
																										B	0.755	0.561	0.353	0.199	0.123	0.09	0.069	0.05	0.306	0.411	0.327	0.251
																										C	0.23	0.271	0.333	0.334	0.346	0.297	0.383	0.349	0.048	0.046	0.051	0.051
																										D	0.235	0.293	0.336	0.359	0.365	0.305	0.403	0.347	0.044	0.049	0.052	0.054
																										E	0.385	0.786	0.796	0.41	0.689	0.721	0.639	0.592	0.618	0.441	0.447	1.123
																										F	0.394	0.804	0.836	0.424	0.745	0.822	0.681	0.62	0.672	0.518	0.526	1.124
																										G	1.056	0.731	0.783	1.011	1.703	0.978	1.17	0.991	0.235	0.112	0.212	0.164
																										H	1.045	0.802	0.775	1.058	1.732	1.03	1.083	1.035	0.248	0.113	0.203	0.148
																											Replicate 1	Replicate 2
																										Standard Curve	A1-A8	B1-B8	Average	Conc [ug/ml]	STDEV
																										S1	0.781	0.755	0.768	300	0.013
																										S2	0.527	0.561	0.544	200	0.017
																										S3	0.344	0.353	0.3485	100	0.0045
																										S4	0.206	0.199	0.2025	50	0.0035
																										S5	0.154	0.123	0.1385	25	0.0155
																										S6	0.096	0.09	0.093	12.5	0.003
																										S7	0.07	0.069	0.0695	6.25	0.0005
																										S8	0.049	0.05	0.0495	0	0.0005
																										SampleName Replicate 1	diet/organ	Total Weight [g]	water added for mixing (ml)	Assay weight [g]	Added µl HCl	Used µl for total protein	Used µl for total collagen	Diluted	A570 nm for sample	Collagen concentration diluted sample [µg/ml]	Final collagen concentration [µg/ml] of sample	µg collagen per g tissue	% collagen in tissue		dilution steps	dilution steps organs				dilution to mix the mouse		sample digestion dilution
																										CD1_1_4w	colon	-	-	0.016	185	15	35	see AP778	0.235	68.3333	10301.2	10301.2	1.03012		sample digestion	see AW						12.5625
																											kidney	-	-	0.115	1130	15	35		0.112	17.0833	2219.35	2219.35	0.221935		HCl concentration reduction to 4 M (protein dilution done with 6M HCl)	2:3						10.8261
																											lung	-	-	0.074	735	15	35		0.212	58.75	7707.36	7707.36	0.770736		dilution to get values in the range of the standard curve	1:8	liver	1:1				10.9324
																										CD1_9_4w	liver	-	-	0.141	890	15	35		0.164	38.75	425.013	425.013	0.0425013		dilution to mix the mouse	-						7.31206
																										SampleName Replicate 2	diet/organ	Total Weight [g]	water added for mixing (ml)	Assay weight [g]	Added µl HCl	Used µl for total protein	Used µl for total collagen	Diluted	A570 nm for sample	Collagen concentration diluted sample [µg/ml]	Final collagen concentration [µg/ml] of sample	µg collagen per g tissue	% collagen in tissue
																										CD1_1_4w	colon	-	-	0.016	185	15	35	see AP778	0.248	73.75	11117.8	11117.8	1.11178
																											kidney	-	-	0.115	1130	15	35		0.113	17.5	2273.48	2273.48	0.227348
																											lung	-	-	0.074	735	15	35		0.203	55	7215.41	7215.41	0.721541
																										CD1_9_4w	liver	-	-	0.141	890	15	35		0.148	32.0833	351.893	351.893	0.0351893
191203	SampleName Replicate 1	µg collagen per g tissue	µg protein per g tissue	% collagen of total protein			SampleName Replicate 1	Rep1 % collagen of total protein	Rep2 % collagen of total protein	average %collagen/protein		Rep1 µg collagen per g tissue	Rep2 µg collagen per g tissue	Average collagen concentration [µg/g]		Rep1 µg protein per g tissue	Rep2 µg protein per g tissue	Average protein concentration [µg/g]								User: USER
CD1_organs out of range repetition	CD1_9_skull	265533	574274	46.238			CD1_9_skull	46.238	37.9007	42.0694		265533	241474	253503		574274	637122	605698								Path: C:\Program Files\BMG\CLARIOstar\User\Data\
																										Test ID: 4290
																										Test Name: Collagen_Cyril
																										Date: 03.12.2019
	SampleName Replicate 2	µg collagen per g tissue	µg protein per g tissue	% collagen of total protein																						Time: 15:02:27
	CD1_9_skull	241474	637122	37.9007																						Absorbance			Absorbance values are displayed as OD
																											1. Raw Data (570)
																											1	2	3	4	5	6	7	8	9	10	11	12
																										A	0.715	0.585	0.356	0.209	0.209	0.125	0.075	0.043	0.316	1.033	0.627	0.354
																										B	0.776	0.629	0.36	0.208	0.13	0.104	0.08	0.053	0.327	1.072	0.641	0.389
																										C	0.185	0.311	0.364	1.516	1.429	0.147	0.841	0.292	0.214	0.809	0.158	0.419
																										D	0.207	0.372	0.424	1.883	1.526	0.159	0.93	0.326	0.221	0.905	0.162	0.568
																										E	0.304	2.82	0.77	1.982	0.481	0.503	1.3	0.632	0.469	0.195	2.679	1.09
																										F	0.304	2.645	0.754	1.969	0.468	0.475	1.292	0.62	0.441	0.195	2.648	0.982
																										G	0.628	0.451	0.486	0.426	0.542	0.48	0.514	0.517	0.621	0.578	0.09	0.122
																										H	0.579	0.535	0.501	0.445	0.646	0.497	0.502	0.555	0.649	0.609	0.093	0.124
																											Replicate 1	Replicate 2
																										Standard Curve	A1-A8	B1-B8	Average	Conc [ug/ml]	STDEV
																										S1	0.715	0.776	0.7455	300	0.0305
																										S2	0.585	0.629	0.607	200	0.022
																										S3	0.356	0.36	0.358	100	0.002
																										S4	0.209	0.208	0.2085	50	0.0005
																										S5	0.209	0.13	0.1695	25	0.0395
																										S6	0.125	0.104	0.1145	12.5	0.0105
																										S7	0.075	0.08	0.0775	6.25	0.0025
																										S8	0.043	0.053	0.048	0	0.005
																										SampleName Replicate 1	Total Weight [g]	water added for mixing (ml)	Assay weight [g] (lysate)	µl 12M HCl added	µl 6M HCl added	Used µl for total protein	Used µl for total collagen	Diluted	A570 nm for sample	Collagen concentration diluted sample [µg/ml]	Final collagen concentration [µg/ml] of sample	µg collagen per g tissue	% collagen in tissue		dilution steps	dilution steps organs	dilution steps lysate			dilution to mix the fish		sample digestion dilution
																										CD1_9_skull			0.005		486	15	35	see AP840	0.628	225.333	265533	265533	26.5533		sample digestion	see AW						98.2
																																									HCl concentration reduction to 4 M (protein dilution done with 6M HCl)	2:3	2:3
																										SampleName Replicate 2	Total Weight [g]	water added for mixing (ml)	Assay weight [g] (lysate)	µl 12M HCl added	µl 6M HCl added	Used µl for total protein	Used µl for total collagen	Diluted	A570 nm for sample	Collagen concentration diluted sample [µg/ml]	Final collagen concentration [µg/ml] of sample	µg collagen per g tissue	% collagen in tissue		dilution to get values in the range of the standard curve	skull 1:8
																										CD1_9_skull			0.005		486			see AP840	0.579	204.917	241474	241474	24.1474		dilution to mix the mouse	-
191218	SampleName Replicate 1	µg collagen per g tissue	µg protein per g tissue	% collagen of total protein			SampleName Replicate 1	Rep1 % collagen of total protein	Rep2 % collagen of total protein	average %collagen/protein		Rep1 µg collagen per g tissue	Rep2 µg collagen per g tissue	Average collagen concentration [µg/g]		Rep1 µg protein per g tissue	Rep2 µg protein per g tissue	Average protein concentration [µg/g]								User: USER
CD1 tendon	tendon1_4wCD1	361795	959000	37.7262			tendon1_4wCD1	37.7262	37.0358	37.381		361795	347556	354675		959000	938433	948717								Path: C:\Program Files\BMG\CLARIOstar\User\Data\
	tendon2_4wCD1	261049	698257	37.3858			tendon2_4wCD1	37.3858	37.5411	37.4635		261049	278696	269872		698257	742375	720316								Test ID: 4393
	tendon3_4wCD1	309107	709716	43.5536			tendon3_4wCD1	43.5536	48.1549	45.8543		309107	355921	332514		709716	739116	724416								Test Name: Collagen_Cyril
	tendon4_4wCD1	311635	679910	45.8347			tendon4_4wCD1	45.8347	49.2713	47.553		311635	340791	326213		679910	691663	685787								Date: 19.12.2019
	tendon5_4wCD1	336371	748216	44.9565			tendon5_4wCD1	44.9565	48.3721	46.6643		336371	381845	359108		748216	789391	768803								Time: 16:08:07
	tendon6_4wCD1	358458	818093	43.8163			tendon6_4wCD1	43.8163	42.6108	43.2135		358458	368630	363544		818093	865109	841601								Absorbance			Absorbance values are displayed as OD
	tendon7_4wCD1	352142	863312	40.7897			tendon7_4wCD1	40.7897	43.5113	42.1505		352142	393563	372852		863312	904506	883909
	tendon8_4wCD1	365095	813406	44.8848			tendon8_4wCD1	44.8848	42.0759	43.4804		365095	365775	365435		813406	869320	841363
	tendon9_4wCD1	269631	650613	41.4426			tendon9_4wCD1	41.4426	42.7284	42.0855		269631	289297	279464		650613	677060	663837
	tendon10_4wCD1	281874	730050	38.6102			tendon10_4wCD1	38.6102	42.4312	40.5207		281874	318498	300186		730050	750623	740337									1. Raw Data (570)
																											1	2	3	4	5	6	7	8	9	10	11	12
																										A	0.823	0.603	0.344	0.185	0.12	0.087	0.074	0.066	0.117	0.093	0.083	0.106
																										B	0.814	0.612	0.346	0.18	0.109	0.086	0.064	0.047	0.12	0.088	0.076	0.111
																										C	0.285	0.487	1.489	0.134	0.183	0.324	0.201	0.234	0.219	0.214	0.196	0.079
																										D	0.275	0.475	1.488	0.142	0.197	0.321	0.215	0.24	0.237	0.225	0.197	0.081
	SampleName Replicate 2	µg collagen per g tissue	µg protein per g tissue	% collagen of total protein																						E	0.231	0.104	0.118	0.273	0.109	0.226	0.643	0.099	0.51	0.269	0.185	0.592
	tendon1_4wCD1	347556	938433	37.0358																						F	0.227	0.108	0.135	0.26	0.111	0.227	0.652	0.1	0.505	0.265	0.183	0.571
	tendon2_4wCD1	278696	742375	37.5411																						G	0.443	0.514	0.518	0.554	0.587	0.577	0.596	0.456	0.474	0.604	0.895	0.512
	tendon3_4wCD1	355921	739116	48.1549																						H	0.469	0.583	0.561	0.621	0.602	0.638	0.597	0.485	0.528	0.591	0.891	0.511
	tendon4_4wCD1	340791	691663	49.2713
	tendon5_4wCD1	381845	789391	48.3721
	tendon6_4wCD1	368630	865109	42.6108
	tendon7_4wCD1	393563	904506	43.5113
	tendon8_4wCD1	365775	869320	42.0759
	tendon9_4wCD1	289297	677060	42.7284
	tendon10_4wCD1	318498	750623	42.4312
																											Replicate 1	Replicate 2
																										Standard Curve	A1-A8	B1-B8	Average	Conc [ug/ml]	STDEV
																										S1	0.823	0.814	0.8185	300	0.0045
																										S2	0.603	0.612	0.6075	200	0.0045
																										S3	0.344	0.346	0.345	100	0.001
																										S4	0.185	0.18	0.1825	50	0.0025
																										S5	0.12	0.109	0.1145	25	0.0055
																										S6	0.087	0.086	0.0865	12.5	0.0005
																										S7	0.074	0.064	0.069	6.25	0.005
																										S8	0.066	0.047	0.0565	0	0.0095
																										SampleName Replicate 1	Total Weight [g]	water added for mixing (ml)	Assay weight [g] (lysate)	µl 12M HCl added	µl 6M HCl added	Used µl for total protein	Used µl for total collagen	Diluted	A570 nm for sample	Collagen concentration diluted sample [µg/ml]	Final collagen concentration [µg/ml] of sample	µg collagen per g tissue	% collagen in tissue		dilution steps	dilution steps organs	dilution steps lysate			dilution to mix the fish		sample digestion dilution
																										tendon1_4wCD1			0.0053		384	15	35	see AP893	0.592	205.231	361795	361795	36.1795		sample digestion	see AW						73.4528
																										tendon2_4wCD1			0.0079		573	15	35		0.443	147.923	261049	261049	26.1049		HCl concentration reduction to 4 M (protein dilution done with 6M HCl)	2:3	2:3					73.5316
																										tendon3_4wCD1			0.008		580	15	35		0.514	175.231	309107	309107	30.9107		dilution to get values in the range of the standard curve	tendon 1:16,						73.5
																										tendon4_4wCD1			0.0057		413	15	35		0.518	176.769	311635	311635	31.1635		dilution to mix the mouse	-						73.4561
																										tendon5_4wCD1			0.0091		660	15	35		0.554	190.615	336371	336371	33.6371									73.5275
																										tendon6_4wCD1			0.0069		500	15	35		0.587	203.308	358458	358458	35.8458									73.4638
																										tendon7_4wCD1			0.0082		595	15	35		0.577	199.462	352142	352142	35.2142									73.561
																										tendon8_4wCD1			0.007		508	15	35		0.596	206.769	365095	365095	36.5095									73.5714
																										tendon9_4wCD1			0.0073		529	15	35		0.456	152.923	269631	269631	26.9631									73.4658
																										tendon10_4wCD1			0.0101		732	15	35		0.474	159.846	281874	281874	28.1874									73.4752
																										SampleName Replicate 2	Total Weight [g]	water added for mixing (ml)	Assay weight [g] (lysate)	µl 12M HCl added	µl 6M HCl added	Used µl for total protein	Used µl for total collagen	Diluted	A570 nm for sample	Collagen concentration diluted sample [µg/ml]	Final collagen concentration [µg/ml] of sample	µg collagen per g tissue	% collagen in tissue
																										tendon1_4wCD1			0.0053		384	15	35	see AP893	0.571	197.154	347556	347556	34.7556
																										tendon2_4wCD1			0.0079		573	15	35		0.469	157.923	278696	278696	27.8696
																										tendon3_4wCD1			0.008		580	15	35		0.583	201.769	355921	355921	35.5921
																										tendon4_4wCD1			0.0057		413	15	35		0.561	193.308	340791	340791	34.0791
																										tendon5_4wCD1			0.0091		660	15	35		0.621	216.385	381845	381845	38.1845
																										tendon6_4wCD1			0.0069		500	15	35		0.602	209.077	368630	368630	36.863
																										tendon7_4wCD1			0.0082		595	15	35		0.638	222.923	393563	393563	39.3563
																										tendon8_4wCD1			0.007		508	15	35		0.597	207.154	365775	365775	36.5775
																										tendon9_4wCD1			0.0073		529	15	35		0.485	164.077	289297	289297	28.9297
																										tendon10_4wCD1			0.0101		732	15	35		0.528	180.615	318498	318498	31.8498
191219	SampleName Replicate 1	µg collagen per g tissue	µg protein per g tissue	% collagen of total protein			SampleName Replicate 1	Rep1 % collagen of total protein	Rep2 % collagen of total protein	average %collagen/protein		Rep1 µg collagen per g tissue	Rep2 µg collagen per g tissue	Average collagen concentration [µg/g]		Rep1 µg protein per g tissue	Rep2 µg protein per g tissue	Average protein concentration [µg/g]								User: USER
CD1_tendon	tendon1_4wCD1	284881	1.23139e+06	23.1348			tendon1_4wCD1	23.1348	24.0416	23.5882		284881	297107	290994		1.23139e+06	1.23581e+06	1.2336e+06								Path: C:\Program Files\BMG\CLARIOstar\User\Data\
	tendon2_4wCD1	310210	850364	36.4796			tendon2_4wCD1	36.4796	38.9421	37.7109		310210	338016	324113		850364	867997	859181								Test ID: 4395
	tendon3_4wCD1	254974	745666	34.1941			tendon3_4wCD1	34.1941	43.1638	38.6789		254974	297085	276029		745666	688273	716970								Test Name: Collagen_Cyril
	tendon4_4wCD1	387482	881124	43.9758			tendon4_4wCD1	43.9758	43.5531	43.7645		387482	389516	388499		881124	894348	887736								Date: 20.12.2019
	tendon5_4wCD1	345265	935387	36.9115			tendon5_4wCD1	36.9115	39.1553	38.0334		345265	350698	347982		935387	895659	915523								Time: 14:22:21
	tendon6_4wCD1	405101	1.21608e+06	33.312			tendon6_4wCD1	33.312	34.8437	34.0779		405101	426800	415951		1.21608e+06	1.2249e+06	1220490								Absorbance			Absorbance values are displayed as OD
	tendon7_4wCD1	345608	947709	36.4678			tendon7_4wCD1	36.4678	34.0832	35.2755		345608	353071	349340		947709	1.03591e+06	991809
	tendon8_4wCD1	388777	1.01497e+06	38.3043			tendon8_4wCD1	38.3043	35.6788	36.9915		388777	373156	380967		1.01497e+06	1.04588e+06	1.03042e+06
	tendon9_4wCD1	397674	1.04427e+06	38.0816			tendon9_4wCD1	38.0816	38.4039	38.2428		397674	384111	390892		1.04427e+06	1.00019e+06	1.02223e+06
	tendon10_4wCD1	323219	890379	36.3013			tendon10_4wCD1	36.3013	36.7977	36.5495		323219	350358	336788		890379	952119	921249									1. Raw Data (570)
																											1	2	3	4	5	6	7	8	9	10	11	12
																										A	0.781	0.611	0.371	0.199	0.124	0.094	0.082	0.058	0.114	0.102	0.286	0.09
																										B	0.834	0.632	0.372	0.205	0.121	0.089	0.083	0.051	0.117	0.102	0.319	0.1
																										C	0.327	0.284	0.272	0.15	0.138	0.636	0.201	0.253	0.104	0.228	0.222	0.076
																										D	0.324	0.302	0.275	0.154	0.146	0.685	0.202	0.278	0.112	0.219	0.23	0.077
	SampleName Replicate 2	µg collagen per g tissue	µg protein per g tissue	% collagen of total protein																						E	0.267	0.084	0.152	0.197	0.155	0.426	0.252	0.122	0.217	0.12	0.185	0.49
	tendon1_4wCD1	297107	1.23581e+06	24.0416																						F	0.262	0.101	0.157	0.206	0.148	0.428	0.247	0.121	0.203	0.123	0.185	0.508
	tendon2_4wCD1	338016	867997	38.9421																						G	0.528	0.446	0.642	0.579	0.668	0.58	0.643	0.657	0.547	0.554	0.405	0.56
	tendon3_4wCD1	297085	688273	43.1638																						H	0.569	0.508	0.645	0.587	0.7	0.591	0.62	0.637	0.587	0.489	0.362	0.522
	tendon4_4wCD1	389516	894348	43.5531
	tendon5_4wCD1	350698	895659	39.1553
	tendon6_4wCD1	426800	1.2249e+06	34.8437
	tendon7_4wCD1	353071	1.03591e+06	34.0832
	tendon8_4wCD1	373156	1.04588e+06	35.6788
	tendon9_4wCD1	384111	1.00019e+06	38.4039
	tendon10_4wCD1	350358	952119	36.7977
																											Replicate 1	Replicate 2
																										Standard Curve	A1-A8	B1-B8	Average	Conc [ug/ml]	STDEV
																										S1	0.781	0.834	0.8075	300	0.0265
																										S2	0.611	0.632	0.6215	200	0.0105
																										S3	0.371	0.372	0.3715	100	0.0005
																										S4	0.199	0.205	0.202	50	0.003
																										S5	0.124	0.121	0.1225	25	0.0015
																										S6	0.094	0.089	0.0915	12.5	0.0025
																										S7	0.082	0.083	0.0825	6.25	0.0005
																										S8	0.058	0.051	0.0545	0	0.0035
																										SampleName Replicate 1	Total Weight [g]	water added for mixing (ml)	Assay weight [g] (lysate)	µl 12M HCl added	µl 6M HCl added	Used µl for total protein	Used µl for total collagen	Diluted	A570 nm for sample	Collagen concentration diluted sample [µg/ml]	Final collagen concentration [µg/ml] of sample	µg collagen per g tissue	% collagen in tissue		dilution steps	dilution steps organs	dilution steps lysate			dilution to mix the fish/mouse		sample digestion dilution
																										tendon1_4wCD1			0.0058		421	15	35	see AP961	0.49	161.308	284881	284881	28.4881		sample digestion	see AW						73.5862
																										tendon2_4wCD1			0.0089		645	15	35		0.528	175.923	310210	310210	31.021		HCl concentration reduction to 4 M (protein dilution done with 6M HCl)	2:3	2:3					73.4719
																										tendon3_4wCD1			0.0062		450	15	35		0.446	144.385	254974	254974	25.4974		dilution to get values in the range of the standard curve	tendon 1:16,						73.5806
																										tendon4_4wCD1			0.0069		500	15	35		0.642	219.769	387482	387482	38.7482		dilution to mix the mouse	-						73.4638
																										tendon5_4wCD1			0.007		508	15	35		0.579	195.538	345265	345265	34.5265									73.5714
																										tendon6_4wCD1			0.0065		471	15	35		0.668	229.769	405101	405101	40.5101									73.4615
																										tendon7_4wCD1			0.0088		638	15	35		0.58	195.923	345608	345608	34.5608									73.5
																										tendon8_4wCD1			0.0062		450	15	35		0.643	220.154	388777	388777	38.8777									73.5806
																										tendon9_4wCD1			0.0077		558	15	35		0.657	225.538	397674	397674	39.7674									73.4675
																										tendon10_4wCD1			0.0068		493	15	35		0.547	183.231	323219	323219	32.3219									73.5
																										SampleName Replicate 2	Total Weight [g]	water added for mixing (ml)	Assay weight [g] (lysate)	µl 12M HCl added	µl 6M HCl added	Used µl for total protein	Used µl for total collagen	Diluted	A570 nm for sample	Collagen concentration diluted sample [µg/ml]	Final collagen concentration [µg/ml] of sample	µg collagen per g tissue	% collagen in tissue
																										tendon1_4wCD1			0.0058		421	15	35	see AP961	0.508	168.231	297107	297107	29.7107
																										tendon2_4wCD1			0.0089		645	15	35		0.569	191.692	338016	338016	33.8016
																										tendon3_4wCD1			0.0062		450	15	35		0.508	168.231	297085	297085	29.7085
																										tendon4_4wCD1			0.0069		500	15	35		0.645	220.923	389516	389516	38.9516
																										tendon5_4wCD1			0.007		508	15	35		0.587	198.615	350698	350698	35.0698
																										tendon6_4wCD1			0.0065		471	15	35		0.7	242.077	426800	426800	42.68
																										tendon7_4wCD1			0.0088		638	15	35		0.591	200.154	353071	353071	35.3071
																										tendon8_4wCD1			0.0062		450	15	35		0.62	211.308	373156	373156	37.3156
																										tendon9_4wCD1			0.0077		558	15	35		0.637	217.846	384111	384111	38.4111
																										tendon10_4wCD1			0.0068		493	15	35		0.587	198.615	350358	350358	35.0358

## Sheet: summedUpOrgans_%col prot
collagen (µg/g)														protein (µg/g)
					average							average							average							average
skin	57440.4	47477			52458.7	liver	206.843	289.879	508.607			335.11		skin	255899	237708			246804	liver	246882	244168	237926			242992
skin	96960	48312.8			72636.4	liver	22.9091	273.13	342.249			212.763		skin	442784	207858			325321	liver	202753	253862	229303			228639
skin	40601.4	37128			38864.7	liver	62.821	523.972	437.123			341.305		skin	219024	256998			238011	liver	209789	280730	224707			238408
skin	-1243.43	58883.8	67600.4		63242.1	liver	-166.468	300.787	393.574	388.453		360.938		skin	318464	352265	233752		293008	liver	211886	298404	221267	228136		249269
skin	101442	61928.4			81685.2	liver	307.798	362.442				335.12		skin	649376	342094			495735	liver	283246	206457				244852
skin	52504.8	44484.1	65327.3		54105.4	liver	257.024	171.998				214.511		skin nr2	292917	233863	286196		270992	liver	306229	201030				253629
skin	58730.5	38878.6			48804.5	liver	240.616	268.093				254.355		skin	417804	202272			310038	liver	285239	206181				245710
skin	76020	62516.2			69268.1	liver	72.8612	244.312	421.842			246.338		skin	389538	253722			321630	liver	288810	199317	230499			239542
skin	56836.1	125634			91235.2	liver	392.177	303.001				347.589		skin	343274	468568			405921	liver	287961	207547				247754
skin	72932.3	61457.8			67195	liver	298.181	264.177				281.179		skin	489951	278712			384332	liver	313902	228485				271194
					#DIV/0!							#DIV/0!							#DIV/0!							#DIV/0!
CD1 nr.6 (4 Wochen) brain	-622.398	103.419			103.419	femur	144937	87393.8				116165		CD1 nr.6 (4 Wochen) brain	147972	168102			168102	femur	552007	418492				485250
CD1 nr.7 (4 Wochen) brain	-429.393	106.985			106.985	femur	122018	120807				121413		CD1 nr.7 (4 Wochen) brain	142406	175551			175551	femur	656451	464631				560541
CD1 nr.8 (4 Wochen) brain	-480.711	94.9655			94.9655	femur	123697	93862.4				108780		CD1 nr.8 (4 Wochen) brain	132715	158868			158868	femur	432006	384784				408395
CD1 nr.9 (4 Wochen) brain	-531.228	149.941			149.941	femur	106066	94093.3				100080		CD1 nr.9 (4 Wochen) brain	143786	183772			183772	femur	407426	366263				386844
CD1 nr.1 (4 Wochen) brain	281.303	105.586			193.445	femur	-	-				#DIV/0!		CD1 nr.1 (4 Wochen) brain	202697	143390			173043	femur	-	-				#DIV/0!
CD1 nr.2 (4 Wochen) brain	148.269	133.1			140.685	femur	-	-				#DIV/0!		CD1 nr.2 (4 Wochen) brain	206615	158866			182741	femur	-	-				#DIV/0!
CD1 nr.3 (4 Wochen) brain	194.281	96.7672			145.524	femur	-	-				#DIV/0!		CD1 nr.3 (4 Wochen) brain	175625	126478			151051	femur	-	-				#DIV/0!
CD1 nr.4 (4 Wochen) brain	535.074	92.2127			313.643	femur	-	-				#DIV/0!		CD1 nr.4 (4 Wochen) brain	205455	159674			182564	femur	-	-				#DIV/0!
CD1 nr.5 (4 Wochen) brain	129.832	201.206			165.519	femur	-	-				#DIV/0!		CD1 nr.5 (4 Wochen) brain	175190	133186			154188	femur	-	-				#DIV/0!
CD1 nr.10 (4 Wochen) brain	134.42	95.5124			114.966	femur	141736	84518.8				113127		CD1 nr.10 (4 Wochen) brain	190865	128528			159696	femur	664986	257195				461091
					#DIV/0!							#DIV/0!							#DIV/0!							#DIV/0!
heart	1640.57	5367.31			3503.94	skull	215253	173780				194517		heart	230164	265815			247989	skull	543066	419071				481069
heart	3644.05	2651.85			3147.95	skull	262499	-				262499		heart	200622	322137			261380	skull	1.06452e+06	-				1.06452e+06
heart	5115.62	2112.83			3614.23	skull	153969	196668				175318		heart	206217	299579			252898	skull	450677	638911				544794
heart	2294.41	2435.21			2364.81	skull	-	-	168330		253503	210917		heart	262839	311044			286942	skull	-	-	368719		605698	487208
heart	-	-			#DIV/0!	skull	-	-				#DIV/0!		heart	-	-			#DIV/0!	skull	-	-				#DIV/0!
heart	-	-			#DIV/0!	skull	-	-				#DIV/0!		heart	-	-			#DIV/0!	skull	-	-				#DIV/0!
heart	-	-			#DIV/0!	skull	-	-				#DIV/0!		heart	-	-			#DIV/0!	skull	-	-				#DIV/0!
heart	2266.76	195.36			1231.06	skull	-	-				#DIV/0!		heart	347226	64592			205909	skull	-	-				#DIV/0!
heart	2676.41	1937.76			2307.09	skull	-	-				#DIV/0!		heart	303666	213312			258489	skull	-	-				#DIV/0!
heart	3063.31	4947.36			4005.34	skull	142057	195780				168919		heart	302346	234652			268499	skull	512895	487256				500075
					#DIV/0!							#DIV/0!							#DIV/0!							#DIV/0!
kidney	3037.28	3028.19			3032.73	muscle	5185.89	4172.48				4679.19		kidney	177023	234040			205532	muscle	207768	274234				241001
kidney	2798.71	1718.69			2258.7	muscle	4325.29	-				4325.29		kidney	213309	227413			220361	muscle	233174	-				233174
kidney	1135.14	2487.72			1811.43	muscle	3818.43	6290.79				5054.61		kidney	217647	213696			215672	muscle	208649	246477				227563
kidney	3054.86	4214.9			3634.88	muscle	8140.16	8845.69				8492.92		kidney	216524	246048			231286	muscle	250968	283303				267136
kidney	-	-	5151.99	2246.41	3699.2	muscle	-	-				#DIV/0!		kidney	-	-	194884	197035	195959		-	-				#DIV/0!
kidney	3327.03	3394.04			3360.53	muscle	-	-				#DIV/0!		kidney	283803	187531			235667		-	-				#DIV/0!
kidney	3323.37	2787.63			3055.5	muscle	31738.7	6585.64				19162.1		kidney	294192	195662			244927	muscle	289532	160929				225230
kidney	3412.87	2591.92			3002.39	muscle	-	-				#DIV/0!		kidney	305602	202000			253801		-	-				#DIV/0!
kidney	2928.69	2669.69			2799.19	muscle	5258.34	15174.2				10216.3		kidney	254666	205659			230162	muscle	297547	255104				276325
kidney	4368.15	3898.37			4133.26	muscle	11751.7	10897.1				11324.4		kidney	265269	182002			223635	muscle	317498	271847				294673
					#DIV/0!							#DIV/0!							#DIV/0!							#DIV/0!
lung	2750.49	4446.13			3598.31	colon	6294.86	7909.16				7102.01		lung	162706	158362			160534	colon	124922	175113				150017
lung	5646.86	5023.78			5335.32	colon	9639.16	8983.95				9311.56		lung	154213	160030			157122	colon	145355	173830				159592
lung	3570.22	3357.96			3464.09	colon	5428.85	4684.05				5056.45		lung	121100	148534			134817	colon	113795	204131				158963
lung	6311.62	7157.12			6734.37	colon	10725.9	-				10725.9		lung	162580	214959			188769	colon	213497	-				213497
lung	-	-	8561.09	7461.39	8011.24	colon	-	-	14921.4	10709.5		12815.5		lung	-	-	143864	134906	139385	colon	-	-	228081	142208		185144
lung	11461.2	8925.79			10193.5	colon	-	-				#DIV/0!		lung	283206	182054			232630		-	-				#DIV/0!
lung	5726.07	5824.26			5775.17	colon	7689.48	4082.31				5885.89		lung	210936	140893			175914	colon	137661	72259.5				104960
lung	8618.9	6823.75			7721.32	colon	13947	12682.7				13314.8		lung	205735	148407			177071	colon	233361	158407				195884
lung	6375.37	4856.2			5615.78	colon	10594.1	9162.56				9878.32		lung	240495	163183			201839	colon	240898	157219				199059
lung	6079.94	5113.9			5596.92	colon	12803.4	12116.7				12460		lung	221771	150617			186194	colon	214894	147328				181111
	µg/g			µg/g			%
collagen mouse 6	385495		protein mouse 6	2.62929e+06		collagen / protein mouse 6	14.6616
collagen mouse 7	481247		protein mouse 7	3.3862e+06		collagen / protein mouse 7	14.212
collagen mouse 8	342400		protein mouse 8	2.57839e+06		collagen / protein mouse 8	13.2796
collagen mouse 9	406702		protein mouse 9	2.78773e+06		collagen / protein mouse 9	14.589
collagen mouse 1	#DIV/0!		protein mouse 1	#DIV/0!		collagen / protein mouse 1	#DIV/0!
collagen mouse 2	#DIV/0!		protein mouse 2	#DIV/0!		collagen / protein mouse 2	#DIV/0!
collagen mouse 3	#DIV/0!		protein mouse 3	#DIV/0!		collagen / protein mouse 3	#DIV/0!
collagen mouse 4	#DIV/0!		protein mouse 4	#DIV/0!		collagen / protein mouse 4	#DIV/0!
collagen mouse 5	#DIV/0!		protein mouse 5	#DIV/0!		collagen / protein mouse 5	#DIV/0!
collagen mouse 10	387157		protein mouse 10	2.9305e+06		collagen / protein mouse 10	13.2113
							13.9907	average of all 5 mice
							0.70181	SD
