# Supplementary material for: Collagen constitutes about 12% in females and 17% in males of the total protein in mice
Source: Sci Rep. 2023 Mar 18;13:4490. doi: 10.1038/s41598-023-31566-z (PMC10024738; doi:10.1038/s41598-023-31566-z)
Supplement: Supplementary file 4 — Supplementary Table 4. [file 41598_2023_31566_MOESM4_ESM.xlsx]

## Sheet: BL6_total_lysate
QuickZyme assay date	% total collagen of total protein																									processed data total collagen
summary
	shown are means ± SD of biological replicates
	assay date		191126																							assay date		191126
	SampleName		average %collagen/protein																							SampleName		Average collagen concentration [µg/g]
	BL6_wt_1	tail_up	30.8218		BL6_wt_1-15--> only tail up and tail low up were used and depicted in one bar in the paper																					BL6_wt_1	tail_up	134368
		tail_low	27.0225																								tail_low	71834
	BL6_wt_2	tail_up	34.2327																							BL6_wt_2	tail_up	122467
		tail_low	26.4453																								tail_low	122957
	BL6_wt_3	tail_up	31.5999																							BL6_wt_3	tail_up	134642
		tail_low	23.1162																								tail_low	82777.3
	BL6_wt_4	tail_up	30.6422																							BL6_wt_4	tail_up	154317
		tail_low	25.9431																								tail_low	124427
	BL6_wt_5	tail_up	29.6507																							BL6_wt_5	tail_up	133987
		tail_low	24.0012																								tail_low	109237
	BL6_wt_6	tail_up	29.3439																							BL6_wt_6	tail_up	161177
		tail_low	26.4515																								tail_low	116097
	BL6_wt_7	tail_up	31.7089																							BL6_wt_7	tail_up	117015
		tail_low	26.4286																								tail_low	93067.3
	BL6_wt_8	tail_up	30.9491																							BL6_wt_8	tail_up	139454
		tail_low	24.0076																								tail_low	118057
	BL6_wt_9	tail_up	31.3083																							BL6_wt_9	tail_up	148927
		tail_low	26.2102																								tail_low	128184
	BL6_wt_10	tail_up	35.1294																							BL6_wt_10	tail_up	187801
		tail_low	30.5625																								tail_low	116285
	BL6_wt_11	tail_low_up	29.9665																							BL6_wt_11	tail_low_up	124591
		tail_low_low	25.8499																								tail_low_low	103847
	BL6_wt_12	tail_low_up	29.0013																							BL6_wt_12	tail_low_up	124754
		tail_low_low	20.1229																								tail_low_low	75917.3
	BL6_wt_13	tail_low_up	30.0626																							BL6_wt_13	tail_low_up	124754
		tail_low_low	20.1865																								tail_low_low	94522.7
	BL6_wt_14	tail_low_up	33.8324																							BL6_wt_14	tail_low_up	137264
		tail_low_low	24.5655																								tail_low_low	88336.6
	BL6_wt_15	tail_low_up	33.7249																							BL6_wt_15	tail_low_up	152031
		tail_low_low	18.92																								tail_low_low	78367.3
	assay date		191129	191103	191105																					assay date		191129	191103	191105
	SampleName		average %collagen/protein	average %collagen/protein	average %collagen/protein																					SampleName		Average collagen concentration [µg/g]	Average collagen concentration [µg/g]	Average collagen concentration [µg/g]
	BL6_wt_1	skin	43.3693																							BL6_wt_1	skin	118376
	BL6_wt_2	skin	26.3399																							BL6_wt_2	skin	275120
	BL6_wt_3	skin	40.6595																							BL6_wt_3	skin	273788
	BL6_wt_4	skin	16.6451																							BL6_wt_4	skin	128597
	BL6_wt_5	skin	48.7764																							BL6_wt_5	skin	240097
	BL6_wt_6	skin	55.7007																							BL6_wt_6	skin	257434
	BL6_wt_7	skin	38.1185																							BL6_wt_7	skin	218912
	BL6_wt_8	skin	41.3536																							BL6_wt_8	skin	198842
	BL6_wt_9	skin	40.0444																							BL6_wt_9	skin	213337
	BL6_wt_10	skin	33.7477																							BL6_wt_10	skin	150124
	BL6_wt_1	tendon	113.896	48.5245																						BL6_wt_1	tendon	154428	298553
	BL6_wt_2	tendon	43.1358	44.7118																						BL6_wt_2	tendon	386794	299037
	BL6_wt_3	tendon	38.7457	44.4282																						BL6_wt_3	tendon	359966	256349
	BL6_wt_4	tendon	41.7876	47.2737																						BL6_wt_4	tendon	258494	372498
	BL6_wt_5	tendon	51.7649	49.9889																						BL6_wt_5	tendon	260190	295242
	BL6_wt_6	tendon	48.6546	45.7085																						BL6_wt_6	tendon	356495	309288
	BL6_wt_7	tendon	95.3136	51.6453																						BL6_wt_7	tendon	605089	330189
	BL6_wt_8	tendon	45.289	51.981																						BL6_wt_8	tendon	345210	402633
	BL6_wt_9	tendon	43.9416	35.6803	32.8356																					BL6_wt_9	tendon	390535	372131	292189
	BL6_wt_10	tendon	43.1319		29.4039																					BL6_wt_10	tendon	347493		302773
	assay date		191114																							assay date		191114
	SampleName		average %collagen/protein																							SampleName		Average collagen concentration [µg/g]
	BL6 tail test age?	tail bone	28.923																							BL6 tail test age?	tail bone	89468.7
		tail skin	11.4954																								tail skin	91777.7
		tail bone	27.3109																								tail bone	123214
		tail skin	15.5605																								tail skin	96764.3
191114	SampleName Replicate 1	µg collagen per g tissue	µg protein per g tissue	% collagen of total protein			SampleName Replicate 1	Rep1 % collagen of total protein	Rep2 % collagen of total protein	average %collagen/protein		Rep1 µg collagen per g tissue	Rep2 µg collagen per g tissue	Average collagen concentration [µg/g]		Rep1 µg protein per g tissue	Rep2 µg protein per g tissue	Average protein concentration [µg/g]								User: USER
BL6_tail_bone_test	tail bone	94943.2	448308	21.1781		tail test	tail bone	21.1781	36.6678	28.923		94943.2	83994.2	89468.7		448308	229068	338688								Path: C:\Program Files\BMG\CLARIOstar\User\Data\
	tail skin	91568.7	813858	11.2512			tail skin	11.2512	11.7396	11.4954		91568.7	91986.6	91777.7		813858	783558	798708								Test ID: 4212
	tail bone	126693	486338	26.0505			tail bone	26.0505	28.5714	27.3109		126693	119735	123214		486338	419071	452705								Test Name: Collagen_Cyril
	tail skin	91927.7	660632	13.9151			tail skin	13.9151	17.2059	15.5605		91927.7	101601	96764.3		660632	590501	625566								Date: 14.11.2019
																										Time: 15:38:05
																										Absorbance			Absorbance values are displayed as OD
	SampleName Replicate 2	µg collagen per g tissue	µg protein per g tissue	% collagen of total protein
	tail bone	83994.2	229068	36.6678
	tail skin	91986.6	783558	11.7396
	tail bone	119735	419071	28.5714																							Raw Data (570)
	tail skin	101601	590501	17.2059																							1	2	3	4	5	6	7	8	9	10	11	12
																										A	0.924	0.719	0.348	0.233	0.155	0.09	0.08	0.067	0.094	0.174	0.137	0.392
																										B	0.921	0.655	0.32	0.233	0.161	0.065	0.075	0.054	0.1	0.17	0.139	0.321
																										C	0.44	0.138	0.151	0.167	0.221	0.227	0.103	0.12	0.143	0.438	0.102	0.151
																										D	0.439	0.139	0.153	0.167	0.217	0.226	0.101	0.121	0.146	0.433	0.098	0.183
																										E	0.217	0.201	0.093	0.116	0.199	0.36	0.612	0.126	0.201	0.146	0.162	0.216
																										F	0.222	0.16	0.098	0.115	0.202	0.352	0.614	0.104	0.194	0.142	0.149	0.179
																										G	0.111	0.175	0.135	0.48	0.162	0.248	0.205	0.412	0.247	0.284	0.338	0.35
																										H	0.11	0.05	0.136	0.479	0.153	0.242	0.208	0.427	0.226	0.285	0.323	0.38
																											Replicate 1	Replicate 2
																										Standard Curve	A1-A8	B1-B8	Average	Conc [ug/ml]	STDEV
																										S1	0.924	0.921	0.9225	300	0.0015
																										S2	0.719	0.655	0.687	200	0.032
																										S3	0.348	0.32	0.334	100	0.014
																										S4	0.233	0.233	0.233	50	0
																										S5	0.155	0.161	0.158	25	0.003
																										S6	0.09	0.065	0.0775	12.5	0.0125
																										S7	0.08	0.075	0.0775	6.25	0.0025
																										S8	0.067	0.054	0.0605	0	0.0065
																										SampleName Replicate 1	organ	Total Weight [g]	water added for mixing (ml)	Assay weight [g]	Added µl HCl	Used µl for total protein	Used µl for total collagen	Diluted	A570 nm for sample	Collagen concentration diluted sample [µg/ml]	Final collagen concentration [µg/ml] of sample	µg collagen per g tissue	% collagen in tissue		dilution steps	dilution steps organs						sample digestion dilution
																										tail test	tail bone		-	0.008	1000	15	35	see AP174	0.247	62.7931	94943.2	94943.2	9.49432		sample digestion	see AW						126
																											tail skin		-	0.01	1000	15	35		0.284	75.5517	91568.7	91568.7	9.15687		HCl concentration reduction to 4 M (protein dilution done with 6M HCl)	2:3						101
																											tail bone		-	0.009	1000	15	35		0.338	94.1724	126693	126693	12.6693		dilution to get values in the range of the standard curve	1:8						112.111
																											tail skin		-	0.013	1000	15	35		0.35	98.3103	91927.7	91927.7	9.19277		dilution to mix the mouse	-						77.9231
																										SampleName Replicate 2	organ	Total Weight [g]	water added for mixing (ml)	Assay weight [g]	Added µl HCl	Used µl for total protein	Used µl for total collagen	Diluted	A570 nm for sample	Collagen concentration diluted sample [µg/ml]	Final collagen concentration [µg/ml] of sample	µg collagen per g tissue	% collagen in tissue
																										tail test	tail bone		-	0.008	1000	15	35	see AP174	0.226	55.5517	83994.2	83994.2	8.39942
																											tail skin		-	0.01	1000	15	35		0.285	75.8966	91986.6	91986.6	9.19866
																											tail bone		-	0.009	1000	15	35		0.323	89	119735	119735	11.9735
																											tail skin		-	0.013	1000	15	35		0.38	108.655	101601	101601	10.1601
191126	SampleName Replicate 1	µg collagen per g tissue	µg protein per g tissue	% collagen of total protein			SampleName Replicate 1	Rep1 % collagen of total protein	Rep2 % collagen of total protein	average %collagen/protein		Rep1 µg collagen per g tissue	Rep2 µg collagen per g tissue	Average collagen concentration [µg/g]		Rep1 µg protein per g tissue	Rep2 µg protein per g tissue	Average protein concentration [µg/g]								User: USER
BL6_wt_tail_test	tail_up	163507	466457	35.053		BL6_wt_1	tail_up	35.053	26.5906	30.8218		163507	105229	134368		466457	395737	431097								Path: C:\Program Files\BMG\CLARIOstar\User\Data\
	tail_low	88984	262542	33.8932			tail_low	33.8932	20.1517	27.0225		88984	54684	71834		262542	271362	266952								Test ID: 4258
	tail_up	114464	362502	31.5761		BL6_wt_2	tail_up	31.5761	36.8893	34.2327		114464	130471	122467		362502	353682	358092								Test Name: Collagen_Cyril
	tail_low	192864	462462	41.7038			tail_low	41.7038	11.1869	26.4453		192864	53050.7	122957		462462	474222	468342								Date: 26.11.2019
	tail_up	129236	440299	29.3518		BL6_wt_3	tail_up	29.3518	33.8481	31.5999		129236	140049	134642		440299	413757	427028								Time: 12:31:05
	tail_low	83104	359562	23.1126			tail_low	23.1126	23.1199	23.1162		83104	82450.7	82777.3		359562	356622	358092								Absorbance			Absorbance values are displayed as OD
	tail_up	154644	506562	30.5281		BL6_wt_4	tail_up	30.5281	30.7562	30.6422		154644	153991	154317		506562	500682	503622
	tail_low	125571	497742	25.2281			tail_low	25.2281	26.6582	25.9431		125571	123284	124427		497742	462462	480102
	tail_up	136445	466841	29.2272		BL6_wt_5	tail_up	29.2272	30.0742	29.6507		136445	131529	133987		466841	437350	452096
	tail_low	111197	456582	24.3543			tail_low	24.3543	23.648	24.0012		111197	107277	109237		456582	453642	455112									1. Raw Data (570)
	tail_up	145497	562422	25.8698		BL6_wt_6	tail_up	25.8698	32.8181	29.3439		145497	176857	161177		562422	538902	550662									1	2	3	4	5	6	7	8	9	10	11	12
	tail_low	116751	436002	26.7776			tail_low	26.7776	26.1255	26.4515		116751	115444	116097		436002	441882	438942								A	0.85	0.614	0.355	0.201	0.133	0.096	0.069	0.045	0.325	0.172	0.249	0.473
	tail_up	117343	378057	31.0384		BL6_wt_7	tail_up	31.0384	32.3794	31.7089		117343	116688	117015		378057	360377	369217								B	0.869	0.632	0.356	0.21	0.134	0.088	0.069	0.045	0.332	0.165	0.228	0.421
	tail_low	95190.7	362502	26.2593			tail_low	26.2593	26.5979	26.4286		95190.7	90944	93067.3		362502	341922	352212								C	0.264	0.157	0.154	0.141	0.183	0.165	0.561	0.334	0.412	0.652	0.456	0.316
	tail_up	138637	456582	30.3642		BL6_wt_8	tail_up	30.3642	31.5341	30.9491		138637	140271	139454		456582	444822	450702								D	0.272	0.16	0.185	0.151	0.191	0.166	0.383	0.229	0.461	0.224	0.489	0.314
	tail_low	118057	521262	22.6484			tail_low	22.6484	25.3667	24.0076		118057	118057	118057		521262	465402	493332								E	0.535	0.446	0.478	0.402	0.507	0.419	0.42	0.353	0.486	0.423	0.515	0.475
	tail_up	148111	477162	31.0399		BL6_wt_9	tail_up	31.0399	31.5768	31.3083		148111	149744	148927		477162	474222	475692								F	0.533	0.439	0.463	0.39	0.603	0.415	0.418	0.34	0.491	0.423	0.52	0.433
	tail_low	135044	491862	27.4557			tail_low	27.4557	24.9647	26.2102		135044	121324	128184		491862	485982	488922								G	0.679	0.428	0.466	0.385	0.452	0.301	0.447	0.337	0.497	0.344	0.55	0.314
	tail_up	201684	535962	37.6303		BL6_wt_10	tail_up	37.6303	32.6285	35.1294		201684	173917	187801		535962	533022	534492								H	0.594	0.406	0.42	0.374	0.435	0.287	0.44	0.361	0.464	0.318	0.504	0.289
	tail_low	119885	374868	31.9804			tail_low	31.9804	29.1445	30.5625		119885	112686	116285		374868	386647	380758
	tail_low_up	132104	424242	31.1388		BL6_wt_11	tail_low_up	31.1388	28.7941	29.9665		132104	117077	124591		424242	406602	415422
	tail_low_low	105644	365442	28.9086			tail_low_low	28.9086	22.7913	25.8499		105644	102051	103847		365442	447762	406602
	tail_low_up	127531	433062	29.4486		BL6_wt_12	tail_low_up	29.4486	28.5539	29.0013		127531	121977	124754		433062	427182	430122
	tail_low_low	78204	380142	20.5723			tail_low_low	20.5723	19.6736	20.1229		78204	73630.7	75917.3		380142	374262	377202
	tail_low_up	125897	403662	31.1888		BL6_wt_13	tail_low_up	31.1888	28.9363	30.0626		125897	123611	124754		403662	427182	415422
	tail_low_low	90576	474488	19.0892			tail_low_low	19.0892	21.2839	20.1865		90576	98469.3	94522.7		474488	462648	468568
	tail_low_up	142670	396063	36.0222		BL6_wt_14	tail_low_up	36.0222	31.6427	33.8324		142670	131857	137264		396063	416707	406385									Replicate 1	Replicate 2
	tail_low_low	92599.3	372725	24.8438			tail_low_low	24.8438	24.2872	24.5655		92599.3	84073.9	88336.6		372725	346165	359445								Standard Curve	A1-A8	B1-B8	Average	Conc [ug/ml]	STDEV
	tail_low_up	159544	436002	36.5925		BL6_wt_15	tail_low_up	36.5925	30.8572	33.7249		159544	144517	152031		436002	468342	452172								S1	0.85	0.869	0.8595	300	0.0095
	tail_low_low	82450.7	421302	19.5704			tail_low_low	19.5704	18.2695	18.92		82450.7	74284	78367.3		421302	406602	413952								S2	0.614	0.632	0.623	200	0.009
																										S3	0.355	0.356	0.3555	100	0.0005
																										S4	0.201	0.21	0.2055	50	0.0045
																										S5	0.133	0.134	0.1335	25	0.0005
	SampleName Replicate 2	µg collagen per g tissue	µg protein per g tissue	% collagen of total protein																						S6	0.096	0.088	0.092	12.5	0.004
	tail_up	105229	395737	26.5906																						S7	0.069	0.069	0.069	6.25	0
	tail_low	54684	271362	20.1517																						S8	0.045	0.045	0.045	0	0
	tail_up	130471	353682	36.8893
	tail_low	53050.7	474222	11.1869
	tail_up	140049	413757	33.8481
	tail_low	82450.7	356622	23.1199
	tail_up	153991	500682	30.7562																						SampleName Replicate 1	organ	Total Weight [g]	water added for mixing (ml)	Assay weight [g]	Added µl HCl	Used µl for total protein	Used µl for total collagen	Diluted	A570 nm for sample	Collagen concentration diluted sample [µg/ml]	Final collagen concentration [µg/ml] of sample	µg collagen per g tissue	% collagen in tissue		dilution steps	dilution steps organs	dilution steps lysate			dilution to mix the mouse		sample digestion dilution
	tail_low	123284	462462	26.6582																						BL6_wt_1	tail_up	-	-	0.015	1090	15	35	see AP229	0.561	184.963	163507	163507	16.3507		sample digestion	see AW						73.6667
	tail_up	131529	437350	30.0742																							tail_low	-	-	0.016	1160	15	35		0.334	100.889	88984	88984	8.8984		HCl concentration reduction to 4 M (protein dilution done with 6M HCl)	2:3						73.5
	tail_low	107277	453642	23.648																						BL6_wt_2	tail_up	-	-	0.014	1015	15	35		0.412	129.778	114464	114464	11.4464		dilution to get values in the range of the standard curve	1:8						73.5
	tail_up	176857	538902	32.8181																							tail_low	-	-	0.014	1015	15	35		0.652	218.667	192864	192864	19.2864		dilution to mix the mouse	-						73.5
	tail_low	115444	441882	26.1255																						BL6_wt_3	tail_up	-	-	0.011	800	15	35		0.456	146.074	129236	129236	12.9236									73.7273
	tail_up	116688	360377	32.3794																							tail_low	-	-	0.014	1015	15	35		0.316	94.2222	83104	83104	8.3104									73.5
	tail_low	90944	341922	26.5979																						BL6_wt_4	tail_up	-	-	0.01	725	15	35		0.535	175.333	154644	154644	15.4644									73.5
	tail_up	140271	444822	31.5341																							tail_low	-	-	0.012	870	15	35		0.446	142.37	125571	125571	12.5571									73.5
	tail_low	118057	465402	25.3667																						BL6_wt_5	tail_up	-	-	0.011	800	15	35		0.478	154.222	136445	136445	13.6445									73.7273
	tail_up	149744	474222	31.5768																							tail_low	-	-	0.014	1015	15	35		0.402	126.074	111197	111197	11.1197									73.5
	tail_low	121324	485982	24.9647																						BL6_wt_6	tail_up	-	-	0.01	725	15	35		0.507	164.963	145497	145497	14.5497									73.5
	tail_up	173917	533022	32.6285																							tail_low	-	-	0.012	870	15	35		0.419	132.37	116751	116751	11.6751									73.5
	tail_low	112686	386647	29.1445																						BL6_wt_7	tail_up	-	-	0.015	1090	15	35		0.42	132.741	117343	117343	11.7343									73.6667
	tail_low_up	117077	406602	28.7941																							tail_low	-	-	0.018	1305	15	35		0.353	107.926	95190.7	95190.7	9.51907									73.5
	tail_low_low	102051	447762	22.7913																						BL6_wt_8	tail_up	-	-	0.012	870	15	35		0.486	157.185	138637	138637	13.8637									73.5
	tail_low_up	121977	427182	28.5539																							tail_low	-	-	0.01	725	15	35		0.423	133.852	118057	118057	11.8057									73.5
	tail_low_low	73630.7	374262	19.6736																						BL6_wt_9	tail_up	-	-	0.01	725	15	35		0.515	167.926	148111	148111	14.8111									73.5
	tail_low_up	123611	427182	28.9363																							tail_low	-	-	0.014	1015	15	35		0.475	153.111	135044	135044	13.5044									73.5
	tail_low_low	98469.3	462648	21.2839																						BL6_wt_10	tail_up	-	-	0.012	870	15	35		0.679	228.667	201684	201684	20.1684									73.5
	tail_low_up	131857	416707	31.6427																							tail_low	-	-	0.021	1525	15	35		0.428	135.704	119885	119885	11.9885									73.619
	tail_low_low	84073.9	346165	24.2872																						BL6_wt_11	tail_low_up	-	-	0.01	725	15	35		0.466	149.778	132104	132104	13.2104									73.5
	tail_low_up	144517	468342	30.8572																							tail_low_low	-	-	0.006	435	15	35		0.385	119.778	105644	105644	10.5644									73.5
	tail_low_low	74284	406602	18.2695																						BL6_wt_12	tail_low_up	-	-	0.01	725	15	35		0.452	144.593	127531	127531	12.7531									73.5
																											tail_low_low	-	-	0.006	435	15	35		0.301	88.6667	78204	78204	7.8204									73.5
																										BL6_wt_13	tail_low_up	-	-	0.008	580	15	35		0.447	142.741	125897	125897	12.5897									73.5
																											tail_low_low	-	-	0.005	365	15	35		0.337	102	90576	90576	9.0576									74
																										BL6_wt_14	tail_low_up	-	-	0.011	800	15	35		0.497	161.259	142670	142670	14.267									73.7273
																											tail_low_low	-	-	0.009	655	15	35		0.344	104.593	92599.3	92599.3	9.25993									73.7778
																										BL6_wt_15	tail_low_up	-	-	0.008	580	15	35		0.55	180.889	159544	159544	15.9544									73.5
																											tail_low_low	-	-	0.006	435	15	35		0.314	93.4815	82450.7	82450.7	8.24507									73.5
																										SampleName Replicate 2	organ	Total Weight [g]	water added for mixing (ml)	Assay weight [g]	Added µl HCl	Used µl for total protein	Used µl for total collagen	Diluted	A570 nm for sample	Collagen concentration diluted sample [µg/ml]	Final collagen concentration [µg/ml] of sample	µg collagen per g tissue	% collagen in tissue
																										BL6_wt_1	tail_up	-	-	0.015	1090	15	35	see AP229	0.383	119.037	105229	105229	10.5229
																											tail_low	-	-	0.016	1160	15	35		0.229	62	54684	54684	5.4684
																										BL6_wt_2	tail_up	-	-	0.014	1015	15	35		0.461	147.926	130471	130471	13.0471
																											tail_low	-	-	0.014	1015	15	35		0.224	60.1481	53050.7	53050.7	5.30507
																										BL6_wt_3	tail_up	-	-	0.011	800	15	35		0.489	158.296	140049	140049	14.0049
																											tail_low	-	-	0.014	1015	15	35		0.314	93.4815	82450.7	82450.7	8.24507
																										BL6_wt_4	tail_up	-	-	0.01	725	15	35		0.533	174.593	153991	153991	15.3991
																											tail_low	-	-	0.012	870	15	35		0.439	139.778	123284	123284	12.3284
																										BL6_wt_5	tail_up	-	-	0.011	800	15	35		0.463	148.667	131529	131529	13.1529
																											tail_low	-	-	0.014	1015	15	35		0.39	121.63	107277	107277	10.7277
																										BL6_wt_6	tail_up	-	-	0.01	725	15	35		0.603	200.519	176857	176857	17.6857
																											tail_low	-	-	0.012	870	15	35		0.415	130.889	115444	115444	11.5444
																										BL6_wt_7	tail_up	-	-	0.015	1090	15	35		0.418	132	116688	116688	11.6688
																											tail_low	-	-	0.018	1305	15	35		0.34	103.111	90944	90944	9.0944
																										BL6_wt_8	tail_up	-	-	0.012	870	15	35		0.491	159.037	140271	140271	14.0271
																											tail_low	-	-	0.01	725	15	35		0.423	133.852	118057	118057	11.8057
																										BL6_wt_9	tail_up	-	-	0.01	725	15	35		0.52	169.778	149744	149744	14.9744
																											tail_low	-	-	0.014	1015	15	35		0.433	137.556	121324	121324	12.1324
																										BL6_wt_10	tail_up	-	-	0.012	870	15	35		0.594	197.185	173917	173917	17.3917
																											tail_low	-	-	0.021	1525	15	35		0.406	127.556	112686	112686	11.2686
																										BL6_wt_11	tail_low_up	-	-	0.01	725	15	35		0.42	132.741	117077	117077	11.7077
																											tail_low_low	-	-	0.006	435	15	35		0.374	115.704	102051	102051	10.2051
																										BL6_wt_12	tail_low_up	-	-	0.01	725	15	35		0.435	138.296	121977	121977	12.1977
																											tail_low_low	-	-	0.006	435	15	35		0.287	83.4815	73630.7	73630.7	7.36307
																										BL6_wt_13	tail_low_up	-	-	0.008	580	15	35		0.44	140.148	123611	123611	12.3611
																											tail_low_low	-	-	0.005	365	15	35		0.361	110.889	98469.3	98469.3	9.84693
																										BL6_wt_14	tail_low_up	-	-	0.011	800	15	35		0.464	149.037	131857	131857	13.1857
																											tail_low_low	-	-	0.009	655	15	35		0.318	94.963	84073.9	84073.9	8.40739
																										BL6_wt_15	tail_low_up	-	-	0.008	580	15	35		0.504	163.852	144517	144517	14.4517
																											tail_low_low	-	-	0.006	435	15	35		0.289	84.2222	74284	74284	7.4284
191129	SampleName Replicate 1	diet or organ	µg collagen per g tissue	µg protein per g tissue	% collagen of total protein			SampleName Replicate 1	Rep1 % collagen of total protein	Rep2 % collagen of total protein	average %collagen/protein		Rep1 µg collagen per g tissue	Rep2 µg collagen per g tissue	Average collagen concentration [µg/g]		Rep1 µg protein per g tissue	Rep2 µg protein per g tissue	Average protein concentration [µg/g]							User: USER
BL6_wt_41w_skin_tendon	BL6_wt_41w_1	skin	116703	258680	45.1149		BL6_wt_1	skin	45.1149	41.6237	43.3693		116703	120048	118376		258680	288413	273547							Path: C:\Program Files\BMG\CLARIOstar\User\Data\
	BL6_wt_2	skin	271700	1076160	25.2472		BL6_wt_2	skin	25.2472	27.4326	26.3399		271700	278540	275120		1076160	1.01536e+06	1045760							Test ID: 4278
	BL6_wt_3	skin	266438	667380	39.9229		BL6_wt_3	skin	39.9229	41.3961	40.6595		266438	281138	273788		667380	679140	673260							Test Name: Collagen_Cyril
	BL6_wt_4	skin	125995	820640	15.3533		BL6_wt_4	skin	15.3533	17.937	16.6451		125995	131198	128597		820640	731440	776040							Date: 29.11.2019
	BL6_wt_5	skin	229690	487627	47.1037		BL6_wt_5	skin	47.1037	50.4491	48.7764		229690	250503	240097		487627	496547	492087							Time: 11:42:26
	BL6_wt_6	skin	238875	446880	53.4539		BL6_wt_6	skin	53.4539	57.9475	55.7007		238875	275992	257434		446880	476280	461580							Absorbance			Absorbance values are displayed as OD
	BL6_wt_7	skin	211107	591693	35.6784		BL6_wt_7	skin	35.6784	40.5585	38.1185		211107	226717	218912		591693	558987	575340
	BL6_wt_8	skin	193638	496547	38.997		BL6_wt_8	skin	38.997	43.7102	41.3536		193638	204045	198842		496547	466813	481680
	BL6_wt_9	skin	203302	547093	37.1603		BL6_wt_9	skin	37.1603	42.9286	40.0444		203302	223372	213337		547093	520333	533713
	BL6_wt_10	skin	135975	429240	31.6781		BL6_wt_10	skin	31.6781	35.8173	33.7477		135975	164273	150124		429240	458640	443940								1. Raw Data (570)
	BL6_wt_1	tendon	139747	127853	109.302		BL6_wt_1	tendon	109.302	118.49	113.896		139747	169108	154428		127853	142720	135287								1	2	3	4	5	6	7	8	9	10	11	12
	BL6_wt_2	tendon	386610	899640	42.9739		BL6_wt_2	tendon	42.9739	43.2977	43.1358		386610	386978	386794		899640	893760	896700							A	0.781	0.527	0.344	0.206	0.154	0.096	0.07	0.049	0.311	0.409	0.318	0.265
	BL6_wt_3	tendon	361988	931980	38.8407		BL6_wt_3	tendon	38.8407	38.6508	38.7457		361988	357945	359966		931980	926100	929040							B	0.755	0.561	0.353	0.199	0.123	0.09	0.069	0.05	0.306	0.411	0.327	0.251
	BL6_wt_4	tendon	245300	615480	39.8551		BL6_wt_4	tendon	39.8551	43.7201	41.7876		245300	271688	258494		615480	621427	618453							C	0.23	0.271	0.333	0.334	0.346	0.297	0.383	0.349	0.048	0.046	0.051	0.051
	BL6_wt_5	tendon	261660	496860	52.6627		BL6_wt_5	tendon	52.6627	50.8671	51.7649		261660	258720	260190		496860	508620	502740							D	0.235	0.293	0.336	0.359	0.365	0.305	0.403	0.347	0.044	0.049	0.052	0.054
	BL6_wt_6	tendon	347800	725200	47.9592		BL6_wt_6	tendon	47.9592	49.35	48.6546		347800	365190	356495		725200	740000	732600							E	0.385	0.786	0.796	0.41	0.689	0.721	0.639	0.592	0.618	0.441	0.447	1.123
	BL6_wt_7	tendon	599760	643860	93.1507		BL6_wt_7	tendon	93.1507	97.4765	95.3136		599760	610418	605089		643860	626220	635040							F	0.394	0.804	0.836	0.424	0.745	0.822	0.681	0.62	0.672	0.518	0.526	1.124
	BL6_wt_8	tendon	335590	760720	44.1148		BL6_wt_8	tendon	44.1148	46.4632	45.289		335590	354830	345210		760720	763680	762200							G	1.056	0.731	0.783	1.011	1.703	0.978	1.17	0.991	0.235	0.112	0.212	0.164
	BL6_wt_9	tendon	406630	861360	47.2079		BL6_wt_9	tendon	47.2079	40.6752	43.9416		406630	374440	390535		861360	920560	890960							H	1.045	0.802	0.775	1.058	1.732	1.03	1.083	1.035	0.248	0.113	0.203	0.148
	BL6_wt_10	tendon	339378	805653	42.1245		BL6_wt_10	tendon	42.1245	44.1392	43.1319		339378	355609	347493		805653	805653	805653
	SampleName Replicate 2	diet or organ	µg collagen per g tissue	µg protein per g tissue	% collagen of total protein
	BL6_wt_1	skin	120048	288413	41.6237
	BL6_wt_2	skin	278540	1.01536e+06	27.4326
	BL6_wt_3	skin	281138	679140	41.3961
	BL6_wt_4	skin	131198	731440	17.937																						Replicate 1	Replicate 2
	BL6_wt_5	skin	250503	496547	50.4491																					Standard Curve	A1-A8	B1-B8	Average	Conc [ug/ml]	STDEV
	BL6_wt_6	skin	275992	476280	57.9475																					S1	0.781	0.755	0.768	300	0.013
	BL6_wt_7	skin	226717	558987	40.5585																					S2	0.527	0.561	0.544	200	0.017
	BL6_wt_8	skin	204045	466813	43.7102																					S3	0.344	0.353	0.3485	100	0.0045
	BL6_wt_9	skin	223372	520333	42.9286																					S4	0.206	0.199	0.2025	50	0.0035
	BL6_wt_10	skin	164273	458640	35.8173																					S5	0.154	0.123	0.1385	25	0.0155
	BL6_wt_1	tendon	169108	142720	118.49																					S6	0.096	0.09	0.093	12.5	0.003
	BL6_wt_2	tendon	386978	893760	43.2977																					S7	0.07	0.069	0.0695	6.25	0.0005
	BL6_wt_3	tendon	357945	926100	38.6508																					S8	0.049	0.05	0.0495	0	0.0005
	BL6_wt_4	tendon	271688	621427	43.7201
	BL6_wt_5	tendon	258720	508620	50.8671
	BL6_wt_6	tendon	365190	740000	49.35
	BL6_wt_7	tendon	610418	626220	97.4765
	BL6_wt_8	tendon	354830	763680	46.4632																					SampleName Replicate 1	diet/organ	Total Weight [g]	water added for mixing (ml)	Assay weight [g]	Added µl HCl	Used µl for total protein	Used µl for total collagen	Diluted	A570 nm for sample	Collagen concentration diluted sample [µg/ml]	Final collagen concentration [µg/ml] of sample	µg collagen per g tissue	% collagen in tissue		dilution steps	dilution steps organs	dilution steps lysate			dilution to mix the mouse		sample digestion dilution
	BL6_wt_9	tendon	374440	920560	40.6752																					BL6_wt_1	skin	-	-	0.003	220	15	35	see AP336	0.385	130.833	116703	116703	11.6703		sample digestion	see AW						74.3333
	BL6_wt_10	tendon	355609	805653	44.1392																					BL6_wt_2	skin	-	-	0.001	75	15	35		0.786	297.917	271700	271700	27.17		HCl concentration reduction to 4 M (protein dilution done with 6M HCl)	2:3						76
																										BL6_wt_3	skin	-	-	0.002	145	15	35		0.796	302.083	266438	266438	26.6438		dilution to get values in the range of the standard curve	1:8						73.5
																										BL6_wt_4	skin	-	-	0.003	220	15	35		0.41	141.25	125995	125995	12.5995		dilution to mix the mouse	-						74.3333
																										BL6_wt_5	skin	-	-	0.003	220	15	35		0.689	257.5	229690	229690	22.969									74.3333
																										BL6_wt_6	skin	-	-	0.002	145	15	35		0.721	270.833	238875	238875	23.8875									73.5
																										BL6_wt_7	skin	-	-	0.003	220	15	35		0.639	236.667	211107	211107	21.1107									74.3333
																										BL6_wt_8	skin	-	-	0.003	220	15	35		0.592	217.083	193638	193638	19.3638									74.3333
																										BL6_wt_9	skin	-	-	0.003	220	15	35		0.618	227.917	203302	203302	20.3302									74.3333
																										BL6_wt_10	skin	-	-	0.004	290	15	35		0.441	154.167	135975	135975	13.5975									73.5
																										BL6_wt_1	tendon	-	-	0.003	220	15	35		0.447	156.667	139747	139747	13.9747									74.3333
																										BL6_wt_2	tendon	-	-	0.002	145	15	35		1.123	438.333	386610	386610	38.661									73.5
																										BL6_wt_3	tendon	-	-	0.006	435	15	35		1.056	410.417	361988	361988	36.1988									73.5
																										BL6_wt_4	tendon	-	-	0.003	220	15	35		0.731	275	245300	245300	24.53									74.3333
																										BL6_wt_5	tendon	-	-	0.006	435	15	35		0.783	296.667	261660	261660	26.166									73.5
																										BL6_wt_6	tendon	-	-	0.005	365	15	35		1.011	391.667	347800	347800	34.78									74
																										BL6_wt_7	tendon	-	-	0.002	145	15	35		1.703	680	599760	599760	59.976									73.5
																										BL6_wt_8	tendon	-	-	0.005	365	15	35		0.978	377.917	335590	335590	33.559									74
																										BL6_wt_9	tendon	-	-	0.005	365	15	35		1.17	457.917	406630	406630	40.663									74
																										BL6_wt_10	tendon	-	-	0.009	655	15	35		0.991	383.333	339378	339378	33.9378									73.7778
																										SampleName Replicate 2	diet/organ	Total Weight [g]	water added for mixing (ml)	Assay weight [g]	Added µl HCl	Used µl for total protein	Used µl for total collagen	Diluted	A570 nm for sample	Collagen concentration diluted sample [µg/ml]	Final collagen concentration [µg/ml] of sample	µg collagen per g tissue	% collagen in tissue
																										BL6_wt_1	skin	-	-	0.003	220	15	35	see AP336	0.394	134.583	120048	120048	12.0048
																										BL6_wt_2	skin	-	-	0.001	75	15	35		0.804	305.417	278540	278540	27.854
																										BL6_wt_3	skin	-	-	0.002	145	15	35		0.836	318.75	281138	281138	28.1138
																										BL6_wt_4	skin	-	-	0.003	220	15	35		0.424	147.083	131198	131198	13.1198
																										BL6_wt_5	skin	-	-	0.003	220	15	35		0.745	280.833	250503	250503	25.0503
																										BL6_wt_6	skin	-	-	0.002	145	15	35		0.822	312.917	275992	275992	27.5993
																										BL6_wt_7	skin	-	-	0.003	220	15	35		0.681	254.167	226717	226717	22.6717
																										BL6_wt_8	skin	-	-	0.003	220	15	35		0.62	228.75	204045	204045	20.4045
																										BL6_wt_9	skin	-	-	0.003	220	15	35		0.672	250.417	223372	223372	22.3372
																										BL6_wt_10	skin	-	-	0.004	290	15	35		0.518	186.25	164273	164273	16.4273
																										BL6_wt_1	tendon	-	-	0.003	220	15	35		0.526	189.583	169108	169108	16.9108
																										BL6_wt_2	tendon	-	-	0.002	145	15	35		1.124	438.75	386978	386978	38.6978
																										BL6_wt_3	tendon	-	-	0.006	435	15	35		1.045	405.833	357945	357945	35.7945
																										BL6_wt_4	tendon	-	-	0.003	220	15	35		0.802	304.583	271688	271688	27.1688
																										BL6_wt_5	tendon	-	-	0.006	435	15	35		0.775	293.333	258720	258720	25.872
																										BL6_wt_6	tendon	-	-	0.005	365	15	35		1.058	411.25	365190	365190	36.519
																										BL6_wt_7	tendon	-	-	0.002	145	15	35		1.732	692.083	610418	610418	61.0418
																										BL6_wt_8	tendon	-	-	0.005	365	15	35		1.03	399.583	354830	354830	35.483
																										BL6_wt_9	tendon	-	-	0.005	365	15	35		1.083	421.667	374440	374440	37.444
																										BL6_wt_10	tendon	-	-	0.009	655	15	35		1.035	401.667	355609	355609	35.5609
191203	SampleName Replicate 1	µg collagen per g tissue	µg protein per g tissue	% collagen of total protein			SampleName Replicate 1	Rep1 % collagen of total protein	Rep2 % collagen of total protein	average %collagen/protein		Rep1 µg collagen per g tissue	Rep2 µg collagen per g tissue	Average collagen concentration [µg/g]		Rep1 µg protein per g tissue	Rep2 µg protein per g tissue	Average protein concentration [µg/g]								User: USER
BL6_wt_tendon	BL6_wt_41w_1_tendon	267653	600931	44.5397			BL6_wt_41w_1_tendon	44.5397	52.5094	48.5245		267653	329453	298553		600931	627417	614174								Path: C:\Program Files\BMG\CLARIOstar\User\Data\
	BL6_wt_41w_2_tendon	293517	671821	43.6897			BL6_wt_41w_2_tendon	43.6897	45.7339	44.7118		293517	304557	299037		671821	665933	668877								Test ID: 4290
	BL6_wt_41w_3_tendon	249357	618829	40.295			BL6_wt_41w_3_tendon	40.295	48.5613	44.4282		249357	263341	256349		618829	542285	580557								Test Name: Collagen_Cyril
	BL6_wt_41w_4_tendon	334278	776748	43.0356			BL6_wt_41w_4_tendon	43.0356	51.5118	47.2737		334278	410718	372498		776748	797328	787038								Date: 03.12.2019
	BL6_wt_41w_5_tendon	288989	577389	50.051			BL6_wt_41w_5_tendon	50.051	49.9269	49.9889		288989	301496	295242		577389	603874	590631								Time: 15:02:27
	BL6_wt_41w_6_tendon	313698	670908	46.7572			BL6_wt_41w_6_tendon	46.7572	44.6598	45.7085		313698	304878	309288		670908	682668	676788								Absorbance			Absorbance values are displayed as OD
	BL6_wt_41w_7_tendon	316210	595046	53.1405			BL6_wt_41w_7_tendon	53.1405	50.1501	51.6453		316210	344167	330189		595046	686274	640660
	BL6_wt_41w_8_tendon	392343	809088	48.492			BL6_wt_41w_8_tendon	48.492	55.47	51.981		392343	412923	402633		809088	744408	776748
	BL6_wt_41w_9_tendon	360738	2087988	17.2768			BL6_wt_41w_9_tendon	17.2768	54.0837	35.6803		360738	383523	372131		2087988	709128	1398558
																											1. Raw Data (570)
																											1	2	3	4	5	6	7	8	9	10	11	12
	SampleName Replicate 2	µg collagen per g tissue	µg protein per g tissue	% collagen of total protein																						A	0.715	0.585	0.356	0.209	0.209	0.125	0.075	0.043	0.316	1.033	0.627	0.354
	BL6_wt_41w_1_tendon	329453	627417	52.5094																						B	0.776	0.629	0.36	0.208	0.13	0.104	0.08	0.053	0.327	1.072	0.641	0.389
	BL6_wt_41w_2_tendon	304557	665933	45.7339																						C	0.185	0.311	0.364	1.516	1.429	0.147	0.841	0.292	0.214	0.809	0.158	0.419
	BL6_wt_41w_3_tendon	263341	542285	48.5613																						D	0.207	0.372	0.424	1.883	1.526	0.159	0.93	0.326	0.221	0.905	0.162	0.568
	BL6_wt_41w_4_tendon	410718	797328	51.5118																						E	0.304	2.82	0.77	1.982	0.481	0.503	1.3	0.632	0.469	0.195	2.679	1.09
	BL6_wt_41w_5_tendon	301496	603874	49.9269																						F	0.304	2.645	0.754	1.969	0.468	0.475	1.292	0.62	0.441	0.195	2.648	0.982
	BL6_wt_41w_6_tendon	304878	682668	44.6598																						G	0.628	0.451	0.486	0.426	0.542	0.48	0.514	0.517	0.621	0.578	0.09	0.122
	BL6_wt_41w_7_tendon	344167	686274	50.1501																						H	0.579	0.535	0.501	0.445	0.646	0.497	0.502	0.555	0.649	0.609	0.093	0.124
	BL6_wt_41w_8_tendon	412923	744408	55.47
	BL6_wt_41w_9_tendon	383523	709128	54.0837
																											Replicate 1	Replicate 2
																										Standard Curve	A1-A8	B1-B8	Average	Conc [ug/ml]	STDEV
																										S1	0.715	0.776	0.7455	300	0.0305
																										S2	0.585	0.629	0.607	200	0.022
																										S3	0.356	0.36	0.358	100	0.002
																										S4	0.209	0.208	0.2085	50	0.0005
																										S5	0.209	0.13	0.1695	25	0.0395
																										S6	0.125	0.104	0.1145	12.5	0.0105
																										S7	0.075	0.08	0.0775	6.25	0.0025
																										S8	0.043	0.053	0.048	0	0.005
																										SampleName Replicate 1	Total Weight [g]	water added for mixing (ml)	Assay weight [g] (lysate)	µl 12M HCl added	µl 6M HCl added	Used µl for total protein	Used µl for total collagen	Diluted	A570 nm for sample	Collagen concentration diluted sample [µg/ml]	Final collagen concentration [µg/ml] of sample	µg collagen per g tissue	% collagen in tissue		dilution steps	dilution steps organs	dilution steps lysate			dilution to mix the fish		sample digestion dilution
																										BL6_wt_41w_1_tendon			0.007		508	15	35	see AP423	0.451	151.583	267653	267653	26.7653		sample digestion	see AW						73.5714
																										BL6_wt_41w_2_tendon			0.005		363	15	35		0.486	166.167	293517	293517	29.3517		HCl concentration reduction to 4 M (protein dilution done with 6M HCl)	2:3	2:3					73.6
																										BL6_wt_41w_3_tendon			0.005		363	15	35		0.426	141.167	249357	249357	24.9357		dilution to get values in the range of the standard curve	1:16						73.6
																										BL6_wt_41w_4_tendon			0.006		435	15	35		0.542	189.5	334278	334278	33.4278		dilution to mix the mouse	-						73.5
																										BL6_wt_41w_5_tendon			0.007		508	15	35		0.48	163.667	288989	288989	28.8989									73.5714
																										BL6_wt_41w_6_tendon			0.006		435	15	35		0.514	177.833	313698	313698	31.3698									73.5
																										BL6_wt_41w_7_tendon			0.007		508	15	35		0.517	179.083	316210	316210	31.621									73.5714
																										BL6_wt_41w_8_tendon			0.006		435	15	35		0.621	222.417	392343	392343	39.2343									73.5
																										BL6_wt_41w_9_tendon			0.004		290	15	35		0.578	204.5	360738	360738	36.0738									73.5
																										SampleName Replicate 2	Total Weight [g]	water added for mixing (ml)	Assay weight [g] (lysate)	µl 12M HCl added	µl 6M HCl added	Used µl for total protein	Used µl for total collagen	Diluted	A570 nm for sample	Collagen concentration diluted sample [µg/ml]	Final collagen concentration [µg/ml] of sample	µg collagen per g tissue	% collagen in tissue
																										BL6_wt_41w_1_tendon			0.007		508			see AP423	0.535	186.583	329453	329453	32.9453
																										BL6_wt_41w_2_tendon			0.005		363				0.501	172.417	304557	304557	30.4557
																										BL6_wt_41w_3_tendon			0.005		363				0.445	149.083	263341	263341	26.3341
																										BL6_wt_41w_4_tendon			0.006		435				0.646	232.833	410718	410718	41.0718
																										BL6_wt_41w_5_tendon			0.007		508				0.497	170.75	301496	301496	30.1496
																										BL6_wt_41w_6_tendon			0.006		435				0.502	172.833	304878	304878	30.4878
																										BL6_wt_41w_7_tendon			0.007		508				0.555	194.917	344167	344167	34.4167
																										BL6_wt_41w_8_tendon			0.006		435				0.649	234.083	412923	412923	41.2923
																										BL6_wt_41w_9_tendon			0.004		290				0.609	217.417	383523	383523	38.3523
191205	SampleName Replicate 1	µg collagen per g tissue	µg protein per g tissue	% collagen of total protein			SampleName Replicate 1	Rep1 % collagen of total protein	Rep2 % collagen of total protein	average %collagen/protein		Rep1 µg collagen per g tissue	Rep2 µg collagen per g tissue	Average collagen concentration [µg/g]		Rep1 µg protein per g tissue	Rep2 µg protein per g tissue	Average protein concentration [µg/g]								User: USER
BL6_wt_tendon_repetition	BL6_wt_9_tendon	279135	860832	32.4262			BL6_wt_9_tendon	32.4262	33.245	32.8356		279135	305243	292189		860832	918162	889497								Path: C:\Program Files\BMG\CLARIOstar\User\Data\
	BL6_wt_10_tendon	279841	975492	28.6872			BL6_wt_10_tendon	28.6872	30.1207	29.4039		279841	325705	302773		975492	1081332	1.02841e+06								Test ID: 4306
																										Test Name: Collagen_Cyril
																										Date: 05.12.2019
	SampleName Replicate 2	µg collagen per g tissue	µg protein per g tissue	% collagen of total protein																						Time: 17:41:53
	BL6_wt_9_tendon	305243	918162	33.245																						Absorbance			Absorbance values are displayed as OD
	BL6_wt_10_tendon	325705	1081332	30.1207
																											1. Raw Data (570)
																											1	2	3	4	5	6	7	8	9	10	11	12
																										A	0.8	0.601	0.338	0.195	0.154	0.1	0.066	0.044	0.527	0.336	0.446	1.39
																										B	0.804	0.6	0.34	0.19	0.122	0.103	0.075	0.057	0.559	0.356	0.433	1.349
																										C	0.898	1.232	1.356	2.505	0.764	0.41	1.492	0.714	1.249	1.14	0.423	0.154
																										D	0.983	1.412	1.618	2.686	0.866	0.432	1.456	0.765	1.256	1.225	0.459	0.156
																										E	0.229	0.241	0.321	0.074	0.443	0.254	0.808	0.578	0.21	0.492	0.254	0.555
																										F	0.219	0.239	0.307	0.078	0.414	0.26	0.782	0.578	0.209	0.472	0.266	0.543
																										G	1.125	0.984	1.2	1.247	1.707	1.332	0.047	0.046	0.088	0.08	0.463	0.464
																										H	1.115	0.971	1.24	1.296	1.673	1.319	0.055	0.045	0.086	0.08	0.5	0.529
																											Replicate 1	Replicate 2
																										Standard Curve	A1-A8	B1-B8	Average	Conc [ug/ml]	STDEV
																										S1	0.8	0.804	0.802	300	0.002
																										S2	0.601	0.6	0.6005	200	0.0005
																										S3	0.338	0.34	0.339	100	0.001
																										S4	0.195	0.19	0.1925	50	0.0025
																										S5	0.154	0.122	0.138	25	0.016
																										S6	0.1	0.103	0.1015	12.5	0.0015
																										S7	0.066	0.075	0.0705	6.25	0.0045
																										S8	0.044	0.057	0.0505	0	0.0065
																										SampleName Replicate 1	Total Weight [g]	water added for mixing (ml)	Assay weight [g] (lysate)	µl 12M HCl added	µl 6M HCl added	Used µl for total protein	Used µl for total collagen	Diluted	A570 nm for sample	Collagen concentration diluted sample [µg/ml]	Final collagen concentration [µg/ml] of sample	µg collagen per g tissue	% collagen in tissue		dilution steps	dilution steps organs	dilution steps lysate			dilution to mix the fish		sample digestion dilution
																										BL6_wt_9_tendon			0.006		435	15	35	see AP488	0.463	158.24	279135	279135	27.9135		sample digestion	see AW						73.5
																										BL6_wt_10_tendon			0.006		435	15	35		0.464	158.64	279841	279841	27.9841		HCl concentration reduction to 4 M (protein dilution done with 6M HCl)	2:3	2:3					73.5
																																									dilution to get values in the range of the standard curve	1:16,
																																									dilution to mix the mouse	-
																										SampleName Replicate 2	Total Weight [g]	water added for mixing (ml)	Assay weight [g] (lysate)	µl 12M HCl added	µl 6M HCl added	Used µl for total protein	Used µl for total collagen	Diluted	A570 nm for sample	Collagen concentration diluted sample [µg/ml]	Final collagen concentration [µg/ml] of sample	µg collagen per g tissue	% collagen in tissue
																										BL6_wt_9_tendon			0.006		435			see AP488	0.5	173.04	305243	305243	30.5243
																										BL6_wt_10_tendon			0.006		435				0.529	184.64	325705	325705	32.5705
