# Supplementary material for: Collagen constitutes about 12% in females and 17% in males of the total protein in mice
Source: Sci Rep. 2023 Mar 18;13:4490. doi: 10.1038/s41598-023-31566-z (PMC10024738; doi:10.1038/s41598-023-31566-z)
Supplement: Supplementary file 7 — Supplementary Table 7. [file 41598_2023_31566_MOESM7_ESM.xlsx]

## Sheet: Fig2 total_lysate
QuickZyme assay date	% total collagen of total protein																									processed data total collagen
summary
														multiple comparison																										multiple comparison
	assay date	191104	191106	191108			Ordinary one-way ANOVA																			assay date	191104	191106	191108	mean			ordinary one-way ANOVA							Number of families	1
	SampleName	average %collagen/protein	average %collagen/protein	average %collagen/protein	mean		Table Analyzed	total_lysate_%col/prot_mean_female_7w_male						Number of families	1											SampleName	Average collagen concentration [µg/g]	Average collagen concentration [µg/g]	Average collagen concentration [µg/g]				Table Analyzed	total_lysate_abs_col_mean_mg/g tissue_female_7w_male						Number of comparisons per family	10
	BL6 4 weeks nr.1	12.2633	13.3953	13.0329	12.9		Data sets analyzed	A-E						Number of comparisons per family	10											BL6 4 weeks nr.1	37017.2	32846.2	32573.8	34146			Data sets analyzed	A-E						Alpha	0.05
	BL6 4 weeks nr.2	13.2267	10.7805	11.7251	11.91									Alpha	0.05											BL6 4 weeks nr.2	36058.5	26876.9	27589.3	30175
	BL6 4 weeks nr.3	11.4861	11.3551	10.7381	11.19		ANOVA summary																			BL6 4 weeks nr.3	32538.7	26535.2	24856.8	27977			ANOVA summary							Tukey's multiple comparisons test	Mean Diff.	95.00% CI of diff.	Significant?	Summary	Adjusted P Value
	BL6 4 weeks nr.4	11.7785	9.83825	14.0064	11.87		F	11.66						Tukey's multiple comparisons test	Mean Diff.	95.00% CI of diff.	Significant?	Summary	Adjusted P Value							BL6 4 weeks nr.4	36748.3	27348.7	35534	33210			F	7.058						4w (n=9) female CD1 vs. 4w (n=10) female BL6	9.551	1.755 to 17.35	Yes	*	0.0109	A-B
	BL6 4 weeks nr.5	11.2072	12.278	10.2693	11.25		P value	<0.0001						4w (n=9) female CD1 vs. 4w (n=10) female BL6	2.778	0.8393 to 4.717	Yes	**	0.0024	A-B						BL6 4 weeks nr.5	33830.4	35966.7	27896.5	32565			P value	0.0005						4w (n=9) female CD1 vs. 7w (n=5) female BL6	13.27	3.802 to 22.73	Yes	**	0.003	A-C
	BL6 4 weeks nr.6	14.5226	13.2415	16.6495	14.8		P value summary	****						4w (n=9) female CD1 vs. 7w (n=5) female BL6	1.973	-0.3806 to 4.327	No	ns	0.1326	A-C						BL6 4 weeks nr.6	43014.6	34937.2	47335.1	41762			P value summary	***						4w (n=9) female CD1 vs. 7w (n=5) male BL6	0.2041	-9.260 to 9.668	No	ns	>0.9999	A-D
	BL6 4 weeks nr.7	12.3474	13.2793	11.6502	12.43		Significant diff. among means (P < 0.05)?	Yes						4w (n=9) female CD1 vs. 7w (n=5) male BL6	-2.149	-4.503 to 0.2053	No	ns	0.0859	A-D						BL6 4 weeks nr.7	44463.4	35418.9	30606.1	36829			Significant diff. among means (P < 0.05)?	Yes						4w (n=9) female CD1 vs. 21w (n=2) female BL6	11.74	-1.529 to 25.00	No	ns	0.1015	A-E
	BL6 4 weeks nr.8	13.9006	9.21164	7.42893	10.18		R squared	0.6421						4w (n=9) female CD1 vs. 21w (n=2) female BL6	1.983	-1.316 to 5.282	No	ns	0.4168	A-E						BL6 4 weeks nr.8	44794.9	24872.3	15799.6	28489			R squared	0.5206						4w (n=10) female BL6 vs. 7w (n=5) female BL6	3.714	-5.579 to 13.01	No	ns	0.7677	B-C
	BL6 4 weeks nr.9	10.8569	12.0676	11.288	11.4									4w (n=10) female BL6 vs. 7w (n=5) female BL6	-0.805	-3.117 to 1.507	No	ns	0.8439	B-C						BL6 4 weeks nr.9	35049.4	32331.3	30559.2	32647										4w (n=10) female BL6 vs. 7w (n=5) male BL6	-9.347	-18.64 to -0.05370	Yes	*	0.0482	B-D
	BL6 4 weeks nr.10	11.7934	11.7776	12.7818	12.12		Brown-Forsythe test							4w (n=10) female BL6 vs. 7w (n=5) male BL6	-4.927	-7.239 to -2.615	Yes	****	<0.0001	B-D						BL6 4 weeks nr.10	40935.6	30545	29883	33788			Brown-Forsythe test							4w (n=10) female BL6 vs. 21w (n=2) female BL6	2.184	-10.96 to 15.33	No	ns	0.9879	B-E
	BL6 7 weeks female nr. 21	13.5106	15.9751	13.2307	14.24		F (DFn, DFd)	0.4987 (4, 26)						4w (n=10) female BL6 vs. 21w (n=2) female BL6	-0.795	-4.064 to 2.474	No	ns	0.9518	B-E						BL6 7 weeks female nr. 21	37374.4	45083.2	31848.8	38102			F (DFn, DFd)	0.5866 (4, 26)						7w (n=5) female BL6 vs. 7w (n=5) male BL6	-13.06	-23.79 to -2.330	Yes	*	0.0115	C-D
	BL6 7 weeks female nr. 22	13.4559	11.1994	14.4385	13.03		P value	0.7368						7w (n=5) female BL6 vs. 7w (n=5) male BL6	-4.122	-6.791 to -1.453	Yes	**	0.001	C-D						BL6 7 weeks female nr. 22	35027	26776.7	33468.3	31757			P value	0.6752						7w (n=5) female BL6 vs. 21w (n=2) female BL6	-1.531	-15.73 to 12.67	No	ns	0.9977	C-E
	BL6 7 weeks female nr. 23	11.5587	14.7233	11.0886	12.46		P value summary	ns						7w (n=5) female BL6 vs. 21w (n=2) female BL6	0.01	-3.521 to 3.541	No	ns	>0.9999	C-E						BL6 7 weeks female nr. 23	28829.6	32770.7	19677.2	27093			P value summary	ns						7w (n=5) male BL6 vs. 21w (n=2) female BL6	11.53	-2.665 to 25.73	No	ns	0.1531	D-E
	BL6 7 weeks female nr. 24	12.6213	12.1252	13.1313	12.63		Are SDs significantly different (P < 0.05)?	No						7w (n=5) male BL6 vs. 21w (n=2) female BL6	4.132	0.6011 to 7.663	Yes	*	0.016	D-E						BL6 7 weeks female nr. 24	29989.4	27672.2	23770.1	27144			Are SDs significantly different (P < 0.05)?	No
	BL6 7 weeks female nr. 25	11.2783	11.8257	11.9594	11.69																					BL6 7 weeks female nr. 25	24813.7	23142.3	21420.5	23126										Test details	Mean 1	Mean 2	Mean Diff.	SE of diff.	n1	n2	q	DF
	BL6 21 weeks female nr. 26	12.0276	10.2983	12.2061	11.51		Bartlett's test							Test details	Mean 1	Mean 2	Mean Diff.	SE of diff.	n1	n2	q	DF				BL6 21 weeks female nr. 26	30543.5	23942.1	28866.2	27784			Bartlett's test							4w (n=9) female CD1 vs. 4w (n=10) female BL6	42.71	33.16	9.551	2.662	9	10	5.074	26
	BL6 7 weeks male nr.27	15.3273	18.2198	15.3998	16.32		Bartlett's statistic (corrected)							4w (n=9) female CD1 vs. 4w (n=10) female BL6	14.78	12.01	2.778	0.6621	9	10	5.934	26				BL6 7 weeks male nr.27	39532.3	43482	34247.1	39087			Bartlett's statistic (corrected)							4w (n=9) female CD1 vs. 7w (n=5) female BL6	42.71	29.44	13.27	3.232	9	5	5.805	26
	BL6 7 weeks male nr.28	15.5405	15.7453	15.9671	15.75		P value							4w (n=9) female CD1 vs. 7w (n=5) female BL6	14.78	12.81	1.973	0.8038	9	5	3.472	26				BL6 7 weeks male nr.28	35979.4	34019.9	37184.7	35728			P value							4w (n=9) female CD1 vs. 7w (n=5) male BL6	42.71	42.51	0.2041	3.232	9	5	0.08932	26
	BL6 7 weeks male nr.29	19.8077	17.8458	16.7032	18.12		P value summary							4w (n=9) female CD1 vs. 7w (n=5) male BL6	14.78	16.93	-2.149	0.8038	9	5	3.78	26				BL6 7 weeks male nr.29	55082.4	45848.3	39517.4	46816			P value summary							4w (n=9) female CD1 vs. 21w (n=2) female BL6	42.71	30.98	11.74	4.529	9	2	3.664	26
	BL6 7 weeks male nr.30	19.5194	17.5526	19.195	18.76		Are SDs significantly different (P < 0.05)?							4w (n=9) female CD1 vs. 21w (n=2) female BL6	14.78	12.8	1.983	1.127	9	2	2.49	26				BL6 7 weeks male nr.30	58586.6	44030.2	49080.5	50566			Are SDs significantly different (P < 0.05)?							4w (n=10) female BL6 vs. 7w (n=5) female BL6	33.16	29.44	3.714	3.174	10	5	1.655	26
	BL6 7 weeks male nr.31	12.1972	18.7295	16.2058	15.71									4w (n=10) female BL6 vs. 7w (n=5) female BL6	12.01	12.81	-0.805	0.7893	10	5	1.442	26				BL6 7 weeks male nr.31	39815.9	43675.4	37507.4	40333										4w (n=10) female BL6 vs. 7w (n=5) male BL6	33.16	42.51	-9.347	3.174	10	5	4.165	26
	BL6 21 weeks female nr.32	14.362	11.3377	16.5736	14.09		ANOVA table	SS	DF	MS	F (DFn, DFd)	P value		4w (n=10) female BL6 vs. 7w (n=5) male BL6	12.01	16.93	-4.927	0.7893	10	5	8.828	26				BL6 21 weeks female nr.32	39482.7	23956	39060.1	34166			ANOVA table	SS	DF	MS	F (DFn, DFd)	P value		4w (n=10) female BL6 vs. 21w (n=2) female BL6	33.16	30.98	2.184	4.488	10	2	0.6881	26
							Treatment (between columns)	96.87	4	24.22	F (4, 26) = 11.66	P<0.0001		4w (n=10) female BL6 vs. 21w (n=2) female BL6	12.01	12.8	-0.795	1.116	10	2	1.007	26											Treatment (between columns)	947.8	4	237	F (4, 26) = 7.058	P=0.0005		7w (n=5) female BL6 vs. 7w (n=5) male BL6	29.44	42.51	-13.06	3.664	5	5	5.041	26
							Residual (within columns)	54	26	2.077				7w (n=5) female BL6 vs. 7w (n=5) male BL6	12.81	16.93	-4.122	0.9114	5	5	6.396	26											Residual (within columns)	872.8	26	33.57				7w (n=5) female BL6 vs. 21w (n=2) female BL6	29.44	30.98	-1.531	4.848	5	2	0.4465	26
							Total	150.9	30					7w (n=5) female BL6 vs. 21w (n=2) female BL6	12.81	12.8	0.01	1.206	5	2	0.01173	26											Total	1821	30					7w (n=5) male BL6 vs. 21w (n=2) female BL6	42.51	30.98	11.53	4.848	5	2	3.364	26
														7w (n=5) male BL6 vs. 21w (n=2) female BL6	16.93	12.8	4.132	1.206	5	2	4.847	26
							Data summary																										Data summary
							Number of treatments (columns)	5																									Number of treatments (columns)	5
							Number of values (total)	31																									Number of values (total)	31
	CD_1 4 weeks nr11	14.6284	14.7946	16.3474	15.26																					CD_1 4 weeks nr11	49433.7	39290.3	46652.6	45126
	CD_1 4 weeks nr12	16.8011	17.7122	16.6318	17.05																					CD_1 4 weeks nr12	50855.2	47365.2	41707.1	46643
	CD_1 4 weeks nr13	18.1197	13.3999	14.7807	15.43																					CD_1 4 weeks nr13	63300.1	34272.1	38054.1	45209
	CD_1 4 weeks nr14	12.2143	16.3453	16.3319	14.96																					CD_1 4 weeks nr14	37856.4	49976.6	41827.2	43220
	CD_1 4 weeks nr15	13.2325	13.6014	12.9216	13.25																					CD_1 4 weeks nr15	41511.4	35475.8	33224.2	36737
	CD_1 4 weeks nr16	14.8963	13.2425	12.7235	13.62																					CD_1 4 weeks nr16	47937.6	34811.5	31809	38186
	CD_1 4 weeks nr17	19.7577	15.5503	15.6179	16.98																					CD_1 4 weeks nr17	74622.9	51750.9	47313.5	57896
	CD_1 4 weeks nr18	15.6265	13.0507	16.4253	15.03																					CD_1 4 weeks nr18	41979.5	33400	39975	38452
	CD_1 4 weeks nr19	16.5125	10.1866	7.72266	11.47																					CD_1 4 weeks nr19	53118.6	27448.1	18200.7	32922
191104	SampleName Replicate 1	µg collagen per g tissue	µg protein per g tissue	% collagen of total protein			SampleName Replicate 1	Rep1 % collagen of total protein	Rep2 % collagen of total protein	average %collagen/protein		Rep1 µg collagen per g tissue	Rep2 µg collagen per g tissue	Average collagen concentration [µg/g]		Rep1 µg protein per g tissue	Rep2 µg protein per g tissue	Average protein concentration [µg/g]								User: USER
	BL6 4 weeks nr.1	35714.2	299811	11.9123			BL6 4 weeks nr.1	11.9123	12.6144	12.2633		35714.2	38320.2	37017.2		299811	303782	301796								Path: C:\Program Files\BMG\CLARIOstar\User\Data\
	BL6 4 weeks nr.2	35288.3	286288	12.3262			BL6 4 weeks nr.2	12.3262	14.1273	13.2267		35288.3	36828.7	36058.5		286288	260692	273490								Test ID: 4162
	BL6 4 weeks nr.3	32538.7	283754	11.4672			BL6 4 weeks nr.3	11.4672	11.5049	11.4861		32538.7	32538.7	32538.7		283754	282824	283289								Test Name: Collagen_Cyril
	BL6 4 weeks nr.4	37899.4	309205	12.2571			BL6 4 weeks nr.4	12.2571	11.3	11.7785		37899.4	35597.3	36748.3		309205	315020	312112								Date: 04.11.2019
	BL6 4 weeks nr.5	32804.4	307782	10.6583			BL6 4 weeks nr.5	10.6583	11.7561	11.2072		32804.4	34856.3	33830.4		307782	296497	302139								Time: 12:02:51
	BL6 4 weeks nr.6	42385.9	299948	14.1311			BL6 4 weeks nr.6	14.1311	14.9141	14.5226		42385.9	43643.3	43014.6		299948	292632	296290								Absorbance			Absorbance values are displayed as OD
	BL6 4 weeks nr.7	42996.8	364702	11.7895			BL6 4 weeks nr.7	11.7895	12.9052	12.3474		42996.8	45930	44463.4		364702	355903	360303
	BL6 4 weeks nr.8	43567	320244	13.6043			BL6 4 weeks nr.8	13.6043	14.197	13.9006		43567	46022.8	44794.9		320244	324174	322209
	BL6 4 weeks nr.9	34259.2	333595	10.2697			BL6 4 weeks nr.9	10.2697	11.4441	10.8569		34259.2	35839.6	35049.4		333595	313171	323383
	BL6 4 weeks nr.10	41060.1	347604	11.8123			BL6 4 weeks nr.10	11.8123	11.7744	11.7934		41060.1	40811.1	40935.6		347604	346608	347106									1. Raw Data (570)
	BL6 7 weeks female nr. 21	36832.6	274720	13.4073			BL6 7 weeks female nr. 21	13.4073	13.6138	13.5106		36832.6	37916.3	37374.4		274720	278513	276617									1	2	3	4	5	6	7	8	9	10	11	12
	BL6 7 weeks female nr. 22	34044.5	263030	12.9432			BL6 7 weeks female nr. 22	12.9432	13.9685	13.4559		34044.5	36009.4	35027		263030	257790	260410								A	0.781	0.546	0.323	0.185	0.179	0.104	0.067	0.044	0.354	0.364	0.346	0.379
	BL6 7 weeks female nr. 23	27543.2	249703	11.0304			BL6 7 weeks female nr. 23	11.0304	12.087	11.5587		27543.2	30116.1	28829.6		249703	249162	249432								B	0.776	0.541	0.331	0.181	0.113	0.091	0.069	0.053	0.375	0.377	0.346	0.36
	BL6 7 weeks female nr. 24	29017.3	237609	12.2122			BL6 7 weeks female nr. 24	12.2122	13.0305	12.6213		29017.3	30961.6	29989.4		237609	237609	237609								C	0.322	0.437	0.418	0.421	0.348	0.396	0.61	0.586	0.473	0.499	0.439	0.621
	BL6 7 weeks female nr. 25	24197.1	223797	10.8121			BL6 7 weeks female nr. 25	10.8121	11.7446	11.2783		24197.1	25430.3	24813.7		223797	216528	220163								D	0.338	0.448	0.442	0.441	0.361	0.394	0.626	0.616	0.511	0.528	0.458	0.613
	BL6 21 weeks female nr. 26	30765.3	251978	12.2095			BL6 21 weeks female nr. 26	12.2095	11.8458	12.0276		30765.3	30321.6	30543.5		251978	255971	253974								E	0.706	0.662	0.989	1.092	0.757	0.784	0.595	0.818	0.631	0.567	0.619	0.761
	BL6 7 weeks male nr.27	40096.3	268729	14.9207			BL6 7 weeks male nr.27	14.9207	15.7338	15.3273		40096.3	38968.3	39532.3		268729	247672	258201								F	0.688	0.633	0.973	1.089	0.76	0.78	0.568	0.801	0.605	0.553	0.612	0.724
	BL6 7 weeks male nr.28	36876.9	233715	15.7786			BL6 7 weeks male nr.28	15.7786	15.3024	15.5405		36876.9	35082	35979.4		233715	229258	231486								G	0.672	0.555	0.612	0.646	0.686	0.769	0.524	0.572	0.626	0.926	0.576	0.713
	BL6 7 weeks male nr.29	55564.1	274087	20.2724			BL6 7 weeks male nr.29	20.2724	19.343	19.8077		55564.1	54600.7	55082.4		274087	282276	278182								H	0.668	0.551	0.594	0.626	0.632	0.775	0.515	0.519	0.604	0.915	0.565	0.71
	BL6 7 weeks male nr.30	58672.4	309320	18.9682			BL6 7 weeks male nr.30	18.9682	20.0706	19.5194		58672.4	58500.8	58586.6		309320	291475	300397
	BL6 7 weeks male nr.31	39729.6	490926	8.09278			BL6 7 weeks male nr.31	8.09278	16.3017	12.1972		39729.6	39902.1	39815.9		490926	244773	367850
	BL6 21 weeks female nr.32	39593	274912	14.4021			BL6 21 weeks female nr.32	14.4021	14.3218	14.362		39593	39372.4	39482.7		274912	274912	274912
																											Replicate 1	Replicate 2
																										Standard Curve	A1-A8	B1-B8	Average	Conc [ug/ml]	STDEV	5% of mean (stdev should be < 5% of mean
																										S1	0.781	0.776	0.7785	300	0.0025	0.038925
																										S2	0.546	0.541	0.5435	200	0.0025	0.027175
																										S3	0.323	0.331	0.327	100	0.004	0.01635
	CD_1 4 weeks nr11	50301.3	335226	15.0052			CD_1 4 weeks nr11	15.0052	14.2515	14.6284		50301.3	48566.1	49433.7		335226	340778	338002								S4	0.185	0.181	0.183	50	0.002	0.00915
	CD_1 4 weeks nr12	53171.5	303347	17.5283			CD_1 4 weeks nr12	17.5283	16.0739	16.8011		53171.5	48538.9	50855.2		303347	301974	302661								S5	0.179	0.113	0.146	25	0.033	0.0073
	CD_1 4 weeks nr13	63031.1	353720	17.8195			CD_1 4 weeks nr13	17.8195	18.42	18.1197		63031.1	63569.2	63300.1		353720	345110	349415								S6	0.104	0.091	0.0975	12.5	0.0065	0.004875
	CD_1 4 weeks nr14	38232.2	300646	12.7167			CD_1 4 weeks nr14	12.7167	11.7119	12.2143		38232.2	37480.6	37856.4		300646	320021	310334								S7	0.067	0.069	0.068	6.25	0.001	0.0034
	CD_1 4 weeks nr15	43806.5	318026	13.7745			CD_1 4 weeks nr15	13.7745	12.6906	13.2325		43806.5	39216.3	41511.4		318026	309019	313522								S8	0.044	0.053	0.0485	0	0.0045	0.002425
	CD_1 4 weeks nr16	48898.4	314459	15.55			CD_1 4 weeks nr16	15.55	14.2426	14.8963		48898.4	46976.7	47937.6		314459	329833	322146
	CD_1 4 weeks nr17	75103.4	376652	19.9397			CD_1 4 weeks nr17	19.9397	19.5756	19.7577		75103.4	74142.5	74622.9		376652	378749	377701
	CD_1 4 weeks nr18	42437.3	265712	15.9712			CD_1 4 weeks nr18	15.9712	15.2819	15.6265		42437.3	41521.6	41979.5		265712	271705	268709
	CD_1 4 weeks nr19	53242	323338	16.4664			CD_1 4 weeks nr19	16.4664	16.5586	16.5125		53242	52995.1	53118.6		323338	320045	321691
							average of all lysates			14.0767				41939.5				297920								SampleName Replicate 1	Total Weight [g]	water added for mixing (ml)	Assay weight [g] (lysate)	µl 12M HCl added	µl 6M HCl added	total volume (µl)	comments	Used µl for total protein	Used µl for total collagen	Diluted	A570 nm for sample	Collagen concentration diluted sample [µg/ml]	Final collagen concentration [µg/ml] of sample	µg collagen per g tissue	% collgen in tissue		dilution steps	dilution		dilution to mix the mouse	sample digestion dilution
																										BL6 4 weeks nr.1	13.591	40	0.297	300	400	997	w/ hair	15	35	see AR174	0.354	119.917	9057.34	35714.2	3.57142		lysate digestion with HCl	see AV175-AV214		3.94312	3.3569
	SampleName Replicate 2	µg collagen per g tissue	µg protein per g tissue	% collagen of total protein																						BL6 4 weeks nr.2	14.282	40	0.301	300	400	1001	w/ hair	15	35		0.364	124.083	9284.61	35288.3	3.52883		HCl concentration reduction to 4 M in the collagen assay (in protein assay done with 6M HCl)	2:3		3.80073	3.32558
	BL6 4 weeks nr.1	38320.2	303782	12.6144																						BL6 4 weeks nr.3	14.841	40	0.297	300	400	997	w/ hair	15	35		0.346	116.583	8805.57	32538.7	3.25387		dilution to get values in the range of the standard curve	1:15		3.69524	3.3569
	BL6 4 weeks nr.2	36828.7	260692	14.1273																						BL6 4 weeks nr.4	13.859	40	0.301	300	400	1001	w/ hair	15	35		0.379	130.333	9752.27	37899.4	3.78994					3.88621	3.32558
	BL6 4 weeks nr.3	32538.7	282824	11.5049																						BL6 4 weeks nr.5	12.848	40	0.301	300	400	1001	w/ hair	15	35		0.322	106.583	7975.16	32804.4	3.28044		dilution to mix the mouse	see AU175-AU214		4.11333	3.32558
	BL6 4 weeks nr.4	35597.3	315020	11.3																						BL6 4 weeks nr.6	15.098	40	0.299	300	400	999	w/ hair	15	35		0.437	154.5	11614.6	42385.9	4.23859					3.64936	3.34114
	BL6 4 weeks nr.5	34856.3	296497	11.7561																						BL6 4 weeks nr.7	13.698	40	0.301	300	400	1001	w/ hair	15	35		0.418	146.583	10968.2	42996.8	4.29968					3.92013	3.32558
	BL6 4 weeks nr.6	43643.3	292632	14.9141																						BL6 4 weeks nr.8	13.57	40	0.302	300	400	1002	w/ hair	15	35		0.421	147.833	11036.1	43567	4.3567					3.94768	3.31788
	BL6 4 weeks nr.7	45930	355903	12.9052																						BL6 4 weeks nr.9	13.796	40	0.301	300	400	1001	w/ hair	15	35		0.348	117.417	8785.77	34259.2	3.42592					3.89939	3.32558
	BL6 4 weeks nr.8	46022.8	324174	14.197																						BL6 4 weeks nr.10	13.322	40	0.302	300	400	1002	w/ hair	15	35		0.396	137.417	10258.5	41060.1	4.10601					4.00255	3.31788
	BL6 4 weeks nr.9	35839.6	313171	11.4441																						BL6 7 weeks female nr. 21	17.058	20	0.301	300	400	1001	w/ hair	15	35		0.61	226.583	16954.2	36832.6	3.68326					2.17247	3.32558
	BL6 4 weeks nr.10	40811.1	346608	11.7744																						BL6 7 weeks female nr. 22	18.499	20	0.297	300	400	997	w/ hair	15	35		0.586	216.583	16358.6	34044.5	3.40445					2.08114	3.3569
	BL6 7 weeks female nr. 21	37916.3	278513	13.6138																						BL6 7 weeks female nr. 23	17.37	20	0.297	300	400	997	w/ hair	15	35		0.473	169.5	12802.4	27543.2	2.75432					2.15141	3.3569
	BL6 7 weeks female nr. 22	36009.4	257790	13.9685																						BL6 7 weeks female nr. 24	17.693	20	0.297	300	400	997	w/ hair	15	35		0.499	180.333	13620.6	29017.3	2.90173					2.13039	3.3569
	BL6 7 weeks female nr. 23	30116.1	249162	12.087																						BL6 7 weeks female nr. 25	18.57	20	0.3	300	400	1000	w/ hair	15	35		0.439	155.333	11650	24197.1	2.41971					2.07701	3.33333
	BL6 7 weeks female nr. 24	30961.6	237609	13.0305																						BL6 21 weeks female nr. 26	26.103	20	0.298	300	400	998	w/ hair	15	35		0.621	231.167	17419	30765.3	3.07653					1.7662	3.34899
	BL6 7 weeks female nr. 25	25430.3	216528	11.7446																						BL6 7 weeks male nr.27	20.079	20	0.298	300	400	998	w/ hair	15	35		0.706	266.583	20087.7	40096.3	4.00963					1.99607	3.34899
	BL6 21 weeks female nr. 26	30321.6	255971	11.8458																						BL6 7 weeks male nr.28	20.395	20	0.3	300	400	1000	w/ hair	15	35		0.662	248.25	18618.8	36876.9	3.68769					1.98063	3.33333
	BL6 7 weeks male nr.27	38968.3	247672	15.7338																						BL6 7 weeks male nr.29	21.271	20	0.303	300	400	1003	w/ hair	15	35		0.989	384.5	28637.6	55564.1	5.55641					1.94025	3.31023
	BL6 7 weeks male nr.28	35082	229258	15.3024																						BL6 7 weeks male nr.30	23.843	20	0.302	300	400	1002	w/ hair	15	35		1.092	427.417	31907.6	58672.4	5.86724					1.83882	3.31788
	BL6 7 weeks male nr.29	54600.7	282276	19.343																						BL6 7 weeks male nr.31	23.44	20	0.303	300	400	1003	w/ hair	15	35		0.757	287.833	21437.9	39729.6	3.97296					1.85324	3.31023
	BL6 7 weeks male nr.30	58500.8	291475	20.0706																						BL6 21 weeks female nr.32	26.426	20	0.298	300	400	998	w/ hair	15	35		0.784	299.083	22536.6	39593	3.9593					1.75683	3.34899
	BL6 7 weeks male nr.31	39902.1	244773	16.3017																																										#DIV/0!	#DIV/0!
	BL6 21 weeks female nr.32	39372.4	274912	14.3218																																										#DIV/0!	#DIV/0!
																																														#DIV/0!	#DIV/0!
																																														#DIV/0!	#DIV/0!
																																														#DIV/0!	#DIV/0!
																																														#DIV/0!	#DIV/0!
																																														#DIV/0!	#DIV/0!
																																														#DIV/0!	#DIV/0!
																																														#DIV/0!	#DIV/0!
																										CD_1 4 weeks nr11	28.15	50	0.3	300	400	1000	w/ hair	15	35		0.646	241.583	18118.8	50301.3	5.03013					2.7762	3.33333
																										CD_1 4 weeks nr12	28.545	50	0.301	300	400	1001	w/ hair	15	35		0.686	258.25	19323.7	53171.5	5.31715					2.75162	3.32558
	CD_1 4 weeks nr11	48566.1	340778	14.2515																						CD_1 4 weeks nr13	26.835	50	0.299	300	400	999	w/ hair	15	35		0.769	292.833	22013.9	63031.1	6.30311					2.86324	3.34114
	CD_1 4 weeks nr12	48538.9	301974	16.0739																						CD_1 4 weeks nr14	30.122	50	0.298	300	400	998	w/ hair	15	35		0.524	190.75	14373.5	38232.2	3.82322					2.65992	3.34899
	CD_1 4 weeks nr13	63569.2	345110	18.42																						CD_1 4 weeks nr15	28.021	50	0.302	300	400	1002	w/ hair	15	35		0.572	210.75	15733	43806.5	4.38065					2.78438	3.31788
	CD_1 4 weeks nr14	37480.6	320021	11.7119																						CD_1 4 weeks nr16	28.16	50	0.297	300	400	997	w/ hair	15	35		0.626	233.25	17617.4	48898.4	4.88984					2.77557	3.3569
	CD_1 4 weeks nr15	39216.3	309019	12.6906																						CD_1 4 weeks nr17	28.16	50	0.297	300	400	997	w/ hair	15	35		0.926	358.25	27058.7	75103.4	7.51034					2.77557	3.3569
	CD_1 4 weeks nr16	46976.7	329833	14.2426																						CD_1 4 weeks nr18	29.72	50	0.303	300	400	1003	w/ hair	15	35		0.576	212.417	15820.8	42437.3	4.24373					2.68237	3.31023
	CD_1 4 weeks nr17	74142.5	378749	19.5756																						CD_1 4 weeks nr19	30.83	50	0.298	300	400	998	w/ hair	15	35		0.713	269.5	20307.5	53242	5.3242					2.6218	3.34899
	CD_1 4 weeks nr18	41521.6	271705	15.2819
	CD_1 4 weeks nr19	52995.1	320045	16.5586
																										SampleName Replicate 1	Total Weight [g]	water added for mixing (ml)	Assay weight [g] (lysate)	µl 12M HCl added	µl 6M HCl added	total volume (µl)	comments	Used µl for total protein	Used µl for total collagen	Diluted	A570 nm for sample	Collagen concentration diluted sample [µg/ml]	Final collagen concentration [µg/ml] of sample	µg collagen per g tissue	% collgen in tissue
																										BL6 4 weeks nr.1	13.591	40	0.297	300	400	997	w/ hair	15	35	see AR174	0.375	128.667	9718.23	38320.2	3.83202
																										BL6 4 weeks nr.2	14.282	40	0.301	300	400	1001	w/ hair	15	35		0.377	129.5	9689.91	36828.7	3.68287
																										BL6 4 weeks nr.3	14.841	40	0.297	300	400	997	w/ hair	15	35		0.346	116.583	8805.57	32538.7	3.25387
																										BL6 4 weeks nr.4	13.859	40	0.301	300	400	1001	w/ hair	15	35		0.36	122.417	9159.9	35597.3	3.55973
																										BL6 4 weeks nr.5	12.848	40	0.301	300	400	1001	w/ hair	15	35		0.338	113.25	8474	34856.3	3.48563
																										BL6 4 weeks nr.6	15.098	40	0.299	300	400	999	w/ hair	15	35		0.448	159.083	11959.2	43643.3	4.36433
																										BL6 4 weeks nr.7	13.698	40	0.301	300	400	1001	w/ hair	15	35		0.442	156.583	11716.4	45930	4.593
																										BL6 4 weeks nr.8	13.57	40	0.302	300	400	1002	w/ hair	15	35		0.441	156.167	11658.2	46022.8	4.60228
																										BL6 4 weeks nr.9	13.796	40	0.301	300	400	1001	w/ hair	15	35		0.361	122.833	9191.08	35839.6	3.58396
																										BL6 4 weeks nr.10	13.322	40	0.302	300	400	1002	w/ hair	15	35		0.394	136.583	10196.3	40811.1	4.08111
																										BL6 7 weeks female nr. 21	17.058	20	0.301	300	400	1001	w/ hair	15	35		0.626	233.25	17453.1	37916.3	3.79163
																										BL6 7 weeks female nr. 22	18.499	20	0.297	300	400	997	w/ hair	15	35		0.616	229.083	17302.7	36009.4	3.60094
																										BL6 7 weeks female nr. 23	17.37	20	0.297	300	400	997	w/ hair	15	35		0.511	185.333	13998.3	30116.1	3.01161
																										BL6 7 weeks female nr. 24	17.693	20	0.297	300	400	997	w/ hair	15	35		0.528	192.417	14533.3	30961.6	3.09616
																										BL6 7 weeks female nr. 25	18.57	20	0.3	300	400	1000	w/ hair	15	35		0.458	163.25	12243.8	25430.3	2.54303
																										BL6 21 weeks female nr. 26	26.103	20	0.298	300	400	998	w/ hair	15	35		0.613	227.833	17167.8	30321.6	3.03216
																										BL6 7 weeks male nr.27	20.079	20	0.298	300	400	998	w/ hair	15	35		0.688	259.083	19522.5	38968.3	3.89683
																										BL6 7 weeks male nr.28	20.395	20	0.3	300	400	1000	w/ hair	15	35		0.633	236.167	17712.5	35082	3.5082
																										BL6 7 weeks male nr.29	21.271	20	0.303	300	400	1003	w/ hair	15	35		0.973	377.833	28141.1	54600.7	5.46007
																										BL6 7 weeks male nr.30	23.843	20	0.302	300	400	1002	w/ hair	15	35		1.089	426.167	31814.3	58500.8	5.85008
																										BL6 7 weeks male nr.31	23.44	20	0.303	300	400	1003	w/ hair	15	35		0.76	289.083	21531	39902.1	3.99021
																										BL6 21 weeks female nr.32	26.426	20	0.298	300	400	998	w/ hair	15	35		0.78	297.417	22411	39372.4	3.93724
																																									0
																																									0
																																									0
																																									0
																																									0
																																									0
																																									0
																																									0
																																									0
																										CD_1 4 weeks nr11	28.15	50	0.3	300	400	1000	w/ hair	15	35		0.626	233.25	17493.8	48566.1	4.85661
																										CD_1 4 weeks nr12	28.545	50	0.301	300	400	1001	w/ hair	15	35		0.632	235.75	17640.1	48538.9	4.85389
																										CD_1 4 weeks nr13	26.835	50	0.299	300	400	999	w/ hair	15	35		0.775	295.333	22201.9	63569.2	6.35692
																										CD_1 4 weeks nr14	30.122	50	0.298	300	400	998	w/ hair	15	35		0.515	187	14090.9	37480.6	3.74806
																										CD_1 4 weeks nr15	28.021	50	0.302	300	400	1002	w/ hair	15	35		0.519	188.667	14084.4	39216.3	3.92163
																										CD_1 4 weeks nr16	28.16	50	0.297	300	400	997	w/ hair	15	35		0.604	224.083	16925.1	46976.7	4.69767
																										CD_1 4 weeks nr17	28.16	50	0.297	300	400	997	w/ hair	15	35		0.915	353.667	26712.6	74142.5	7.41425
																										CD_1 4 weeks nr18	29.72	50	0.303	300	400	1003	w/ hair	15	35		0.565	207.833	15479.5	41521.6	4.15216
																										CD_1 4 weeks nr19	30.83	50	0.298	300	400	998	w/ hair	15	35		0.71	268.25	20213.3	52995.1	5.29951
191106
	SampleName Replicate 1	µg collagen per g tissue	µg protein per g tissue	% collagen of total protein			SampleName Replicate 1	Rep1 % collagen of total protein	Rep2 % collagen of total protein	average %collagen/protein		Rep1 µg collagen per g tissue	Rep2 µg collagen per g tissue	Average collagen concentration [µg/g]		Rep1 µg protein per g tissue	Rep2 µg protein per g tissue	Average protein concentration [µg/g]								User: USER
	BL6 4 weeks nr.1	33715.2	248614	13.5613	w/ hair		BL6 4 weeks nr.1	13.5613	13.2294	13.3953		33715.2	31977.3	32846.2		248614	241714	245164								Path: C:\Program Files\BMG\CLARIOstar\User\Data\
	BL6 4 weeks nr.2	25497.7	247816	10.289	w/ hair		BL6 4 weeks nr.2	10.289	11.2721	10.7805		25497.7	28256.1	26876.9		247816	250673	249245								Test ID: 4176
	BL6 4 weeks nr.3	26942.4	243147	11.0807	w/ hair		BL6 4 weeks nr.3	11.0807	11.6295	11.3551		26942.4	26128.1	26535.2		243147	224670	233908								Test Name: Collagen_Cyril
	BL6 4 weeks nr.4	28259.9	276131	10.2342	w/ hair		BL6 4 weeks nr.4	10.2342	9.44227	9.83825		28259.9	26437.5	27348.7		276131	279991	278061								Date: 06.11.2019
	BL6 4 weeks nr.5	34733.6	292936	11.8571	w/ hair		BL6 4 weeks nr.5	11.8571	12.6989	12.278		34733.6	37199.7	35966.7		292936	292936	292936								Time: 15:44:56
	BL6 4 weeks nr.6	34994.6	264761	13.2174	w/ hair		BL6 4 weeks nr.6	13.2174	13.2655	13.2415		34994.6	34879.7	34937.2		264761	262936	263849								Absorbance			Absorbance values are displayed as OD
	BL6 4 weeks nr.7	34680	263273	13.1726	w/ hair		BL6 4 weeks nr.7	13.1726	13.3859	13.2793		34680	36157.8	35418.9		263273	270119	266696
	BL6 4 weeks nr.8	25616.3	270969	9.4536	w/ hair		BL6 4 weeks nr.8	9.4536	8.96969	9.21164		25616.3	24128.4	24872.3		270969	268999	269984
	BL6 4 weeks nr.9	33064.5	276738	11.948	w/ hair		BL6 4 weeks nr.9	11.948	12.1873	12.0676		33064.5	31598.2	32331.3		276738	259272	268005
	BL6 4 weeks nr.10	29856.7	264524	11.287	w/ hair		BL6 4 weeks nr.10	11.287	12.2682	11.7776		29856.7	31233.2	30545		264524	254587	259555									1. Raw Data (570)
	BL6 7 weeks female nr. 21	44293	289314	15.3097	w/ hair		BL6 7 weeks female nr. 21	15.3097	16.6406	15.9751		44293	45873.4	45083.2		289314	275672	282493									1	2	3	4	5	6	7	8	9	10	11	12
	BL6 7 weeks female nr. 22	26450.6	239879	11.0267	w/ hair		BL6 7 weeks female nr. 22	11.0267	11.3722	11.1994		26450.6	27102.8	26776.7		239879	238325	239102								A	0.887	0.605	0.4	0.221	0.184	0.102	0.078	0.051	0.346	0.287	0.306	0.307
	BL6 7 weeks female nr. 23	33546	226029	14.8415	w/ hair		BL6 7 weeks female nr. 23	14.8415	14.6052	14.7233		33546	31995.4	32770.7		226029	219069	222549								B	0.87	0.639	0.375	0.217	0.131	0.097	0.072	0.053	0.332	0.31	0.299	0.292
	BL6 7 weeks female nr. 24	28141.7	235515	11.949	w/ hair		BL6 7 weeks female nr. 24	11.949	12.3014	12.1252		28141.7	27202.7	27672.2		235515	221135	228325								C	0.342	0.379	0.356	0.281	0.345	0.313	0.719	0.48	0.572	0.494	0.448	0.505
	BL6 7 weeks female nr. 25	24485.9	189554	12.9176	w/ hair		BL6 7 weeks female nr. 25	12.9176	10.7337	11.8257		24485.9	21798.7	23142.3		189554	203086	196320								D	0.361	0.378	0.368	0.269	0.333	0.324	0.742	0.49	0.549	0.48	0.407	0.511
	BL6 21 weeks female nr. 26	23776.5	232487	10.227	w/ hair	a lot hair	BL6 21 weeks female nr. 26	10.227	10.3695	10.2983		23776.5	24107.8	23942.1		232487	232487	232487								E	0.765	0.614	0.819	0.841	0.815	0.507	0.531	0.536	0.41	0.434	0.461	0.433
	BL6 7 weeks male nr.27	43703.5	233281	18.7343	w/ hair	a lot hair	BL6 7 weeks male nr.27	18.7343	17.7053	18.2198		43703.5	43260.5	43482		233281	244337	238809								F	0.758	0.626	0.838	0.829	0.831	0.502	0.522	0.544	0.413	0.418	0.455	0.408
	BL6 7 weeks male nr.28	33645.8	224901	14.9603	w/ hair	a lot hair	BL6 7 weeks male nr.28	14.9603	16.5304	15.7453		33645.8	34394.1	34019.9		224901	208065	216483								G	0.704	0.483	0.597	0.514	0.626	0.46	0.674	0.483	0.469	0.689	0.478	0.427
	BL6 7 weeks male nr.29	45270.7	258884	17.4868	w/ hair	a lot hair	BL6 7 weeks male nr.29	17.4868	18.2047	17.8458		45270.7	46425.9	45848.3		258884	255022	256953								H	0.681	0.492	0.577	0.536	0.624	0.451	0.674	0.479	0.471	0.636	0.46	0.39
	BL6 7 weeks male nr.30	44377.6	249712	17.7715	w/ hair	a lot hair	BL6 7 weeks male nr.30	17.7715	17.3338	17.5526		44377.6	43682.9	44030.2		249712	252010	250861
	BL6 7 weeks male nr.31	43208.7	238698	18.1019	w/ hair		BL6 7 weeks male nr.31	18.1019	19.3571	18.7295		43208.7	44142.2	43675.4		238698	228041	233370
	BL6 21 weeks female nr.32	24095.3	211956	11.368	w/ hair		BL6 21 weeks female nr.32	11.368	11.3074	11.3377		24095.3	23816.8	23956		211956	210630	211293
																											Replicate 1	Replicate 2
																										Standard Curve	A1-A8	B1-B8	Average	Conc [ug/ml]	STDEV	5% of mean (stdev should be < 5% of mean
																										S1	0.887	0.87	0.8785	300	0.0085	0.043925
																										S2	0.605	0.639	0.622	200	0.017	0.0311
																										S3	0.4	0.375	0.3875	100	0.0125	0.019375
	CD_1 4 weeks nr11	38331.2	274343	13.972	w/ hair		CD_1 4 weeks nr11	13.972	15.6173	14.7946		38331.2	40249.5	39290.3		274343	257725	266034								S4	0.221	0.217	0.219	50	0.002	0.01095
	CD_1 4 weeks nr12	47451.2	261095	18.1739	w/ hair	a lot hair	CD_1 4 weeks nr12	18.1739	17.2505	17.7122		47451.2	47279.2	47365.2		261095	274075	267585								S5	0.184	0.131	0.1575	25	0.0265	0.007875
	CD_1 4 weeks nr13	34676.8	253664	13.6703	w/ hair		CD_1 4 weeks nr13	13.6703	13.1295	13.3999		34676.8	33867.4	34272.1		253664	257949	255807								S6	0.102	0.097	0.0995	12.5	0.0025	0.004975
	CD_1 4 weeks nr14	49976.6	298648	16.7343	w/ hair		CD_1 4 weeks nr14	16.7343	15.9563	16.3453		49976.6	49976.6	49976.6		298648	313209	305929								S7	0.078	0.072	0.075	6.25	0.003	0.00375
	CD_1 4 weeks nr15	35650.3	250264	14.2451	w/ hair		CD_1 4 weeks nr15	14.2451	12.9577	13.6014		35650.3	35301.3	35475.8		250264	272435	261349								S8	0.051	0.053	0.052	0	0.001	0.0026
	CD_1 4 weeks nr16	34723.5	260792	13.3147	w/ hair		CD_1 4 weeks nr16	13.3147	13.1704	13.2425		34723.5	34899.5	34811.5		260792	264984	262888
	CD_1 4 weeks nr17	54082.9	333467	16.2184	w/ hair		CD_1 4 weeks nr17	16.2184	14.8822	15.5503		54082.9	49419	51750.9		333467	332069	332768
	CD_1 4 weeks nr18	34161.8	258917	13.1941	w/ hair		CD_1 4 weeks nr18	13.1941	12.9072	13.0507		34161.8	32638.2	33400		258917	252867	255892
	CD_1 4 weeks nr19	28968	267619	10.8243	w/ hair		CD_1 4 weeks nr19	10.8243	9.54883	10.1866		28968	25928.3	27448.1		267619	271533	269576
							average of all lysates			13.5705				34705.4				255299								SampleName Replicate 1	Total Weight [g]	water added for mixing (ml)	Assay weight [g] (lysate)	µl 12M HCl added	µl 6M HCl added	total volume (µl)	comments	Used µl for total protein	Used µl for total collagen	Diluted	A570 nm for sample	Collagen concentration diluted sample [µg/ml]	Final collagen concentration [µg/ml] of sample	µg collagen per g tissue	% collgen in tissue		dilution steps	dilution		dilution to mix the mouse	sample digestion dilution
																										BL6 4 weeks nr.1	13.591	40	0.3	300	400	1000		15	35	see AR302	0.346	100.593	8550.37	33715.2	3.37152		lysate digestion with HCl	see AV303-V342		3.94312	3.33333
																										BL6 4 weeks nr.2	14.282	40	0.299	300	400	999		15	35		0.287	78.7407	6708.63	25497.7	2.54977		HCl concentration reduction to 4 M in the collagen assay (in protein assay done with 6M HCl)	2:3		3.80073	3.34114
																										BL6 4 weeks nr.3	14.841	40	0.3	300	400	1000		15	35		0.306	85.7778	7291.11	26942.4	2.69424		dilution to get values in the range of the standard curve	1:17		3.69524	3.33333
	SampleName Replicate 2	µg collagen per g tissue	µg protein per g tissue	% collagen of total protein																						BL6 4 weeks nr.4	13.859	40	0.303	300	400	1003		15	35		0.307	86.1481	7271.84	28259.9	2.82599					3.88621	3.31023
	BL6 4 weeks nr.1	31977.3	241714	13.2294																						BL6 4 weeks nr.5	12.848	40	0.299	300	400	999		15	35		0.342	99.1111	8444.17	34733.6	3.47336		dilution to mix the mouse	see AU303-AU342		4.11333	3.34114
	BL6 4 weeks nr.2	28256.1	250673	11.2721																						BL6 4 weeks nr.6	15.098	40	0.3	300	400	1000		15	35		0.379	112.815	9589.26	34994.6	3.49946					3.64936	3.33333
	BL6 4 weeks nr.3	26128.1	224670	11.6295																						BL6 4 weeks nr.7	13.698	40	0.3009	300	400	1000.9		15	35		0.356	104.296	8846.62	34680	3.468					3.92013	3.32635
	BL6 4 weeks nr.4	26437.5	279991	9.44227																						BL6 4 weeks nr.8	13.57	40	0.301	300	400	1001		15	35		0.281	76.5185	6488.95	25616.3	2.56163					3.94768	3.32558
	BL6 4 weeks nr.5	37199.7	292936	12.6989																						BL6 4 weeks nr.9	13.796	40	0.302	300	400	1002		15	35		0.345	100.222	8479.4	33064.5	3.30645					3.89939	3.31788
	BL6 4 weeks nr.6	34879.7	262936	13.2655																						BL6 4 weeks nr.10	13.322	40	0.303	300	400	1003		15	35		0.313	88.3704	7459.42	29856.7	2.98567					4.00255	3.31023
	BL6 4 weeks nr.7	36157.8	270119	13.3859																						BL6 7 weeks female nr. 21	17.058	20	0.298	300	400	998		15	35		0.719	238.741	20388.3	44293	4.4293					2.17247	3.34899
	BL6 4 weeks nr.8	24128.4	268999	8.96969																						BL6 7 weeks female nr. 22	18.499	20	0.302	300	400	1002		15	35		0.48	150.222	12709.7	26450.6	2.64506					2.08114	3.31788
	BL6 4 weeks nr.9	31598.2	259272	12.1873																						BL6 7 weeks female nr. 23	17.37	20	0.302	300	400	1002		15	35		0.572	184.296	15592.6	33546	3.3546					2.15141	3.31788
	BL6 4 weeks nr.10	31233.2	254587	12.2682																						BL6 7 weeks female nr. 24	17.693	20	0.3	300	400	1000		15	35		0.494	155.407	13209.6	28141.7	2.81417					2.13039	3.33333
	BL6 7 weeks female nr. 21	45873.4	275672	16.6406																						BL6 7 weeks female nr. 25	18.57	20	0.299	300	400	999		15	35		0.448	138.37	11789	24485.9	2.44859					2.07701	3.34114
	BL6 7 weeks female nr. 22	27102.8	238325	11.3722																						BL6 21 weeks female nr. 26	26.103	20	0.303	300	400	1003	a lot hair	15	35		0.505	159.481	13462	23776.5	2.37765					1.7662	3.31023
	BL6 7 weeks female nr. 23	31995.4	219069	14.6052																						BL6 7 weeks male nr.27	20.079	20	0.297	300	400	997	a lot hair	15	35		0.765	255.778	21894.8	43703.5	4.37035					1.99607	3.3569
	BL6 7 weeks female nr. 24	27202.7	221135	12.3014																						BL6 7 weeks male nr.28	20.395	20	0.3	300	400	1000	a lot hair	15	35		0.614	199.852	16987.4	33645.8	3.36458					1.98063	3.33333
	BL6 7 weeks female nr. 25	21798.7	203086	10.7337																						BL6 7 weeks male nr.29	21.271	20	0.302	300	400	1002	a lot hair	15	35		0.819	275.778	23332.4	45270.7	4.52707					1.94025	3.31788
	BL6 21 weeks female nr. 26	24107.8	232487	10.3695																						BL6 7 weeks male nr.30	23.843	20	0.3	300	400	1000	a lot hair	15	35		0.841	283.926	24133.7	44377.6	4.43776					1.83882	3.33333
	BL6 7 weeks male nr.27	43260.5	244337	17.7053																						BL6 7 weeks male nr.31	23.44	20	0.3	300	400	1000		15	35		0.815	274.296	23315.2	43208.7	4.32087					1.85324	3.33333
	BL6 7 weeks male nr.28	34394.1	208065	16.5304																						BL6 21 weeks female nr.32	26.426	20	0.297	300	400	997		15	35		0.507	160.222	13715.2	24095.3	2.40953					1.75683	3.3569
	BL6 7 weeks male nr.29	46425.9	255022	18.2047																																										#DIV/0!	#DIV/0!
	BL6 7 weeks male nr.30	43682.9	252010	17.3338																																										#DIV/0!	#DIV/0!
	BL6 7 weeks male nr.31	44142.2	228041	19.3571																																										#DIV/0!	#DIV/0!
	BL6 21 weeks female nr.32	23816.8	210630	11.3074																																										#DIV/0!	#DIV/0!
																																														#DIV/0!	#DIV/0!
																																														#DIV/0!	#DIV/0!
																																														#DIV/0!	#DIV/0!
																																														#DIV/0!	#DIV/0!
																																														#DIV/0!	#DIV/0!
																										CD_1 4 weeks nr11	28.15	50	0.301	300	400	1001		15	35		0.514	162.815	13807.1	38331.2	3.83312					2.7762	3.32558
																										CD_1 4 weeks nr12	28.545	50	0.303	300	400	1003	a lot hair	15	35		0.626	204.296	17244.8	47451.2	4.74512					2.75162	3.31023
																										CD_1 4 weeks nr13	26.835	50	0.301	300	400	1001		15	35		0.46	142.815	12111	34676.8	3.46768					2.86324	3.32558
																										CD_1 4 weeks nr14	30.122	50	0.302	300	400	1002		15	35		0.674	222.074	18788.8	49976.6	4.99766					2.65992	3.31788
	CD_1 4 weeks nr11	40249.5	257725	15.6173																						CD_1 4 weeks nr15	28.021	50	0.302	300	400	1002		15	35		0.483	151.333	12803.7	35650.3	3.56503					2.78438	3.31788
	CD_1 4 weeks nr12	47279.2	274075	17.2505																						CD_1 4 weeks nr16	28.16	50	0.297	300	400	997		15	35		0.469	146.148	12510.4	34723.5	3.47235					2.77557	3.3569
	CD_1 4 weeks nr13	33867.4	257949	13.1295																						CD_1 4 weeks nr17	28.16	50	0.297	300	400	997		15	35		0.689	227.63	19485.3	54082.9	5.40829					2.77557	3.3569
	CD_1 4 weeks nr14	49976.6	313209	15.9563																						CD_1 4 weeks nr18	29.72	50	0.299	300	400	999		15	35		0.478	149.481	12735.7	34161.8	3.41618					2.68237	3.34114
	CD_1 4 weeks nr15	35301.3	272435	12.9577																						CD_1 4 weeks nr19	30.83	50	0.302	300	400	1002		15	35		0.427	130.593	11048.9	28968	2.8968					2.6218	3.31788
	CD_1 4 weeks nr16	34899.5	264984	13.1704
	CD_1 4 weeks nr17	49419	332069	14.8822
	CD_1 4 weeks nr18	32638.2	252867	12.9072
	CD_1 4 weeks nr19	25928.3	271533	9.54883
																										SampleName Replicate 2	Total Weight [g]	water added for mixing (ml)	Assay weight [g] (lysate)	µl 12M HCl added	µl 6M HCl added	total volume (µl)	comments	Used µl for total protein	Used µl for total collagen	Diluted	A570 nm for sample	Collagen concentration diluted sample [µg/ml]	Final collagen concentration [µg/ml] of sample	µg collagen per g tissue	% collgen in tissue
																										BL6 4 weeks nr.1	13.591	40	0.3	300	400	1000		15	35	see AR302	0.332	95.4074	8109.63	31977.3	3.19773
																										BL6 4 weeks nr.2	14.282	40	0.299	300	400	999		15	35		0.31	87.2593	7434.4	28256.1	2.82561
																										BL6 4 weeks nr.3	14.841	40	0.3	300	400	1000		15	35		0.299	83.1852	7070.74	26128.1	2.61281
																										BL6 4 weeks nr.4	13.859	40	0.303	300	400	1003		15	35		0.292	80.5926	6802.89	26437.5	2.64375
																										BL6 4 weeks nr.5	12.848	40	0.299	300	400	999		15	35		0.361	106.148	9043.72	37199.7	3.71997
																										BL6 4 weeks nr.6	15.098	40	0.3	300	400	1000		15	35		0.378	112.444	9557.78	34879.7	3.48797
																										BL6 4 weeks nr.7	13.698	40	0.3009	300	400	1000.9		15	35		0.368	108.741	9223.61	36157.8	3.61578
																										BL6 4 weeks nr.8	13.57	40	0.301	300	400	1001		15	35		0.269	72.0741	6112.05	24128.4	2.41284
																										BL6 4 weeks nr.9	13.796	40	0.302	300	400	1002		15	35		0.333	95.7778	8103.37	31598.2	3.15982
																										BL6 4 weeks nr.10	13.322	40	0.303	300	400	1003		15	35		0.324	92.4444	7803.32	31233.2	3.12332
																										BL6 7 weeks female nr. 21	17.058	20	0.298	300	400	998		15	35		0.742	247.259	21115.8	45873.4	4.58734
																										BL6 7 weeks female nr. 22	18.499	20	0.302	300	400	1002		15	35		0.49	153.926	13023.1	27102.8	2.71028
																										BL6 7 weeks female nr. 23	17.37	20	0.302	300	400	1002		15	35		0.549	175.778	14871.8	31995.4	3.19954
																										BL6 7 weeks female nr. 24	17.693	20	0.3	300	400	1000		15	35		0.48	150.222	12768.9	27202.7	2.72027
																										BL6 7 weeks female nr. 25	18.57	20	0.299	300	400	999		15	35		0.407	123.185	10495.3	21798.7	2.17987
																										BL6 21 weeks female nr. 26	26.103	20	0.303	300	400	1003	a lot hair	15	35		0.511	161.704	13649.6	24107.8	2.41078
																										BL6 7 weeks male nr.27	20.079	20	0.297	300	400	997	a lot hair	15	35		0.758	253.185	21672.9	43260.5	4.32605
																										BL6 7 weeks male nr.28	20.395	20	0.3	300	400	1000	a lot hair	15	35		0.626	204.296	17365.2	34394.1	3.43941
																										BL6 7 weeks male nr.29	21.271	20	0.302	300	400	1002	a lot hair	15	35		0.838	282.815	23927.8	46425.9	4.64259
																										BL6 7 weeks male nr.30	23.843	20	0.3	300	400	1000	a lot hair	15	35		0.829	279.481	23755.9	43682.9	4.36829
																										BL6 7 weeks male nr.31	23.44	20	0.3	300	400	1000		15	35		0.831	280.222	23818.9	44142.2	4.41422
																										BL6 21 weeks female nr.32	26.426	20	0.297	300	400	997		15	35		0.502	158.37	13556.7	23816.8	2.38168
																																									0
																																									0
																																									0
																																									0
																																									0
																																									0
																																									0
																																									0
																																									0
																										CD_1 4 weeks nr11	28.15	50	0.301	300	400	1001		15	35		0.536	170.963	14498.1	40249.5	4.02495
																										CD_1 4 weeks nr12	28.545	50	0.303	300	400	1003	a lot hair	15	35		0.624	203.556	17182.3	47279.2	4.72792
																										CD_1 4 weeks nr13	26.835	50	0.301	300	400	1001		15	35		0.451	139.481	11828.4	33867.4	3.38674
																										CD_1 4 weeks nr14	30.122	50	0.302	300	400	1002		15	35		0.674	222.074	18788.8	49976.6	4.99766
																										CD_1 4 weeks nr15	28.021	50	0.302	300	400	1002		15	35		0.479	149.852	12678.4	35301.3	3.53013
																										CD_1 4 weeks nr16	28.16	50	0.297	300	400	997		15	35		0.471	146.889	12573.8	34899.5	3.48995
																										CD_1 4 weeks nr17	28.16	50	0.297	300	400	997		15	35		0.636	208	17805	49419	4.9419
																										CD_1 4 weeks nr18	29.72	50	0.299	300	400	999		15	35		0.46	142.815	12167.7	32638.2	3.26382
																										CD_1 4 weeks nr19	30.83	50	0.302	300	400	1002		15	35		0.39	116.889	9889.5	25928.3	2.59283
191108
	SampleName Replicate 1	µg collagen per g tissue	µg protein per g tissue	% collagen of total protein			SampleName Replicate 1	Rep1 % collagen of total protein	Rep2 % collagen of total protein	average %collagen/protein		Rep1 µg collagen per g tissue	Rep2 µg collagen per g tissue	Average collagen concentration [µg/g]		Rep1 µg protein per g tissue	Rep2 µg protein per g tissue	Average protein concentration [µg/g]								User: USER
	BL6 4 weeks nr.1	33726.9	250888	13.443			BL6 4 weeks nr.1	13.443	12.6228	13.0329		33726.9	31420.8	32573.8		250888	248921	249904								Path: C:\Program Files\BMG\CLARIOstar\User\Data\
	BL6 4 weeks nr.2	28148.9	232074	12.1293			BL6 4 weeks nr.2	12.1293	11.321	11.7251		28148.9	27029.6	27589.3		232074	238757	235416								Test ID: 4188
	BL6 4 weeks nr.3	24856.8	233816	10.6309			BL6 4 weeks nr.3	10.6309	10.8452	10.7381		24856.8	24856.8	24856.8		233816	229197	231507								Test Name: Collagen_Cyril
	BL6 4 weeks nr.4	35305.1	246079	14.3471			BL6 4 weeks nr.4	14.3471	13.6658	14.0064		35305.1	35762.9	35534		246079	261697	253888								Date: 08.11.2019
	BL6 4 weeks nr.5	27357.7	274806	9.95528			BL6 4 weeks nr.5	9.95528	10.5834	10.2693		27357.7	28435.3	27896.5		274806	268679	271742								Time: 16:18:36
	BL6 4 weeks nr.6	47871.2	293638	16.3028		a lot hair	BL6 4 weeks nr.6	16.3028	16.9963	16.6495	a lot hair	47871.2	46799.1	47335.1		293638	275349	284493								Absorbance			Absorbance values are displayed as OD
	BL6 4 weeks nr.7	31994.6	272501	11.7411			BL6 4 weeks nr.7	11.7411	11.5593	11.6502		31994.6	29217.5	30606.1		272501	252761	262631
	BL6 4 weeks nr.8	15569.7	227476	6.84455		no hair	BL6 4 weeks nr.8	6.84455	8.01331	7.42893	no hair	15569.7	16029.4	15799.6		227476	200034	213755
	BL6 4 weeks nr.9	31019.6	282839	10.9672		a lot hair	BL6 4 weeks nr.9	10.9672	11.6087	11.288	a lot hair	31019.6	30098.8	30559.2		282839	259278	271059
	BL6 4 weeks nr.10	31514.1	239582	13.1538		no hair	BL6 4 weeks nr.10	13.1538	12.4099	12.7818	no hair	31514.1	28252	29883		239582	227657	233620									1. Raw Data (570)
	BL6 7 weeks female nr. 21	32355.8	253595	12.7588		no hair	BL6 7 weeks female nr. 21	12.7588	13.7026	13.2307	no hair	32355.8	31341.7	31848.8		253595	228728	241162									1	2	3	4	5	6	7	8	9	10	11	12
	BL6 7 weeks female nr. 22	34074.1	226357	15.0532			BL6 7 weeks female nr. 22	15.0532	13.8238	14.4385		34074.1	32862.6	33468.3		226357	237724	232041								A	0.873	0.716	0.399	0.245	0.149	0.098	0.077	0.06	0.369	0.328	0.306	0.385
	BL6 7 weeks female nr. 23	20053.8	187429	10.6994			BL6 7 weeks female nr. 23	10.6994	11.4778	11.0886		20053.8	19300.6	19677.2		187429	168156	177793								B	0.903	0.711	0.409	0.229	0.134	0.096	0.077	0.051	0.349	0.318	0.306	0.389
	BL6 7 weeks female nr. 24	23864.5	189390	12.6007			BL6 7 weeks female nr. 24	12.6007	13.6618	13.1313		23864.5	23675.8	23770.1		189390	173299	181344								C	0.305	0.523	0.353	0.212	0.346	0.347	0.587	0.639	0.396	0.456	0.419	0.669
	BL6 7 weeks female nr. 25	20754	187149	11.0895			BL6 7 weeks female nr. 25	11.0895	12.8293	11.9594		20754	22087.1	21420.5		187149	172161	179655								D	0.314	0.513	0.329	0.216	0.338	0.319	0.571	0.619	0.384	0.453	0.441	0.607
	BL6 21 weeks female nr. 26	30459.8	238582	12.767		a lot hair	BL6 21 weeks female nr. 26	12.767	11.6451	12.2061	a lot hair	30459.8	27272.5	28866.2		238582	234197	236389								E	0.671	0.725	0.761	0.991	0.779	0.825	0.434	0.621	0.367	0.538	0.502	0.535
	BL6 7 weeks male nr.27	34862.9	222632	15.6594		a lot hair	BL6 7 weeks male nr.27	15.6594	15.1403	15.3998	a lot hair	34862.9	33631.4	34247.1		222632	222132	222382								F	0.65	0.718	0.785	0.996	0.755	0.838	0.436	0.608	0.37	0.541	0.473	0.533
	BL6 7 weeks male nr.28	37386.5	233619	16.0032		a lot hair	BL6 7 weeks male nr.28	16.0032	15.931	15.9671	a lot hair	37386.5	36982.9	37184.7		233619	232144	232882								G	0.701	0.493	0.786	0.643	0.58	0.529	0.61	0.479	0.457	0.65	0.574	0.334
	BL6 7 weeks male nr.29	38836.5	240080	16.1765			BL6 7 weeks male nr.29	16.1765	17.2299	16.7032		38836.5	40198.2	39517.4		240080	233304	236692								H	0.714	0.505	0.797	0.662	0.6	0.533	0.616	0.492	0.478	0.658	0.603	0.296
	BL6 7 weeks male nr.30	48946.7	256153	19.1084			BL6 7 weeks male nr.30	19.1084	19.2816	19.195		48946.7	49214.3	49080.5		256153	255240	255696
	BL6 7 weeks male nr.31	38159.2	230312	16.5685			BL6 7 weeks male nr.31	16.5685	15.8431	16.2058		38159.2	36855.6	37507.4		230312	232628	231470
	BL6 21 weeks female nr.32	38723.8	233035	16.6172			BL6 21 weeks female nr.32	16.6172	16.5301	16.5736		38723.8	39396.4	39060.1		233035	238330	235683
																											Replicate 1	Replicate 2
																										Standard Curve	A1-A8	B1-B8	Average	Conc [ug/ml]	STDEV	5% of mean (stdev should be < 5% of mean
																										S1	0.873	0.903	0.888	300	0.015	0.0444
																										S2	0.716	0.711	0.7135	200	0.0025	0.035675
																										S3	0.399	0.409	0.404	100	0.005	0.0202
	CD_1 4 weeks nr11	45883.2	285383	16.0778			CD_1 4 weeks nr11	16.0778	16.617	16.3474		45883.2	47422.1	46652.6		285383	285383	285383								S4	0.245	0.229	0.237	50	0.008	0.01185
	CD_1 4 weeks nr12	40894.9	253623	16.1243			CD_1 4 weeks nr12	16.1243	17.1393	16.6318		40894.9	42519.3	41707.1		253623	248081	250852								S5	0.149	0.134	0.1415	25	0.0075	0.007075
	CD_1 4 weeks nr13	37886.6	252879	14.9821			CD_1 4 weeks nr13	14.9821	14.5793	14.7807		37886.6	38221.5	38054.1		252879	262163	257521								S6	0.098	0.096	0.097	12.5	0.001	0.00485
	CD_1 4 weeks nr14	41593.3	246774	16.8548			CD_1 4 weeks nr14	16.8548	15.809	16.3319		41593.3	42061.1	41827.2		246774	266058	256416								S7	0.077	0.077	0.077	6.25	0	0.00385
	CD_1 4 weeks nr15	32696.2	252966	12.9251			CD_1 4 weeks nr15	12.9251	12.918	12.9216		32696.2	33752.2	33224.2		252966	261280	257123								S8	0.06	0.051	0.0555	0	0.0045	0.002775
	CD_1 4 weeks nr16	30954.8	238768	12.9644			CD_1 4 weeks nr16	12.9644	12.4827	12.7235		30954.8	32663.2	31809		238768	261667	250217
	CD_1 4 weeks nr17	46985.8	306144	15.3476			CD_1 4 weeks nr17	15.3476	15.8881	15.6179		46985.8	47641.2	47313.5		306144	299854	302999
	CD_1 4 weeks nr18	38842.9	251128	15.4674			CD_1 4 weeks nr18	15.4674	17.3832	16.4253		38842.9	41107.1	39975		251128	236477	243802
	CD_1 4 weeks nr19	19650.6	240901	8.15716			CD_1 4 weeks nr19	8.15716	7.28816	7.72266		19650.6	16750.7	18200.7		240901	229835	235368
							average of all lysates			13.7152				33453.1				242287								SampleName Replicate 1	Total Weight [g]	water added for mixing (ml)	Assay weight [g] (lysate)	µl 12M HCl added	µl 6M HCl added	total volume (µl)	comments	Used µl for total protein	Used µl for total collagen	Diluted	A570 nm for sample	Collagen concentration diluted sample [µg/ml]	Final collagen concentration [µg/ml] of sample	µg collagen per g tissue	% collgen in tissue		dilution steps	dilution		dilution to mix the mouse	sample digestion dilution
																										BL6 4 weeks nr.1	13.591	40	0.301	300	400	1001		15	35	see AR431	0.369	100.862	8553.34	33726.9	3.37269		lysate digestion with HCl	see AV432-AV471		3.94312	3.32558
																										BL6 4 weeks nr.2	14.282	40	0.298	300	400	998		15	35		0.328	86.7241	7406.18	28148.9	2.81489		HCl concentration reduction to 4 M in the collagen assay (in protein assay done with 6M HCl)	2:3		3.80073	3.34899
																										BL6 4 weeks nr.3	14.841	40	0.3	300	400	1000		15	35		0.306	79.1379	6726.72	24856.8	2.48568		dilution to get values in the range of the standard curve	1:17		3.69524	3.33333
	SampleName Replicate 2	µg collagen per g tissue	µg protein per g tissue	% collagen of total protein																						BL6 4 weeks nr.4	13.859	40	0.298	300	400	998		15	35		0.385	106.379	9084.72	35305.1	3.53051					3.88621	3.34899
	BL6 4 weeks nr.1	31420.8	248921	12.6228																						BL6 4 weeks nr.5	12.848	40	0.303	300	400	1003		15	35		0.305	78.7931	6651	27357.7	2.73577		dilution to mix the mouse	see AU432-AU471		4.11333	3.31023
	BL6 4 weeks nr.2	27029.6	238757	11.321																						BL6 4 weeks nr.6	15.098	40	0.299	300	400	999	a lot hair	15	35		0.523	153.966	13117.7	47871.2	4.78712					3.64936	3.34114
	BL6 4 weeks nr.3	24856.8	229197	10.8452																						BL6 4 weeks nr.7	13.698	40	0.297	300	400	997		15	35		0.353	95.3448	8161.61	31994.6	3.19946					3.92013	3.3569
	BL6 4 weeks nr.4	35762.9	261697	13.6658																						BL6 4 weeks nr.8	13.57	40	0.303	300	400	1003	no hair	15	35		0.212	46.7241	3944.03	15569.7	1.55697					3.94768	3.31023
	BL6 4 weeks nr.5	28435.3	268679	10.5834																						BL6 4 weeks nr.9	13.796	40	0.297	300	400	997	a lot hair	15	35		0.346	92.931	7954.99	31019.6	3.10196					3.89939	3.3569
	BL6 4 weeks nr.6	46799.1	275349	16.9963																						BL6 4 weeks nr.10	13.322	40	0.303	300	400	1003	no hair	15	35		0.347	93.2759	7873.5	31514.1	3.15141					4.00255	3.31023
	BL6 4 weeks nr.7	29217.5	252761	11.5593																						BL6 7 weeks female nr. 21	17.058	20	0.302	300	400	1002	no hair	15	35		0.587	176.034	14893.6	32355.8	3.23558					2.17247	3.31788
	BL6 4 weeks nr.8	16029.4	200034	8.01331																						BL6 7 weeks female nr. 22	18.499	20	0.303	300	400	1003		15	35		0.639	193.966	16372.8	34074.1	3.40741					2.08114	3.31023
	BL6 4 weeks nr.9	30098.8	259278	11.6087																						BL6 7 weeks female nr. 23	17.37	20	0.302	300	400	1002		15	35		0.396	110.172	9321.24	20053.8	2.00538					2.15141	3.31788
	BL6 4 weeks nr.10	28252	227657	12.4099																						BL6 7 weeks female nr. 24	17.693	20	0.297	300	400	997		15	35		0.456	130.862	11201.9	23864.5	2.38645					2.13039	3.3569
	BL6 7 weeks female nr. 21	31341.7	228728	13.7026																						BL6 7 weeks female nr. 25	18.57	20	0.302	300	400	1002		15	35		0.419	118.103	9992.26	20754	2.0754					2.07701	3.31788
	BL6 7 weeks female nr. 22	32862.6	237724	13.8238																						BL6 21 weeks female nr. 26	26.103	20	0.303	300	400	1003	a lot hair	15	35		0.669	204.31	17246	30459.8	3.04598					1.7662	3.31023
	BL6 7 weeks female nr. 23	19300.6	168156	11.4778																						BL6 7 weeks male nr.27	20.079	20	0.299	300	400	999	a lot hair	15	35		0.671	205	17465.8	34862.9	3.48629					1.99607	3.34114
	BL6 7 weeks female nr. 24	23675.8	173299	13.6618																						BL6 7 weeks male nr.28	20.395	20	0.303	300	400	1003	a lot hair	15	35		0.725	223.621	18876	37386.5	3.73865					1.98063	3.31023
	BL6 7 weeks female nr. 25	22087.1	172161	12.8293																						BL6 7 weeks male nr.29	21.271	20	0.301	300	400	1001		15	35		0.761	236.034	20016.3	38836.5	3.88365					1.94025	3.32558
	BL6 21 weeks female nr. 26	27272.5	234197	11.6451																						BL6 7 weeks male nr.30	23.843	20	0.303	300	400	1003		15	35		0.991	315.345	26618.5	48946.7	4.89467					1.83882	3.31023
	BL6 7 weeks male nr.27	33631.4	222132	15.1403																						BL6 7 weeks male nr.31	23.44	20	0.3	300	400	1000		15	35		0.779	242.241	20590.5	38159.2	3.81592					1.85324	3.33333
	BL6 7 weeks male nr.28	36982.9	232144	15.931																						BL6 21 weeks female nr.32	26.426	20	0.298	300	400	998		15	35		0.825	258.103	22041.9	38723.8	3.87238					1.75683	3.34899
	BL6 7 weeks male nr.29	40198.2	233304	17.2299																																										#DIV/0!	#DIV/0!
	BL6 7 weeks male nr.30	49214.3	255240	19.2816																																										#DIV/0!	#DIV/0!
	BL6 7 weeks male nr.31	36855.6	232628	15.8431																																										#DIV/0!	#DIV/0!
	BL6 21 weeks female nr.32	39396.4	238330	16.5301																																										#DIV/0!	#DIV/0!
																																														#DIV/0!	#DIV/0!
																																														#DIV/0!	#DIV/0!
																																														#DIV/0!	#DIV/0!
																																														#DIV/0!	#DIV/0!
																																														#DIV/0!	#DIV/0!
																										CD_1 4 weeks nr11	28.15	50	0.302	300	400	1002		15	35		0.643	195.345	16527.3	45883.2	4.58832					2.7762	3.31788
																										CD_1 4 weeks nr12	28.545	50	0.297	300	400	997		15	35		0.58	173.621	14862.1	40894.9	4.08949					2.75162	3.3569
																										CD_1 4 weeks nr13	26.835	50	0.301	300	400	1001		15	35		0.529	156.034	13232.1	37886.6	3.78866					2.86324	3.32558
																										CD_1 4 weeks nr14	30.122	50	0.3	300	400	1000		15	35		0.61	183.966	15637.1	41593.3	4.15933					2.65992	3.33333
	CD_1 4 weeks nr11	47422.1	285383	16.617																						CD_1 4 weeks nr15	28.021	50	0.302	300	400	1002		15	35		0.479	138.793	11742.7	32696.2	3.26962					2.78438	3.31788
	CD_1 4 weeks nr12	42519.3	248081	17.1393																						CD_1 4 weeks nr16	28.16	50	0.3	300	400	1000		15	35		0.457	131.207	11152.6	30954.8	3.09548					2.77557	3.33333
	CD_1 4 weeks nr13	38221.5	262163	14.5793																						CD_1 4 weeks nr17	28.16	50	0.297	300	400	997		15	35		0.65	197.759	16928.3	46985.8	4.69858					2.77557	3.3569
	CD_1 4 weeks nr14	42061.1	266058	15.809																						CD_1 4 weeks nr18	29.72	50	0.303	300	400	1003		15	35		0.574	171.552	14480.8	38842.9	3.88429					2.68237	3.31023
	CD_1 4 weeks nr15	33752.2	261280	12.918																						CD_1 4 weeks nr19	30.83	50	0.303	300	400	1003		15	35		0.334	88.7931	7495.1	19650.6	1.96506					2.6218	3.31023
	CD_1 4 weeks nr16	32663.2	261667	12.4827
	CD_1 4 weeks nr17	47641.2	299854	15.8881
	CD_1 4 weeks nr18	41107.1	236477	17.3832
	CD_1 4 weeks nr19	16750.7	229835	7.28816
																										SampleName Replicate 2	Total Weight [g]	water added for mixing (ml)	Assay weight [g] (lysate)	µl 12M HCl added	µl 6M HCl added	total volume (µl)	comments	Used µl for total protein	Used µl for total collagen	Diluted	A570 nm for sample	Collagen concentration diluted sample [µg/ml]	Final collagen concentration [µg/ml] of sample	µg collagen per g tissue	% collgen in tissue
																										BL6 4 weeks nr.1	13.591	40	0.301	300	400	1001		15	35	see AR431	0.349	93.9655	7968.49	31420.8	3.14208
																										BL6 4 weeks nr.2	14.282	40	0.298	300	400	998		15	35		0.318	83.2759	7111.7	27029.6	2.70296
																										BL6 4 weeks nr.3	14.841	40	0.3	300	400	1000		15	35		0.306	79.1379	6726.72	24856.8	2.48568
																										BL6 4 weeks nr.4	13.859	40	0.298	300	400	998		15	35		0.389	107.759	9202.51	35762.9	3.57629
																										BL6 4 weeks nr.5	12.848	40	0.303	300	400	1003		15	35		0.314	81.8966	6912.96	28435.3	2.84353
																										BL6 4 weeks nr.6	15.098	40	0.299	300	400	999	a lot hair	15	35		0.513	150.517	12823.9	46799.1	4.67991
																										BL6 4 weeks nr.7	13.698	40	0.297	300	400	997		15	35		0.329	87.069	7453.19	29217.5	2.92175
																										BL6 4 weeks nr.8	13.57	40	0.303	300	400	1003	no hair	15	35		0.216	48.1034	4060.45	16029.4	1.60294
																										BL6 4 weeks nr.9	13.796	40	0.297	300	400	997	a lot hair	15	35		0.338	90.1724	7718.85	30098.8	3.00988
																										BL6 4 weeks nr.10	13.322	40	0.303	300	400	1003	no hair	15	35		0.319	83.6207	7058.5	28252	2.8252
																										BL6 7 weeks female nr. 21	17.058	20	0.302	300	400	1002	no hair	15	35		0.571	170.517	14426.8	31341.7	3.13417
																										BL6 7 weeks female nr. 22	18.499	20	0.303	300	400	1003		15	35		0.619	187.069	15790.7	32862.6	3.28626
																										BL6 7 weeks female nr. 23	17.37	20	0.302	300	400	1002		15	35		0.384	106.034	8971.15	19300.6	1.93006
																										BL6 7 weeks female nr. 24	17.693	20	0.297	300	400	997		15	35		0.453	129.828	11113.4	23675.8	2.36758
																										BL6 7 weeks female nr. 25	18.57	20	0.302	300	400	1002		15	35		0.441	125.69	10634.1	22087.1	2.20871
																										BL6 21 weeks female nr. 26	26.103	20	0.303	300	400	1003	a lot hair	15	35		0.607	182.931	15441.4	27272.5	2.72725
																										BL6 7 weeks male nr.27	20.079	20	0.299	300	400	999	a lot hair	15	35		0.65	197.759	16848.8	33631.4	3.36314
																										BL6 7 weeks male nr.28	20.395	20	0.303	300	400	1003	a lot hair	15	35		0.718	221.207	18672.3	36982.9	3.69829
																										BL6 7 weeks male nr.29	21.271	20	0.301	300	400	1001		15	35		0.785	244.31	20718.1	40198.2	4.01982
																										BL6 7 weeks male nr.30	23.843	20	0.303	300	400	1003		15	35		0.996	317.069	26764.1	49214.3	4.92143
																										BL6 7 weeks male nr.31	23.44	20	0.3	300	400	1000		15	35		0.755	233.966	19887.1	36855.6	3.68556
																										BL6 21 weeks female nr.32	26.426	20	0.298	300	400	998		15	35		0.838	262.586	22424.7	39396.4	3.93964
																																									0
																																									0
																																									0
																																									0
																																									0
																																									0
																																									0
																																									0
																																									0
																										CD_1 4 weeks nr11	28.15	50	0.302	300	400	1002		15	35		0.662	201.897	17081.7	47422.1	4.74221
																										CD_1 4 weeks nr12	28.545	50	0.297	300	400	997		15	35		0.6	180.517	15452.5	42519.3	4.25193
																										CD_1 4 weeks nr13	26.835	50	0.301	300	400	1001		15	35		0.533	157.414	13349.1	38221.5	3.82215
																										CD_1 4 weeks nr14	30.122	50	0.3	300	400	1000		15	35		0.616	186.034	15812.9	42061.1	4.20611
																										CD_1 4 weeks nr15	28.021	50	0.302	300	400	1002		15	35		0.492	143.276	12122	33752.2	3.37522
																										CD_1 4 weeks nr16	28.16	50	0.3	300	400	1000		15	35		0.478	138.448	11768.1	32663.2	3.26632
																										CD_1 4 weeks nr17	28.16	50	0.297	300	400	997		15	35		0.658	200.517	17164.5	47641.2	4.76412
																										CD_1 4 weeks nr18	29.72	50	0.303	300	400	1003		15	35		0.603	181.552	15324.9	41107.1	4.11071
																										CD_1 4 weeks nr19	30.83	50	0.303	300	400	1003		15	35		0.296	75.6897	6389.03	16750.7	1.67507

## Sheet: Fig3a-c entire mice protein col
		processed data total collagen	processed data total protein	processed data total collagen	processed data total protein	collagen/mouse	protein/mouse
SampleName Replicate 1	Total Weight [g]	mean (µg/g)	mean (µg/g)	mean (mg/g)	mean (mg/g)	(mg/mouse)	(mg/mouse)
BL6 4 weeks nr.1	13.591	34146	265622	34.146	265.622	464.078	3610.07
BL6 4 weeks nr.2	14.282	30175	252717	30.175	252.717	430.959	3609.3
BL6 4 weeks nr.3	14.841	27977	249568	27.977	249.568	415.207	3703.84
BL6 4 weeks nr.4	13.859	33210	281354	33.21	281.354	460.257	3899.29
BL6 4 weeks nr.5	12.848	32565	288939	32.565	288.939	418.395	3712.29
BL6 4 weeks nr.6	15.098	41762	281544	41.762	281.544	630.523	4250.75
BL6 4 weeks nr.7	13.698	36829	296543	36.829	296.543	504.484	4062.05
BL6 4 weeks nr.8	13.57	28489	268649	28.489	268.649	386.596	3645.57
BL6 4 weeks nr.9	13.796	32647	287482	32.647	287.482	450.398	3966.1
BL6 4 weeks nr.10	13.322	33788	280094	33.788	280.094	450.124	3731.41
BL6 7 weeks female nr. 21	17.058	38102	266757	38.102	266.757	649.944	4550.34
BL6 7 weeks female nr. 22	18.499	31757	243851	31.757	243.851	587.473	4511
BL6 7 weeks female nr. 23	17.37	27093	216591	27.093	216.591	470.605	3762.19
BL6 7 weeks female nr. 24	17.693	27144	215759	27.144	215.759	480.259	3817.42
BL6 7 weeks female nr. 25	18.57	23126	198713	23.126	198.713	429.45	3690.1
BL6 21 weeks female nr. 26	26.103	27784	240950	27.784	240.95	725.246	6289.52
BL6 7 weeks male nr.27	20.079	39087	239797	39.087	239.797	784.828	4814.88
BL6 7 weeks male nr.28	20.395	35728	226950	35.728	226.95	728.673	4628.65
BL6 7 weeks male nr.29	21.271	46816	257276	46.816	257.276	995.823	5472.52
BL6 7 weeks male nr.30	23.843	50566	268985	50.566	268.985	1205.65	6413.41
BL6 7 weeks male nr.31	23.44	40333	277563	40.333	277.563	945.406	6506.08
BL6 21 weeks female nr.32	26.426	34166	240629	34.166	240.629	902.871	6358.86
CD_1 4 weeks nr11	28.15	45126	296473	45.126	296.473	1270.3	8345.71
CD_1 4 weeks nr12	28.545	46643	273699	46.643	273.699	1331.42	7812.74
CD_1 4 weeks nr13	26.835	45209	287581	45.209	287.581	1213.18	7717.24
CD_1 4 weeks nr14	30.122	43220	290893	43.22	290.893	1301.87	8762.28
CD_1 4 weeks nr15	28.021	36737	277332	36.737	277.332	1029.41	7771.12
CD_1 4 weeks nr16	28.16	38186	278417	38.186	278.417	1075.32	7840.22
CD_1 4 weeks nr17	28.16	57896	337822	57.896	337.822	1630.35	9513.07
CD_1 4 weeks nr18	29.72	38452	256134	38.452	256.134	1142.79	7612.3
CD_1 4 weeks nr19	30.83	32922	275545	32.922	275.545	1014.99	8495.05
			Average	36.6994	265.169
	body weight (g) (mean)	mg collagen / mouse (mean)	mg protein / mouse (mean)
4w (n=9) female CD1	28.73	1223	8208
4w (n=10) female BL6	13.89	461.1	3819
7w (n=5) female BL6	17.84	523.5	4066
7w (n=5) male BL6	21.81	932.1	5567
21w (n=2) female BL6	26.26	814.1	6324
body weight (g)
4w (n=9) female CD1	28.15	28.545	26.835	30.122	28.021	28.16	28.16	29.72	30.83
4w (n=10) female BL6	13.591	14.282	14.841	13.859	12.848	15.098	13.698	13.57	13.796	13.322
7w (n=5) female BL6	17.058	18.499	17.37	17.693	18.57
7w (n=5) male BL6	20.079	20.395	21.271	23.843	23.44
21w (n=2) female BL6	26.103	26.426
mg collagen / mouse
4w (n=9) female CD1	1270.3	1331.42	1213.18	1301.87	1029.41	1075.32	1630.35	1142.79	1014.99
4w (n=10) female BL6	464.078	430.959	415.207	460.257	418.395	630.523	504.484	386.596	450.398	450.124
7w (n=5) female BL6	649.944	587.473	470.605	480.259	429.45
7w (n=5) male BL6	784.828	728.673	995.823	1205.65	945.406
21w (n=2) female BL6	725.246	902.871
mg protein / mouse
4w (n=9) female CD1	8345.71	7812.74	7717.24	8762.28	7771.12	7840.22	9513.07	7612.3	8495.05
4w (n=10) female BL6	3610.07	3609.3	3703.84	3899.29	3712.29	4250.75	4062.05	3645.57	3966.1	3731.41
7w (n=5) female BL6	4550.34	4511	3762.19	3817.42	3690.1
7w (n=5) male BL6	4814.88	4628.65	5472.52	6413.41	6506.08
21w (n=2) female BL6	6289.52	6358.86

## Sheet: Fig3d-f MV correlation matrix
Pearson r	Total Weight [g]	collgen (mg/g)	protein (mg/g)
Total Weight [g]	1	0.503475	0.185108
collgen (mg/g)	0.503475	1	0.662812
protein (mg/g)	0.185108	0.662812	1
P values	Total Weight [g]	collgen (mg/g)	protein (mg/g)
Total Weight [g]		0.00388543	0.318797
collgen (mg/g)	0.00388543		4.84792e-05
protein (mg/g)	0.318797	4.84792e-05
Sample size	Total Weight [g]	collgen (mg/g)	protein (mg/g)
Total Weight [g]	31	31	31
collgen (mg/g)	31	31	31
protein (mg/g)	31	31	31
Confidence interval of r	Total Weight [g]	collgen (mg/g)	protein (mg/g)
Total Weight [g]		0.1815 to 0.7279	-0.1811 to 0.5062
collgen (mg/g)	0.1815 to 0.7279		0.4032 to 0.8237
protein (mg/g)	-0.1811 to 0.5062	0.4032 to 0.8237
Table Analyzed	MV: Correlation matrix
Dependent variable	Total Weight [g]
Regression type	Least squares
Model
Analysis of Variance	SS	DF	MS	F (DFn, DFd)	P value
Regression	346.1	2	173.1	F (2, 28) = 5.798	P=0.0078
collgen (mg/g)	305.6	1	305.6	F (1, 28) = 10.24	P=0.0034
protein (mg/g)	46.54	1	46.54	F (1, 28) = 1.560	P=0.2221
Residual	835.7	28	29.85
Total	1182	30
Parameter estimates	Variable	Estimate	Standard error	95% CI (asymptotic)	|t|	P value	P value summary
β0	Intercept	16.29	9.52	-3.211 to 35.79	1.711	0.0981	ns
β1	collgen (mg/g)	0.5472	0.171	0.1969 to 0.8974	3.2	0.0034	**
β2	protein (mg/g)	-0.05831	0.04669	-0.1540 to 0.03733	1.249	0.2221	ns
Goodness of Fit
Degrees of Freedom	28
R squared	0.2929
Multicollinearity	Variable	VIF	R2 with other variables
β0	Intercept
β1	collgen (mg/g)	1.784	0.4393
β2	protein (mg/g)	1.784	0.4393
Normality of Residuals	Statistics	P value	Passed normality test (alpha=0.05)?	P value summary
Anderson-Darling (A2*)	0.9449	0.0146	No	*
D'Agostino-Pearson omnibus (K2)	3.165	0.2054	Yes	ns
Shapiro-Wilk (W)	0.9214	0.0257	No	*
Kolmogorov-Smirnov (distance)	0.146	0.0905	Yes	ns
Data summary
Rows in table	31
Rows skipped (missing data)	0
Rows analyzed (# cases)	31
Number of parameter estimates	3
#cases/#parameters	10.3
