# Supplementary material for: Collagen constitutes about 12% in females and 17% in males of the total protein in mice
Source: Sci Rep. 2023 Mar 18;13:4490. doi: 10.1038/s41598-023-31566-z (PMC10024738; doi:10.1038/s41598-023-31566-z)
Supplement: Supplementary file 8 — Supplementary Table 8. [file 41598_2023_31566_MOESM8_ESM.xlsx]

## Sheet: calculation
		4HP (pmol)	total (pmol)	%4HP/totalAA (pmol/pmol)	(%4HP/AA)*7.46
CD1	CD_1 4 weeks nr11	262.607	15153.1	1.73302	12.9283
		-	19405.1	#VALUE!	#VALUE!
	average	262.607	17279.1	1.51979	11.3377
	CD_1 4 weeks nr12	243.968	14600.5	1.67096	12.4654
		193.72	14159.2	1.36816	10.2065
	average	218.844	14379.8	1.52188	11.3532
	CD_1 4 weeks nr13	246.56	13255.1	1.86012	13.8765
		206.44	14418.9	1.43173	10.6807
	average	226.5	13837	1.63692	12.2114
	CD_1 4 weeks nr14	261.964	14430.6	1.81533	13.5424
		192.875	12890.2	1.49629	11.1623
	average	227.419	13660.4	1.66481	12.4194
	CD_1 4 weeks nr15	408.891	21249.4	1.92424	14.3549
		213.352	12516.9	1.70452	12.7157
	average	311.121	16883.1	1.84279	13.7472
	CD_1 4 weeks nr16	331.371	15409.7	2.15041	16.042
		180.93	11715.1	1.54441	11.5213
	average	256.15	13562.4	1.88868	14.0895
	CD_1 4 weeks nr17	157.302	12754.6	1.2333	9.20042
		147.309	12124.6	1.21496	9.06364
	average	152.306	12439.6	1.22436	9.13376
	CD_1 4 weeks nr18	181.111	14363.8	1.26088	9.4062
		262.7	18463	1.42284	10.6144
	average	221.905	16413.4	1.35197	10.0857
	CD_1 4 weeks nr19	290.55	15776.4	1.84168	13.739
		182.336	13804.2	1.32087	9.85371
	average	236.443	14790.3	1.59864	11.9258
	CD_1 4 weeks nr20	279.505	16844.2	1.65936	12.3788
		210.792	15531.1	1.35723	10.1249
	average	245.149	16187.6	1.51442	11.2976
BL6	BL6 4 weeks nr.1	27.7973	2326.47	1.19483	8.9134
		125.988	11176.2	1.12729	8.40956
	average	76.8925	6751.34	1.13892	8.49637
	BL6 4 weeks nr.2	229.579	11480	1.99982	14.9186
		152.712	15007.9	1.01754	7.59088
	average	191.146	13244	1.44327	10.7668
	BL6 4 weeks nr.3	186.087	11716.8	1.58821	11.848
		89.54	9799.16	0.913752	6.81659
	average	137.814	10758	1.28104	9.55653
	BL6 4 weeks nr.4	204.617	10635.3	1.92393	14.3525
		230.611	14955.8	1.54195	11.503
	average	217.614	12795.5	1.7007	12.6872
	BL6 4 weeks nr.5	117.248	10085.4	1.16255	8.67259
		114.216	9268.78	1.23226	9.19266
	average	115.732	9677.1	1.19593	8.92166
	BL6 4 weeks nr.6	83.3991	7476.24	1.11552	8.32179
		81.6469	9135.92	0.893691	6.66693
	average	82.523	8306.08	0.993525	7.41169
	BL6 4 weeks nr.7	93.7289	8511.22	1.10124	8.21525
		133.99	8872.58	1.51015	11.2657
	average	113.859	8691.9	1.30995	9.7722
	BL6 4 weeks nr.8	124.196	8439.4	1.47162	10.9783
		116.608	9573.3	1.21806	9.08672
	average	120.402	9006.35	1.33686	9.97298
	BL6 4 weeks nr.9	188.736	11453.1	1.64789	12.2933
		125.388	9791.73	1.28055	9.55287
	average	157.062	10622.4	1.47858	11.0302
	BL6 4 weeks nr.10	132.879	8886.59	1.49528	11.1548
		128.889	9644.8	1.33636	9.96925
	average	130.884	9265.69	1.41257	10.5378
collagen standard	without correction	2459.02	37951.8	6.47933	48.3358
		2518.62	39206.9	6.42392	47.9225
	average	2488.82	38579.3	6.45163	48.1291
						conversion factor	difference to 7.46
collagen standard	total protein divided by the factor 2 since collagen makes up 50% of the collagen standard (See proteomics results)	2459.02	18975.9	12.9587	96.6716	7.71685
		2518.62	19603.4	12.8478	95.8449	7.78341
	average	2488.82	19289.7	12.9033	96.2583	7.74998	0.289984

## Sheet: Percent aa
the average values are used for the graphs
Amount pmol	sample	Asp	Glu	4HP	Ser	Gly	His	Arg	Thr	Ala	Pro	Tyr	Val	Met	C-	C-C	Ile	Leu	Phe	Lys	total AA
CD1	CD_1 4 weeks nr11	1241.93	1759.54	262.607	797.267	2413.67	315.098	836.341	709.445	1402.11	1025.24	248.858	785.436	245.864	44.009	51.2115	518.032	1026.37	413.399	1056.73	15153.1
		1693.34	2394.56		1023.81	2758.8	448.575	1084.31	929.565	1797.14	1232.43	306.183	1082.18	326.58	62.0936	67.1116	735.297	1435.09	570.23	1457.76	19405.1
	average	1467.63	2077.05	262.607	910.54	2586.24	381.837	960.328	819.505	1599.62	1128.84	277.521	933.807	286.222	53.0513	59.1616	626.664	1230.73	491.815	1257.24	17279.1
	CD_1 4 weeks nr12	1193.26	1687.61	243.968	766.656	2327.69	313.675	803.791	702.66	1319.02	985.544	249.537	755.638	227.891	42.335	45.1441	511.837	1003	407.996	1013.21	14600.5
		1163.82	1676.93	193.72	761.388	2081.27	306.496	770.654	699.666	1270.59	899.299	230.812	770.228	233.885	51.7951	56.396	533.434	1020.93	417.178	1020.71	14159.2
	average	1178.54	1682.27	218.844	764.022	2204.48	310.086	787.222	701.163	1294.8	942.421	240.174	762.933	230.888	47.0651	50.77	522.635	1011.97	412.587	1016.96	14379.8
	CD_1 4 weeks nr13	1054.62	1526.32	246.56	677.982	2255.24	261.013	652.919	605.026	1249.82	930.451	195.846	692.99	217.88	37.7949	41.1185	462.811	889.383	365.086	892.228	13255.1
		1224.25	1750.14	206.44	770.275	2155.65	300.097	707.29	698.778	1329.72	936.742	236.871	795.83	253.477	44.318	46.978	542.218	1027.94	418.12	973.721	14418.9
	average	1139.44	1638.23	226.5	724.129	2205.44	280.555	680.105	651.902	1289.77	933.597	216.359	744.41	235.678	41.0564	44.0482	502.514	958.664	391.603	932.974	13837
	CD_1 4 weeks nr14	1169.22	1680.36	261.964	740.905	2395.55	300.838	768.074	659.187	1326.61	1006.3	223.478	751.646	238.187	42.1331	43.9536	504.346	968.611	395.604	953.626	14430.6
		1071.31	1500.47	192.875	686.725	2030.55	266.771	686.879	616.782	1173.64	852.61	231.334	699.063	226.904	38.9358	38.8662	470.602	890.491	363.612	851.802	12890.2
	average	1120.27	1590.42	227.419	713.815	2213.05	283.805	727.476	637.985	1250.13	929.456	227.406	725.355	232.545	40.5344	41.4099	487.474	929.551	379.608	902.714	13660.4
	CD_1 4 weeks nr15	1713.9	2438.2	408.891	1090.73	3654.39	455.434	1132.81	966.364	1892.43	1501.22	356.857	1083.01	338.319	75.0098	82.5469	726.443	1388.18	578.877	1365.8	21249.4
		978.52	1442.95	213.352	673.459	2128.53	239.523	670.535	588.129	1149.49	868.032	213.211	651.738	200.141	35.9597	39.0794	431.317	832.096	341.764	819.039	12516.9
	average	1346.21	1940.58	311.121	882.093	2891.46	347.478	901.673	777.246	1520.96	1184.63	285.034	867.374	269.23	55.4848	60.8132	578.88	1110.14	460.32	1092.42	16883.1
	CD_1 4 weeks nr16	1222.97	1716.6	331.371	833.892	2661.59	283.072	774.462	685.522	1440.13	1135.7	241.623	807.607	235.989	63.6103	73.6693	519.348	1034.87	426.312	921.364	15409.7
		966.156	1341.37	180.93	627.404	1806.83	225.445	577.815	521.588	1095.97	788.333	211.977	668.212	214.684	52.5109	54.7304	438.119	851.425	343.15	748.488	11715.1
	average	1094.56	1528.98	256.15	730.648	2234.21	254.259	676.139	603.555	1268.05	962.014	226.8	737.91	225.336	58.0606	64.1998	478.733	943.147	384.731	834.926	13562.4
	CD_1 4 weeks nr17	1103.62	1525.09	157.302	717.28	1732.1	265.991	713.755	596.71	1124.19	802.323	236.121	734.001	218.546	53.9752	60.2833	483.971	976.438	402.061	850.821	12754.6
		1026.24	1436.33	147.309	648.671	1666.82	252.28	675.789	550.611	1066.21	772.889	202.469	705.097	205.126	63.1301	65.6699	480.62	944.639	396.626	818.072	12124.6
	average	1064.93	1480.71	152.306	682.975	1699.46	259.136	694.772	573.661	1095.2	787.606	219.295	719.549	211.836	58.5526	62.9766	482.296	960.538	399.343	834.447	12439.6
	CD_1 4 weeks nr18	1224.21	1704.4	181.111	813.911	1976.12	292.463	728.454	678.168	1265.21	910.812	273.18	828.131	249.471	65.0971	76.2193	560.572	1105.32	466.189	964.739	14363.8
		1557.55	2149.97	262.7	984.227	2705.17	379.726	934.191	827.786	1654.69	1211.94	308.108	1071.01	317.733	81.8217	90.15	724.747	1404.04	592.323	1205.17	18463.1
	average	1390.88	1927.18	221.905	899.069	2340.64	336.094	831.323	752.977	1459.95	1061.38	290.644	949.572	283.602	73.4594	83.1846	642.659	1254.68	529.256	1084.96	16413.4
	CD_1 4 weeks nr19	1246.88	1760.32	290.55	865.053	2541.91	308.507	862.732	712.382	1430.58	1116.36	271.304	855.258	241.57	70.3212	81.1432	553.639	1118.64	469.76	979.449	15776.4
		1131.57	1587.72	182.336	733.199	1962.78	286.35	745.791	635.806	1265.15	900.915	217.029	820.993	236.006	64.3258	64.7683	538.9	1059.11	440.801	930.687	13804.2
	average	1189.22	1674.02	236.443	799.126	2252.35	297.429	804.262	674.094	1347.86	1008.64	244.166	838.125	238.788	67.3235	72.9558	546.27	1088.87	455.28	955.068	14790.3
	CD_1 4 weeks nr20	1436.11	1964.12	279.505	923.847	2542.36	336.793	842.468	764.82	1529.83	1134.32	278.591	932.274	275.906	62.5831	72.6368	611.106	1236.47	514.627	1105.79	16844.2
		1328.72	1819.23	210.792	832.968	2201.98	326.534	776.365	704.753	1410.68	1005.31	241.681	913.358	269.547	66.8538	70.1588	614.72	1199.69	480.062	1057.7	15531.1
	average	1382.41	1891.68	245.149	878.407	2372.17	331.664	809.416	734.786	1470.25	1069.81	260.136	922.816	272.726	64.7184	71.3978	612.913	1218.08	497.345	1081.74	16187.6
BL6	BL6 4 weeks nr.1	185.545	280.656	27.7973	130.078	331.896	47.6728	112.428	110.786	213.702	150.694	43.4015	137.571	42.9883			92.8771	178.853	77.4916	162.037	2326.47
		903.772	1314.85	125.988	604.133	1566.7	219.017	569.917	547.653	1065.81	719.768	198.224	652.315	193.964	32.0466	43.5456	434.413	858.138	341.361	784.593	11176.2
	average	544.659	797.751	76.8925	367.106	949.296	133.345	341.173	329.219	639.754	435.231	120.813	394.943	118.476	32.0466	43.5456	263.645	518.495	209.426	473.315	6751.34
	BL6 4 weeks nr.2	900.627	1301.75	229.579	624.479	1991.04	220.855	562	509.519	1080.34	837.326	189.46	604.139	187.763	29.017	38.9358	389.446	768.612	324.652	690.457	11480
		1313.77	1845.7	152.712	793.286	2007.59	332.668	741.414	701.605	1399.99	931.798	257.803	884.171	253.523	38.0622	45.0082	590.467	1171.22	461.224	1085.9	15007.9
	average	1107.2	1573.72	191.146	708.883	1999.31	276.761	651.707	605.562	1240.17	884.562	223.631	744.155	220.643	33.5396	41.972	489.957	969.917	392.938	888.178	13244
	BL6 4 weeks nr.3	967.152	1343.58	186.087	634.219	1838.36	232.002	611.509	538.234	1092.86	794.531	219.135	651.673	213.51	32.3942	38.0584	418.176	821.52	329.382	754.415	11716.8
		829.517	1143.02	89.5369	568.645	1266.47	199.99	509.175	495.647	908.746	584.862	222.418	587.575	186.69	28.682	38.3827	388.648	755.226	299.012	696.912	9799.16
	average	898.334	1243.3	137.812	601.432	1552.42	215.996	560.342	516.94	1000.8	689.697	220.776	619.624	200.1	30.5381	38.2206	403.412	788.373	314.197	725.664	10758
	BL6 4 weeks nr.4	852.611	1224.96	204.617	575.729	1828.29	200.79	555.189	472.406	993.341	768.003	176.47	558.612	177.811	27.9379	34.3777	352.189	705.53	282.806	643.672	10635.3
		1205.73	1731.72	230.611	808.557	2326.71	303.03	779.092	677.139	1392.71	1013.17	271.796	817.615	250.361	41.8726	51.3652	538.425	1072.11	423.947	1019.8	14955.8
	average	1029.17	1478.34	217.614	692.143	2077.5	251.91	667.141	574.772	1193.03	890.587	224.133	688.114	214.086	34.9052	42.8714	445.307	888.819	353.377	831.736	12795.6
	BL6 4 weeks nr.5	867.705	1206.4	117.248	577.151	1439.34	207.392	500.359	484.894	929.632	636.505	221.365	588.465	183.963	26.4037	32.9068	377.981	734.647	286.226	666.848	10085.4
		767.29	1113.74	114.216	513.383	1349.13	188.067	468.972	444.327	864.632	602.789	170.976	522.632	156.369	26.6015	36.4562	341.099	683.411	272.489	632.208	9268.78
	average	817.497	1160.07	115.732	545.267	1394.23	197.729	484.665	464.611	897.132	619.647	196.17	555.548	170.166	26.5026	34.6815	359.54	709.029	279.358	649.528	9677.1
	BL6 4 weeks nr.6	620.025	892.95	83.3991	422.061	1014.18	141.408	384.795	371.842	710.408	460.973	135.359	434.472	137.703	20.7375	30.5052	282.212	556.579	224.617	552.01	7476.24
		769.591	1120.93	81.6469	522.145	1162.04	184.547	474.712	447.898	868.75	544.586	169.371	530.717	160.615	26.6929	37.4466	350.972	702.867	279.211	701.174	9135.92
	average	694.808	1006.94	82.523	472.103	1088.11	162.978	429.753	409.87	789.579	502.78	152.365	482.594	149.159	23.7152	33.9759	316.592	629.723	251.914	626.592	8306.08
	BL6 4 weeks nr.7	726.429	1039.48	93.7289	478.238	1153.02	165.706	437.297	431.573	782.23	549.209	148.339	500.585	151.978	22.8538	29.2805	332.552	641.796	247.14	579.783	8511.22
		708.61	1030.12	133.99	492.437	1426.79	159.955	449.824	404.424	825.708	596.598	183.542	485.914	160.322	25.9523	32.5349	318.884	613.397	243.826	579.751	8872.58
	average	717.52	1034.8	113.859	485.337	1289.91	162.83	443.56	417.999	803.969	572.903	165.94	493.25	156.15	24.4031	30.9077	325.718	627.597	245.483	579.767	8691.9
	BL6 4 weeks nr.8	709.524	1012.6	124.196	463.187	1297.23	187.288	399.938	390.416	768.353	564.323	137.328	464.814	137.388	19.4017	24.431	313.958	610.085	248.582	566.362	8439.4
			1263.01	116.608	582.903	1459.02	221.621	507.211	522.111	961.537	652.286	171.355	595.508	184.208	33.8951	42.4645	402.986	779.664	310.748	766.162	9573.3
	average	709.524	1137.8	120.402	523.045	1378.12	204.454	453.575	456.263	864.945	608.304	154.341	530.161	160.798	26.6484	33.4478	358.472	694.874	279.665	666.262	9006.35
	BL6 4 weeks nr.9	941.182	1342.18	188.736	680.936	1866.91	236.047	581.451	540.694	1038.17	784.247	204.422	602.947	186.884	40.0359	46.5017	387.346	761.697	301.779	720.98	11453.1
		803.566	1181.2	125.388	532.33	1484.82	222.316	494.646	459.341	914.694	636.622	154.631	540.12	160.798	34.5935	42.6073	352.492	692.782	274.623	684.156	9791.73
	average	872.374	1261.69	157.062	606.633	1675.87	229.182	538.048	500.018	976.432	710.435	179.526	571.533	173.841	37.3147	44.5545	369.919	727.239	288.201	702.568	10622.4
	BL6 4 weeks nr.10		1162.84	132.879	532.955	1457.58	188.103	512.454	452.904	903.275	633.771	168.231	524.366	161.64	22.6807	29.6749	342.925	686.35	269.632	704.332	8886.59
			1308.48	128.889	565.88	1511.77	212.307	556.108	486.785	985.136	670.312	159.707	591.608	175.058	24.6995	32.9244	389.438	767.852	301.562	776.284	9644.8
	average	#DIV/0!	1235.66	130.884	549.418	1484.67	200.205	534.281	469.845	944.205	652.041	163.969	557.987	168.349	23.6901	31.2996	366.182	727.101	285.597	740.308	9265.7
average		CD1_11	CD1_12	CD1_13	CD1_14	CD1_15	CD1_16	CD1_17	CD1_18	CD1_19	CD1_20	CD1_average
CD1	Asp	1467.63	1178.54	1139.44	1120.27	1346.21	1094.56	1064.93	1390.88	1189.22	1382.41	1237.41
	Glu	2077.05	1682.27	1638.23	1590.42	1940.58	1528.98	1480.71	1927.18	1674.02	1891.68	1743.11
	4HP	262.607	218.844	226.5	227.419	311.121	256.15	152.306	221.905	236.443	245.149	235.844
	Ser	910.54	764.022	724.129	713.815	882.093	730.648	682.975	899.069	799.126	878.407	798.482
	Gly	2586.24	2204.48	2205.44	2213.05	2891.46	2234.21	1699.46	2340.64	2252.35	2372.17	2299.95
	His	381.837	310.086	280.555	283.805	347.478	254.259	259.136	336.094	297.429	331.664	308.234
	Arg	960.328	787.222	680.105	727.476	901.673	676.139	694.772	831.323	804.262	809.416	787.272
	Thr	819.505	701.163	651.902	637.985	777.246	603.555	573.661	752.977	674.094	734.786	692.687
	Ala	1599.62	1294.8	1289.77	1250.13	1520.96	1268.05	1095.2	1459.95	1347.86	1470.25	1359.66
	Pro	1128.84	942.421	933.597	929.456	1184.63	962.014	787.606	1061.38	1008.64	1069.81	1000.84
	Tyr	277.521	240.174	216.359	227.406	285.034	226.8	219.295	290.644	244.166	260.136	248.754
	Val	933.807	762.933	744.41	725.355	867.374	737.91	719.549	949.572	838.125	922.816	820.185
	Met	286.222	230.888	235.678	232.545	269.23	225.336	211.836	283.602	238.788	272.726	248.685
	C-	53.0513	47.0651	41.0564	40.5344	55.4848	58.0606	58.5526	73.4594	67.3235	64.7184	55.9307
	C-C	59.1616	50.77	44.0482	41.4099	60.8132	64.1998	62.9766	83.1846	72.9558	71.3978	61.0918
	Ile	626.664	522.635	502.514	487.474	578.88	478.733	482.296	642.659	546.27	612.913	548.104
	Leu	1230.73	1011.97	958.664	929.551	1110.14	943.147	960.538	1254.68	1088.87	1218.08	1070.64
	Phe	491.815	412.587	391.603	379.608	460.32	384.731	399.343	529.256	455.28	497.345	440.189
	Lys	1257.24	1016.96	932.974	902.714	1092.42	834.926	834.447	1084.96	955.068	1081.74	999.345
		BL6_1	BL6_2	BL6_3	BL6_4	BL6_5	BL6_6	BL6_7	BL6_8	BL6_9	BL6_10	BL6_average
BL6	Asp	544.659	1107.2	898.334	1029.17	817.497	694.808	717.52	709.524	872.374	0	739.109
	Glu	797.751	1573.72	1243.3	1478.34	1160.07	1006.94	1034.8	1137.8	1261.69	1235.66	1193.01
	4HP	76.8925	191.146	137.812	217.614	115.732	82.523	113.859	120.402	157.062	130.884	134.393
	Ser	367.106	708.883	601.432	692.143	545.267	472.103	485.337	523.045	606.633	549.418	555.137
	Gly	949.296	1999.31	1552.42	2077.5	1394.23	1088.11	1289.91	1378.12	1675.87	1484.67	1488.94
	His	133.345	276.761	215.996	251.91	197.729	162.978	162.83	204.454	229.182	200.205	203.539
	Arg	341.173	651.707	560.342	667.141	484.665	429.753	443.56	453.575	538.048	534.281	510.425
	Thr	329.219	605.562	516.94	574.772	464.611	409.87	417.999	456.263	500.018	469.845	474.51
	Ala	639.754	1240.17	1000.8	1193.03	897.132	789.579	803.969	864.945	976.432	944.205	935.001
	Pro	435.231	884.562	689.697	890.587	619.647	502.78	572.903	608.304	710.435	652.041	656.619
	Tyr	120.813	223.631	220.776	224.133	196.17	152.365	165.94	154.341	179.526	163.969	180.167
	Val	394.943	744.155	619.624	688.114	555.548	482.594	493.25	530.161	571.533	557.987	563.791
	Met	118.476	220.643	200.1	214.086	170.166	149.159	156.15	160.798	173.841	168.349	173.177
	C-	32.0466	33.5396	30.5381	34.9052	26.5026	23.7152	24.4031	26.6484	37.3147	23.6901	29.3304
	C-C	43.5456	41.972	38.2206	42.8714	34.6815	33.9759	30.9077	33.4478	44.5545	31.2996	37.5477
	Ile	263.645	489.957	403.412	445.307	359.54	316.592	325.718	358.472	369.919	366.182	369.874
	Leu	518.495	969.917	788.373	888.819	709.029	629.723	627.597	694.874	727.239	727.101	728.117
	Phe	209.426	392.938	314.197	353.377	279.358	251.914	245.483	279.665	288.201	285.597	290.016
	Lys	473.315	888.178	725.664	831.736	649.528	626.592	579.767	666.262	702.568	740.308	688.392

## Sheet: AA_composition
the values in red are used for the graphs
Amount pmol	sample	Asp	Glu	4HP	Ser	Gly	His	Arg	Thr	Ala	Pro	Tyr	Val	Met	C-	C-C	Ile	Leu	Phe	Lys	total AA
CD1	CD_1 4 weeks nr11	1241.93	1759.54	262.607	797.267	2413.67	315.098	836.341	709.445	1402.11	1025.24	248.858	785.436	245.864	44.009	51.2115	518.032	1026.37	413.399	1056.73	15153.1
		1693.34	2394.56		1023.81	2758.8	448.575	1084.31	929.565	1797.14	1232.43	306.183	1082.18	326.58	62.0936	67.1116	735.297	1435.09	570.23	1457.76	19405.1
	average	1467.63	2077.05	262.607	910.54	2586.24	381.837	960.328	819.505	1599.62	1128.84	277.521	933.807	286.222	53.0513	59.1616	626.664	1230.73	491.815	1257.24	17279.1
	CD_1 4 weeks nr12	1193.26	1687.61	243.968	766.656	2327.69	313.675	803.791	702.66	1319.02	985.544	249.537	755.638	227.891	42.335	45.1441	511.837	1003	407.996	1013.21	14600.5
		1163.82	1676.93	193.72	761.388	2081.27	306.496	770.654	699.666	1270.59	899.299	230.812	770.228	233.885	51.7951	56.396	533.434	1020.93	417.178	1020.71	14159.2
	average	1178.54	1682.27	218.844	764.022	2204.48	310.086	787.222	701.163	1294.8	942.421	240.174	762.933	230.888	47.0651	50.77	522.635	1011.97	412.587	1016.96	14379.8
	CD_1 4 weeks nr13	1054.62	1526.32	246.56	677.982	2255.24	261.013	652.919	605.026	1249.82	930.451	195.846	692.99	217.88	37.7949	41.1185	462.811	889.383	365.086	892.228	13255.1
		1224.25	1750.14	206.44	770.275	2155.65	300.097	707.29	698.778	1329.72	936.742	236.871	795.83	253.477	44.318	46.978	542.218	1027.94	418.12	973.721	14418.9
	average	1139.44	1638.23	226.5	724.129	2205.44	280.555	680.105	651.902	1289.77	933.597	216.359	744.41	235.678	41.0564	44.0482	502.514	958.664	391.603	932.974	13837
	CD_1 4 weeks nr14	1169.22	1680.36	261.964	740.905	2395.55	300.838	768.074	659.187	1326.61	1006.3	223.478	751.646	238.187	42.1331	43.9536	504.346	968.611	395.604	953.626	14430.6
		1071.31	1500.47	192.875	686.725	2030.55	266.771	686.879	616.782	1173.64	852.61	231.334	699.063	226.904	38.9358	38.8662	470.602	890.491	363.612	851.802	12890.2
	average	1120.27	1590.42	227.419	713.815	2213.05	283.805	727.476	637.985	1250.13	929.456	227.406	725.355	232.545	40.5344	41.4099	487.474	929.551	379.608	902.714	13660.4
	CD_1 4 weeks nr15	1713.9	2438.2	408.891	1090.73	3654.39	455.434	1132.81	966.364	1892.43	1501.22	356.857	1083.01	338.319	75.0098	82.5469	726.443	1388.18	578.877	1365.8	21249.4
		978.52	1442.95	213.352	673.459	2128.53	239.523	670.535	588.129	1149.49	868.032	213.211	651.738	200.141	35.9597	39.0794	431.317	832.096	341.764	819.039	12516.9
	average	1346.21	1940.58	311.121	882.093	2891.46	347.478	901.673	777.246	1520.96	1184.63	285.034	867.374	269.23	55.4848	60.8132	578.88	1110.14	460.32	1092.42	16883.1
	CD_1 4 weeks nr16	1222.97	1716.6	331.371	833.892	2661.59	283.072	774.462	685.522	1440.13	1135.7	241.623	807.607	235.989	63.6103	73.6693	519.348	1034.87	426.312	921.364	15409.7
		966.156	1341.37	180.93	627.404	1806.83	225.445	577.815	521.588	1095.97	788.333	211.977	668.212	214.684	52.5109	54.7304	438.119	851.425	343.15	748.488	11715.1
	average	1094.56	1528.98	256.15	730.648	2234.21	254.259	676.139	603.555	1268.05	962.014	226.8	737.91	225.336	58.0606	64.1998	478.733	943.147	384.731	834.926	13562.4
	CD_1 4 weeks nr17	1103.62	1525.09	157.302	717.28	1732.1	265.991	713.755	596.71	1124.19	802.323	236.121	734.001	218.546	53.9752	60.2833	483.971	976.438	402.061	850.821	12754.6
		1026.24	1436.33	147.309	648.671	1666.82	252.28	675.789	550.611	1066.21	772.889	202.469	705.097	205.126	63.1301	65.6699	480.62	944.639	396.626	818.072	12124.6
	average	1064.93	1480.71	152.306	682.975	1699.46	259.136	694.772	573.661	1095.2	787.606	219.295	719.549	211.836	58.5526	62.9766	482.296	960.538	399.343	834.447	12439.6
	CD_1 4 weeks nr18	1224.21	1704.4	181.111	813.911	1976.12	292.463	728.454	678.168	1265.21	910.812	273.18	828.131	249.471	65.0971	76.2193	560.572	1105.32	466.189	964.739	14363.8
		1557.55	2149.97	262.7	984.227	2705.17	379.726	934.191	827.786	1654.69	1211.94	308.108	1071.01	317.733	81.8217	90.15	724.747	1404.04	592.323	1205.17	18463.1
	average	1390.88	1927.18	221.905	899.069	2340.64	336.094	831.323	752.977	1459.95	1061.38	290.644	949.572	283.602	73.4594	83.1846	642.659	1254.68	529.256	1084.96	16413.4
	CD_1 4 weeks nr19	1246.88	1760.32	290.55	865.053	2541.91	308.507	862.732	712.382	1430.58	1116.36	271.304	855.258	241.57	70.3212	81.1432	553.639	1118.64	469.76	979.449	15776.4
		1131.57	1587.72	182.336	733.199	1962.78	286.35	745.791	635.806	1265.15	900.915	217.029	820.993	236.006	64.3258	64.7683	538.9	1059.11	440.801	930.687	13804.2
	average	1189.22	1674.02	236.443	799.126	2252.35	297.429	804.262	674.094	1347.86	1008.64	244.166	838.125	238.788	67.3235	72.9558	546.27	1088.87	455.28	955.068	14790.3
	CD_1 4 weeks nr20	1436.11	1964.12	279.505	923.847	2542.36	336.793	842.468	764.82	1529.83	1134.32	278.591	932.274	275.906	62.5831	72.6368	611.106	1236.47	514.627	1105.79	16844.2
		1328.72	1819.23	210.792	832.968	2201.98	326.534	776.365	704.753	1410.68	1005.31	241.681	913.358	269.547	66.8538	70.1588	614.72	1199.69	480.062	1057.7	15531.1
	average	1382.41	1891.68	245.149	878.407	2372.17	331.664	809.416	734.786	1470.25	1069.81	260.136	922.816	272.726	64.7184	71.3978	612.913	1218.08	497.345	1081.74	16187.6
BL6	BL6 4 weeks nr.1	185.545	280.656	27.7973	130.078	331.896	47.6728	112.428	110.786	213.702	150.694	43.4015	137.571	42.9883			92.8771	178.853	77.4916	162.037	2326.47
		903.772	1314.85	125.988	604.133	1566.7	219.017	569.917	547.653	1065.81	719.768	198.224	652.315	193.964	32.0466	43.5456	434.413	858.138	341.361	784.593	11176.2
	average	544.659	797.751	76.8925	367.106	949.296	133.345	341.173	329.219	639.754	435.231	120.813	394.943	118.476	32.0466	43.5456	263.645	518.495	209.426	473.315	6751.34
	BL6 4 weeks nr.2	900.627	1301.75	229.579	624.479	1991.04	220.855	562	509.519	1080.34	837.326	189.46	604.139	187.763	29.017	38.9358	389.446	768.612	324.652	690.457	11480
		1313.77	1845.7	152.712	793.286	2007.59	332.668	741.414	701.605	1399.99	931.798	257.803	884.171	253.523	38.0622	45.0082	590.467	1171.22	461.224	1085.9	15007.9
	average	1107.2	1573.72	191.146	708.883	1999.31	276.761	651.707	605.562	1240.17	884.562	223.631	744.155	220.643	33.5396	41.972	489.957	969.917	392.938	888.178	13244
	BL6 4 weeks nr.3	967.152	1343.58	186.087	634.219	1838.36	232.002	611.509	538.234	1092.86	794.531	219.135	651.673	213.51	32.3942	38.0584	418.176	821.52	329.382	754.415	11716.8
		829.517	1143.02	89.5369	568.645	1266.47	199.99	509.175	495.647	908.746	584.862	222.418	587.575	186.69	28.682	38.3827	388.648	755.226	299.012	696.912	9799.16
	average	898.334	1243.3	137.812	601.432	1552.42	215.996	560.342	516.94	1000.8	689.697	220.776	619.624	200.1	30.5381	38.2206	403.412	788.373	314.197	725.664	10758
	BL6 4 weeks nr.4	852.611	1224.96	204.617	575.729	1828.29	200.79	555.189	472.406	993.341	768.003	176.47	558.612	177.811	27.9379	34.3777	352.189	705.53	282.806	643.672	10635.3
		1205.73	1731.72	230.611	808.557	2326.71	303.03	779.092	677.139	1392.71	1013.17	271.796	817.615	250.361	41.8726	51.3652	538.425	1072.11	423.947	1019.8	14955.8
	average	1029.17	1478.34	217.614	692.143	2077.5	251.91	667.141	574.772	1193.03	890.587	224.133	688.114	214.086	34.9052	42.8714	445.307	888.819	353.377	831.736	12795.6
	BL6 4 weeks nr.5	867.705	1206.4	117.248	577.151	1439.34	207.392	500.359	484.894	929.632	636.505	221.365	588.465	183.963	26.4037	32.9068	377.981	734.647	286.226	666.848	10085.4
		767.29	1113.74	114.216	513.383	1349.13	188.067	468.972	444.327	864.632	602.789	170.976	522.632	156.369	26.6015	36.4562	341.099	683.411	272.489	632.208	9268.78
	average	817.497	1160.07	115.732	545.267	1394.23	197.729	484.665	464.611	897.132	619.647	196.17	555.548	170.166	26.5026	34.6815	359.54	709.029	279.358	649.528	9677.1
	BL6 4 weeks nr.6	620.025	892.95	83.3991	422.061	1014.18	141.408	384.795	371.842	710.408	460.973	135.359	434.472	137.703	20.7375	30.5052	282.212	556.579	224.617	552.01	7476.24
		769.591	1120.93	81.6469	522.145	1162.04	184.547	474.712	447.898	868.75	544.586	169.371	530.717	160.615	26.6929	37.4466	350.972	702.867	279.211	701.174	9135.92
	average	694.808	1006.94	82.523	472.103	1088.11	162.978	429.753	409.87	789.579	502.78	152.365	482.594	149.159	23.7152	33.9759	316.592	629.723	251.914	626.592	8306.08
	BL6 4 weeks nr.7	726.429	1039.48	93.7289	478.238	1153.02	165.706	437.297	431.573	782.23	549.209	148.339	500.585	151.978	22.8538	29.2805	332.552	641.796	247.14	579.783	8511.22
		708.61	1030.12	133.99	492.437	1426.79	159.955	449.824	404.424	825.708	596.598	183.542	485.914	160.322	25.9523	32.5349	318.884	613.397	243.826	579.751	8872.58
	average	717.52	1034.8	113.859	485.337	1289.91	162.83	443.56	417.999	803.969	572.903	165.94	493.25	156.15	24.4031	30.9077	325.718	627.597	245.483	579.767	8691.9
	BL6 4 weeks nr.8	709.524	1012.6	124.196	463.187	1297.23	187.288	399.938	390.416	768.353	564.323	137.328	464.814	137.388	19.4017	24.431	313.958	610.085	248.582	566.362	8439.4
			1263.01	116.608	582.903	1459.02	221.621	507.211	522.111	961.537	652.286	171.355	595.508	184.208	33.8951	42.4645	402.986	779.664	310.748	766.162	9573.3
	average	709.524	1137.8	120.402	523.045	1378.12	204.454	453.575	456.263	864.945	608.304	154.341	530.161	160.798	26.6484	33.4478	358.472	694.874	279.665	666.262	9006.35
	BL6 4 weeks nr.9	941.182	1342.18	188.736	680.936	1866.91	236.047	581.451	540.694	1038.17	784.247	204.422	602.947	186.884	40.0359	46.5017	387.346	761.697	301.779	720.98	11453.1
		803.566	1181.2	125.388	532.33	1484.82	222.316	494.646	459.341	914.694	636.622	154.631	540.12	160.798	34.5935	42.6073	352.492	692.782	274.623	684.156	9791.73
	average	872.374	1261.69	157.062	606.633	1675.87	229.182	538.048	500.018	976.432	710.435	179.526	571.533	173.841	37.3147	44.5545	369.919	727.239	288.201	702.568	10622.4
	BL6 4 weeks nr.10		1162.84	132.879	532.955	1457.58	188.103	512.454	452.904	903.275	633.771	168.231	524.366	161.64	22.6807	29.6749	342.925	686.35	269.632	704.332	8886.59
			1308.48	128.889	565.88	1511.77	212.307	556.108	486.785	985.136	670.312	159.707	591.608	175.058	24.6995	32.9244	389.438	767.852	301.562	776.284	9644.8
	average	#DIV/0!	1235.66	130.884	549.418	1484.67	200.205	534.281	469.845	944.205	652.041	163.969	557.987	168.349	23.6901	31.2996	366.182	727.101	285.597	740.308	9265.7
average		CD1_11	CD1_12	CD1_13	CD1_14	CD1_15	CD1_16	CD1_17	CD1_18	CD1_19	CD1_20	CD1_average
CD1	Asp	1467.63	1178.54	1139.44	1120.27	1346.21	1094.56	1064.93	1390.88	1189.22	1382.41	1237.41
	Glu	2077.05	1682.27	1638.23	1590.42	1940.58	1528.98	1480.71	1927.18	1674.02	1891.68	1743.11
	4HP	262.607	218.844	226.5	227.419	311.121	256.15	152.306	221.905	236.443	245.149	235.844
	Ser	910.54	764.022	724.129	713.815	882.093	730.648	682.975	899.069	799.126	878.407	798.482
	Gly	2586.24	2204.48	2205.44	2213.05	2891.46	2234.21	1699.46	2340.64	2252.35	2372.17	2299.95
	His	381.837	310.086	280.555	283.805	347.478	254.259	259.136	336.094	297.429	331.664	308.234
	Arg	960.328	787.222	680.105	727.476	901.673	676.139	694.772	831.323	804.262	809.416	787.272
	Thr	819.505	701.163	651.902	637.985	777.246	603.555	573.661	752.977	674.094	734.786	692.687
	Ala	1599.62	1294.8	1289.77	1250.13	1520.96	1268.05	1095.2	1459.95	1347.86	1470.25	1359.66
	Pro	1128.84	942.421	933.597	929.456	1184.63	962.014	787.606	1061.38	1008.64	1069.81	1000.84
	Tyr	277.521	240.174	216.359	227.406	285.034	226.8	219.295	290.644	244.166	260.136	248.754
	Val	933.807	762.933	744.41	725.355	867.374	737.91	719.549	949.572	838.125	922.816	820.185
	Met	286.222	230.888	235.678	232.545	269.23	225.336	211.836	283.602	238.788	272.726	248.685
	C-	53.0513	47.0651	41.0564	40.5344	55.4848	58.0606	58.5526	73.4594	67.3235	64.7184	55.9307
	C-C	59.1616	50.77	44.0482	41.4099	60.8132	64.1998	62.9766	83.1846	72.9558	71.3978	61.0918
	Ile	626.664	522.635	502.514	487.474	578.88	478.733	482.296	642.659	546.27	612.913	548.104
	Leu	1230.73	1011.97	958.664	929.551	1110.14	943.147	960.538	1254.68	1088.87	1218.08	1070.64
	Phe	491.815	412.587	391.603	379.608	460.32	384.731	399.343	529.256	455.28	497.345	440.189
	Lys	1257.24	1016.96	932.974	902.714	1092.42	834.926	834.447	1084.96	955.068	1081.74	999.345
		BL6_1	BL6_2	BL6_3	BL6_4	BL6_5	BL6_6	BL6_7	BL6_8	BL6_9	BL6_10	BL6_average
BL6	Asp	544.659	1107.2	898.334	1029.17	817.497	694.808	717.52	709.524	872.374	0	739.109
	Glu	797.751	1573.72	1243.3	1478.34	1160.07	1006.94	1034.8	1137.8	1261.69	1235.66	1193.01
	4HP	76.8925	191.146	137.812	217.614	115.732	82.523	113.859	120.402	157.062	130.884	134.393
	Ser	367.106	708.883	601.432	692.143	545.267	472.103	485.337	523.045	606.633	549.418	555.137
	Gly	949.296	1999.31	1552.42	2077.5	1394.23	1088.11	1289.91	1378.12	1675.87	1484.67	1488.94
	His	133.345	276.761	215.996	251.91	197.729	162.978	162.83	204.454	229.182	200.205	203.539
	Arg	341.173	651.707	560.342	667.141	484.665	429.753	443.56	453.575	538.048	534.281	510.425
	Thr	329.219	605.562	516.94	574.772	464.611	409.87	417.999	456.263	500.018	469.845	474.51
	Ala	639.754	1240.17	1000.8	1193.03	897.132	789.579	803.969	864.945	976.432	944.205	935.001
	Pro	435.231	884.562	689.697	890.587	619.647	502.78	572.903	608.304	710.435	652.041	656.619
	Tyr	120.813	223.631	220.776	224.133	196.17	152.365	165.94	154.341	179.526	163.969	180.167
	Val	394.943	744.155	619.624	688.114	555.548	482.594	493.25	530.161	571.533	557.987	563.791
	Met	118.476	220.643	200.1	214.086	170.166	149.159	156.15	160.798	173.841	168.349	173.177
	C-	32.0466	33.5396	30.5381	34.9052	26.5026	23.7152	24.4031	26.6484	37.3147	23.6901	29.3304
	C-C	43.5456	41.972	38.2206	42.8714	34.6815	33.9759	30.9077	33.4478	44.5545	31.2996	37.5477
	Ile	263.645	489.957	403.412	445.307	359.54	316.592	325.718	358.472	369.919	366.182	369.874
	Leu	518.495	969.917	788.373	888.819	709.029	629.723	627.597	694.874	727.239	727.101	728.117
	Phe	209.426	392.938	314.197	353.377	279.358	251.914	245.483	279.665	288.201	285.597	290.016
	Lys	473.315	888.178	725.664	831.736	649.528	626.592	579.767	666.262	702.568	740.308	688.392

## Sheet: rawData_CD1_and_HPLCstandard
	repetition 1										repetition 2
4 weeks old CD1 female 11
	Sample Name:		4CD1_11 a								Sample Name:		4CD1_11 b
	Vial Number:		RB6			Injection Volume:		20			Vial Number:		RB7			Injection Volume:		20
	Sample Type:		unknown			Channel:		UV_VIS_1			Sample Type:		unknown			Channel:		UV_VIS_1
	Control Program:		Hydrolysen			Wavelength:		247			Control Program:		Hydrolysen			Wavelength:		247
	Quantif. Method:		Hydrolysen			Hydrolysed Amount:					Quantif. Method:		Hydrolysen			Hydrolysed Amount:
	Analysis Date:		2020-03-03 19:56:48			Injected Aliquot:		40%			Analysis Date:		2020-03-03 20:18:42			Injected Aliquot:		40%
	Data File:		2020-03-03 19:56:48			Column:	Repropack C18, 4µ				Data File:		2020-03-03 20:18:42			Column:	Repropack C18, 4µ
							3.9 x 150mm										3.9 x 150mm
	RT	RT (STD)	PW(50%)	Area	Height		Amount	Peak Name			RT	RT (STD)	PW(50%)	Area	Height		Amount	Peak Name
	min	min	min	mAU*min	mAU		pmol				min	min	min	mAU*min	mAU		pmol
	1.79	1.77667	0.108333	13.6147	122.614		1241.93	Asp			1.78667	1.77667	0.1045	18.1536	167.182		1693.34	Asp
	1.97	1.95667	0.114	22.1463	173.405		1759.54	Glu			1.97	1.95667	0.110667	29.4112	235.988		2394.56	Glu
	2.60667	2.59	0.115833	5.81615	45.7308		262.607	OH-Pro			3.09333	3.07	0.126333	13.3166	98.3667		1023.81	Ser
	3.09333	3.07	0.129333	10.4685	76.6004		797.267	Ser			3.31	3.29	0.119	33.0823	257.025		2758.8	Gly
	3.31333	3.29	0.120667	29.3831	224.87		2413.67	Gly			3.51333	3.49	n.a.	3.62956	28.6043		448.575	His
	3.51333	3.49	n.a.	2.46771	20.0929		315.098	His			3.90667	3.88667	0.115	14.2122	111.318		1084.31	Arg
	3.91	3.88667	0.115833	10.9386	85.8605		836.341	Arg			4.31667	4.28667	n.a.	9.11754	72.8342		929.565	Thr
	4.32	4.28667	n.a.	7.00872	55.5872		709.445	Thr			4.46	4.44	0.1245	23.9844	185.55		1797.14	Ala
	4.46333	4.44	0.126	19.0204	144.764		1402.11	Ala			4.9	4.88	0.117167	18.3898	145.225		1232.43	Pro
	4.90333	4.88	0.118333	15.3002	120.811		1025.24	Pro			6.62333	6.59333	0.119833	3.89272	30.378		306.183	Tyr
	6.62667	6.59333	0.1215	3.21682	24.6906		248.858	Tyr			7.56	7.53	0.125833	14.1085	105.042		1082.18	Val
	7.56	7.53	0.127833	10.4392	76.2387		785.436	Val			7.90667	7.87333	0.131333	3.93267	28.39		326.58	Met
	7.90667	7.87333	0.1325	2.98906	21.3732		245.864	Met			8.77	8.74333	0.147833	0.6824	4.13786		62.0936	C-
	8.76	8.74333	0.145833	0.481843	2.93272		44.009	C-			9.01	9.00333	0.158	0.726688	4.47226		67.1116	C-C
	9.01333	9.00333	0.152167	0.5386	3.41269		51.2115	C-C			9.39667	9.37333	0.133667	9.83957	72.7678		735.297	Ile
	9.4	9.37333	0.135667	7.03743	51.2664		518.032	Ile			9.6	9.58333	0.128333	17.8586	137.549		1435.09	Leu
	9.60667	9.58333	0.130167	12.9994	98.3739		1026.37	Leu			10.4133	10.3867	0.127	7.22029	53.7179		570.23	Phe
	10.4167	10.3867	0.128333	5.31638	38.9438		413.399	Phe			11.49	11.4567	0.136833	29.8753	204.333		1457.76	Lys
	11.4833	11.4567	0.133	21.6565	150.422		1056.73	Lys			Total:						19405.1
	Total:						15153.1
4 weeks old CD1 female 12
	Sample Name:		4CD1_12 a								Sample Name:		4CD1_12 b
	Vial Number:		RB8			Injection Volume:		20			Vial Number:		RB9			Injection Volume:		20
	Sample Type:		unknown			Channel:		UV_VIS_1			Sample Type:		unknown			Channel:		UV_VIS_1
	Control Program:		Hydrolysen			Wavelength:		247			Control Program:		Hydrolysen			Wavelength:		247
	Quantif. Method:		Hydrolysen			Hydrolysed Amount:					Quantif. Method:		Hydrolysen			Hydrolysed Amount:
	Analysis Date:		2020-03-03 20:40:37			Injected Aliquot:		40%			Analysis Date:		2020-03-03 21:02:32			Injected Aliquot:		40%
	Data File:		2020-03-03 20:40:37			Column:	Repropack C18, 4µ				Data File:		2020-03-03 21:02:32			Column:	Repropack C18, 4µ
							3.9 x 150mm										3.9 x 150mm
	RT	RT (STD)	PW(50%)	Area	Height		Amount	Peak Name			RT	RT (STD)	PW(50%)	Area	Height		Amount	Peak Name
	min	min	min	mAU*min	mAU		pmol				min	min	min	mAU*min	mAU		pmol
	1.79	1.77667	0.109	13.073	117.809		1193.26	Asp			1.79	1.77667	0.109167	12.7939	114.903		1163.82	Asp
	1.97	1.95667	0.113833	21.421	166.316		1687.61	Glu			1.97	1.95667	0.112833	21.037	165.264		1676.93	Glu
	2.61	2.59	0.116333	5.39259	42.4851		243.968	OH-Pro			2.60667	2.59	0.116833	4.36029	33.7348		193.72	OH-Pro
	3.09667	3.07	0.1335	10.3427	73.6593		766.656	Ser			3.09333	3.07	0.132333	10.2674	73.1532		761.388	Ser
	3.31667	3.29	0.1215	28.61	216.86		2327.69	Gly			3.31333	3.29	0.121667	25.4543	193.902		2081.27	Gly
	3.51667	3.49	n.a.	2.44802	20.0022		313.675	His			3.51667	3.49	n.a.	2.41614	19.5443		306.496	His
	3.91667	3.88667	0.116167	10.6744	82.5189		803.791	Arg			3.91333	3.88667	0.116167	10.2022	79.1169		770.654	Arg
	4.32333	4.28667	n.a.	6.98608	55.0556		702.66	Thr			4.32	4.28667	n.a.	6.98765	54.8209		699.666	Thr
	4.47	4.44	0.127667	18.1034	136.185		1319.02	Ala			4.46667	4.44	0.128	17.4073	131.185		1270.59	Ala
	4.91	4.88	0.119333	15.0581	116.133		985.544	Pro			4.90667	4.88	0.119	13.5693	105.97		899.299	Pro
	6.63	6.59333	0.1215	3.24214	24.7579		249.537	Tyr			6.62667	6.59333	0.122167	3.02087	22.9001		230.812	Tyr
	7.56667	7.53	0.128833	10.231	73.3464		755.638	Val			7.56333	7.53	0.1295	10.4045	74.7625		770.228	Val
	7.91333	7.87333	0.1335	2.80763	19.8108		227.891	Met			7.91	7.87333	0.134333	2.88547	20.3319		233.885	Met
	8.76	8.74333	0.1395	0.434627	2.82117		42.335	C-			8.76667	8.74333	0.145667	0.569474	3.45158		51.7951	C-
	9.01333	9.00333	0.144	0.439852	3.00836		45.1441	C-C			9.01667	9.00333	0.153833	0.597938	3.75818		56.396	C-C
	9.4	9.37333	0.137167	7.03108	50.6533		511.837	Ile			9.4	9.37333	0.137333	7.2786	52.7907		533.434	Ile
	9.60667	9.58333	0.131	12.8177	96.1348		1003	Leu			9.60667	9.58333	0.131833	13.1116	97.8533		1020.93	Leu
	10.4167	10.3867	0.129667	5.35573	38.4348		407.996	Phe			10.4167	10.3867	0.129833	5.42249	39.2998		417.178	Phe
	11.4833	11.4567	0.133167	20.7646	143.051		1013.21	Lys			11.4833	11.4567	0.134667	20.9183	142.524		1020.71	Lys
	Total:						14600.5				Total:						14159.2
4 weeks old CD1 female 13
	Sample Name:		4CD1_13 a								Sample Name:		4CD1_13 b
	Vial Number:		RB10			Injection Volume:		20			Vial Number:		RB11			Injection Volume:		20
	Sample Type:		unknown			Channel:		UV_VIS_1			Sample Type:		unknown			Channel:		UV_VIS_1
	Control Program:		Hydrolysen			Wavelength:		247			Control Program:		Hydrolysen			Wavelength:		247
	Quantif. Method:		Hydrolysen			Hydrolysed Amount:					Quantif. Method:		Hydrolysen			Hydrolysed Amount:
	Analysis Date:		2020-03-03 21:24:26			Injected Aliquot:		40%			Analysis Date:		2020-03-03 21:46:21			Injected Aliquot:		40%
	Data File:		2020-03-03 21:24:26			Column:	Repropack C18, 4µ				Data File:		2020-03-03 21:46:21			Column:	Repropack C18, 4µ
							3.9 x 150mm										3.9 x 150mm
	RT	RT (STD)	PW(50%)	Area	Height		Amount	Peak Name			RT	RT (STD)	PW(50%)	Area	Height		Amount	Peak Name
	min	min	min	mAU*min	mAU		pmol				min	min	min	mAU*min	mAU		pmol
	1.78667	1.77667	0.109	11.6205	104.121		1054.62	Asp			1.78333	1.77667	0.105667	13.1836	120.869		1224.25	Asp
	1.97	1.95667	0.112833	19.2006	150.421		1526.32	Glu			1.96333	1.95667	0.1105	21.6345	172.479		1750.14	Glu
	2.60667	2.59	0.115	5.37597	42.9364		246.56	OH-Pro			2.60333	2.59	0.1145	4.45423	35.9498		206.44	OH-Pro
	3.09333	3.07	0.132667	9.08836	65.1397		677.982	Ser			3.09	3.07	0.128	10.1396	74.0071		770.275	Ser
	3.31333	3.29	0.120167	27.4852	210.11		2255.24	Gly			3.31	3.29	0.118833	25.9311	200.831		2155.65	Gly
	3.51333	3.49	n.a.	1.97432	16.644		261.013	His			3.51333	3.49	n.a.	2.32563	19.1363		300.097	His
	3.91333	3.88667	0.115	8.56546	67.03		652.919	Arg			3.91	3.88667	0.114	9.16816	72.6119		707.29	Arg
	4.32333	4.28667	n.a.	6.03356	47.4057		605.026	Thr			4.32	4.28667	n.a.	6.84478	54.7514		698.778	Thr
	4.46667	4.44	0.125	16.9295	129.04		1249.82	Ala			4.46333	4.44	0.123667	17.748	137.29		1329.72	Ala
	4.90667	4.88	0.117833	14.0101	109.641		930.451	Pro			4.90333	4.88	0.1165	13.8359	110.382		936.742	Pro
	6.62667	6.59333	0.1215	2.56345	19.431		195.846	Tyr			6.62333	6.59333	0.120667	3.08228	23.5013		236.871	Tyr
	7.56333	7.53	0.127833	9.24754	67.2654		692.99	Val			7.56333	7.53	0.126333	10.5021	77.2476		795.83	Val
	7.91	7.87333	0.132333	2.64748	18.9405		217.88	Met			7.91	7.87333	0.130667	3.04787	22.035		253.477	Met
	8.76333	8.74333	0.14	0.399136	2.51862		37.7949	C-			8.76667	8.74333	0.139333	0.464727	2.95331		44.318	C-
	9.02	9.00333	0.1485	0.426443	2.7401		41.1185	C-C			9.01667	9.00333	0.149833	0.487421	3.13057		46.978	C-C
	9.4	9.37333	0.135333	6.31298	45.8015		462.811	Ile			9.4	9.37333	0.133667	7.29304	53.66		542.218	Ile
	9.60667	9.58333	0.129833	11.1919	85.2446		889.383	Leu			9.60667	9.58333	0.128833	12.9381	98.5253		1027.94	Leu
	10.4167	10.3867	0.129167	4.76572	34.3925		365.086	Phe			10.4167	10.3867	0.1275	5.36458	39.3885		418.12	Phe
	11.4833	11.4567	0.132333	18.2852	126.061		892.228	Lys			11.4833	11.4567	0.131	19.9554	139.83		973.721	Lys
	Total:						13255.1				Total:						14418.9
4 weeks old CD1 female 14
	Sample Name:		4CD1_14 a								Sample Name:		4CD1_14 b
	Vial Number:		RB12			Injection Volume:		20			Vial Number:		RB13			Injection Volume:		20
	Sample Type:		unknown			Channel:		UV_VIS_1			Sample Type:		unknown			Channel:		UV_VIS_1
	Control Program:		Hydrolysen			Wavelength:		247			Control Program:		Hydrolysen			Wavelength:		247
	Quantif. Method:		Hydrolysen			Hydrolysed Amount:					Quantif. Method:		Hydrolysen			Hydrolysed Amount:
	Analysis Date:		2020-03-03 22:08:17			Injected Aliquot:		40%			Analysis Date:		2020-03-03 22:30:11			Injected Aliquot:		40%
	Data File:		2020-03-03 22:08:17			Column:	Repropack C18, 4µ				Data File:		2020-03-03 22:30:11			Column:	Repropack C18, 4µ
							3.9 x 150mm										3.9 x 150mm
	RT	RT (STD)	PW(50%)	Area	Height		Amount	Peak Name			RT	RT (STD)	PW(50%)	Area	Height		Amount	Peak Name
	min	min	min	mAU*min	mAU		pmol				min	min	min	mAU*min	mAU		pmol
	1.78667	1.77667	0.109167	12.9271	115.436		1169.22	Asp			1.78667	1.77667	0.108	11.7802	105.77		1071.31	Asp
	1.97	1.95667	0.114	21.1638	165.602		1680.36	Glu			1.97	1.95667	0.113167	18.8449	147.874		1500.47	Glu
	2.60333	2.59	0.116167	5.92456	45.6188		261.964	OH-Pro			2.60667	2.59	0.116333	4.32403	33.5876		192.875	OH-Pro
	3.09333	3.07	0.131667	9.86472	71.1852		740.905	Ser			3.09333	3.07	0.13	9.06463	65.9797		686.725	Ser
	3.31333	3.29	0.1205	29.1984	223.182		2395.55	Gly			3.31333	3.29	0.120333	24.7002	189.176		2030.55	Gly
	3.51333	3.49	n.a.	2.29042	19.1836		300.838	His			3.51333	3.49	n.a.	2.05827	17.0112		266.771	His
	3.91333	3.88667	0.115833	10.1261	78.8521		768.074	Arg			3.91	3.88667	0.1155	9.02631	70.5164		686.879	Arg
	4.32	4.28667	n.a.	6.50332	51.6493		659.187	Thr			4.32	4.28667	n.a.	6.1066	48.3267		616.782	Thr
	4.46667	4.44	0.1265	17.9877	136.969		1326.61	Ala			4.46333	4.44	0.126167	15.8763	121.176		1173.64	Ala
	4.90667	4.88	0.118833	15.2015	118.579		1006.3	Pro			4.90333	4.88	0.1185	12.8019	100.468		852.61	Pro
	6.62667	6.59333	0.122667	2.92551	22.1725		223.478	Tyr			6.62667	6.59333	0.121833	3.0266	22.9519		231.334	Tyr
	7.56333	7.53	0.128333	10.0265	72.9589		751.646	Val			7.56	7.53	0.128167	9.35537	67.8549		699.063	Val
	7.91	7.87333	0.132833	2.89595	20.7058		238.187	Met			7.90667	7.87333	0.132167	2.7539	19.725		226.904	Met
	8.76	8.74333	0.144333	0.4607	2.80771		42.1331	C-			8.75	8.74333	0.134	0.376774	2.59465		38.9358	C-
	9.01	9.00333	0.153167	0.461824	2.92903		43.9536	C-C			9.00667	9.00333	0.1395	0.360627	2.59001		38.8662	C-C
	9.39667	9.37333	0.1365	6.8945	49.9121		504.346	Ile			9.39333	9.37333	0.136	6.39241	46.5726		470.602	Ile
	9.60667	9.58333	0.1315	12.3271	92.8384		968.611	Leu			9.6	9.58333	0.131667	11.4336	85.3508		890.491	Leu
	10.42	10.3867	0.130833	5.19945	37.2674		395.604	Phe			10.4167	10.3867	0.1315	4.8149	34.2537		363.612	Phe
	11.4867	11.4567	0.1335	19.5435	134.627		953.626	Lys			11.4733	11.4567	0.134333	17.4568	119.21		851.802	Lys
	Total:						14430.6				Total:						12890.2
4 weeks old CD1 female 15
	Sample Name:		4CD1_15 a								Sample Name:		4CD1_15 b
	Vial Number:		RB14			Injection Volume:		20			Vial Number:		RB15			Injection Volume:		20
	Sample Type:		unknown			Channel:		UV_VIS_1			Sample Type:		unknown			Channel:		UV_VIS_1
	Control Program:		Hydrolysen			Wavelength:		247			Control Program:		Hydrolysen			Wavelength:		247
	Quantif. Method:		Hydrolysen			Hydrolysed Amount:					Quantif. Method:		Hydrolysen			Hydrolysed Amount:
	Analysis Date:		2020-03-03 22:52:06			Injected Aliquot:		40%			Analysis Date:		2020-03-03 23:14:00			Injected Aliquot:		40%
	Data File:		2020-03-03 22:52:06			Column:	Repropack C18, 4µ				Data File:		2020-03-03 23:14:00			Column:	Repropack C18, 4µ
							3.9 x 150mm										3.9 x 150mm
	RT	RT (STD)	PW(50%)	Area	Height		Amount	Peak Name			RT	RT (STD)	PW(50%)	Area	Height		Amount	Peak Name
	min	min	min	mAU*min	mAU		pmol				min	min	min	mAU*min	mAU		pmol
	1.79	1.77667	0.106333	18.6286	169.212		1713.9	Asp			1.79	1.77667	0.109167	10.7303	96.6081		978.52	Asp
	1.97	1.95667	0.111833	30.1357	240.289		2438.2	Glu			1.97	1.95667	0.112833	18.1478	142.205		1442.95	Glu
	2.60667	2.59	0.114667	8.86198	71.205		408.891	OH-Pro			2.60667	2.59	0.116167	4.63676	37.1536		213.352	OH-Pro
	3.09333	3.07	0.131167	14.1875	104.796		1090.73	Ser			3.09667	3.07	0.134667	9.13073	64.7051		673.459	Ser
	3.31	3.29	0.1205	44.5717	340.462		3654.39	Gly			3.31333	3.29	0.121333	26.1179	198.305		2128.53	Gly
	3.51333	3.49	n.a.	3.50479	29.0417		455.434	His			3.51333	3.49	n.a.	1.81815	15.2737		239.523	His
	3.91333	3.88667	0.115167	14.8066	116.297		1132.81	Arg			3.91333	3.88667	0.115833	8.8691	68.8385		670.535	Arg
	4.31667	4.28667	n.a.	9.50032	75.7176		966.364	Thr			4.32	4.28667	n.a.	5.92757	46.0817		588.129	Thr
	4.46333	4.44	0.126833	25.5756	195.389		1892.43	Ala			4.46667	4.44	0.127667	15.809	118.682		1149.49	Ala
	4.9	4.88	0.118333	22.5383	176.898		1501.22	Pro			4.90667	4.88	0.1195	13.2645	102.285		868.032	Pro
	6.62333	6.59333	0.122	4.64505	35.4057		356.857	Tyr			6.63	6.59333	0.1225	2.81056	21.1538		213.211	Tyr
	7.56	7.53	0.128167	14.4741	105.123		1083.01	Val			7.56333	7.53	0.129833	8.85985	63.2612		651.738	Val
	7.90667	7.87333	0.1335	4.14655	29.4104		338.319	Met			7.91333	7.87333	0.133667	2.45027	17.3985		200.141	Met
	8.77333	8.74333	0.147	0.784182	4.99859		75.0098	C-			8.76	8.74333	0.1375	0.363686	2.39632		35.9597	C-
	9	9.00333	0.162333	0.885803	5.50085		82.5469	C-C			9.01667	9.00333	0.148	0.399573	2.60422		39.0794	C-C
	9.39667	9.37333	0.136833	9.97148	71.8916		726.443	Ile			9.40333	9.37333	0.137667	5.93329	42.6848		431.317	Ile
	9.60333	9.58333	0.131667	17.6841	133.053		1388.18	Leu			9.61	9.58333	0.131833	10.6509	79.7538		832.096	Leu
	10.42	10.3867	0.132	7.88914	54.5325		578.877	Phe			10.4167	10.3867	0.129833	4.46105	32.1955		341.764	Phe
	11.49	11.4567	0.136833	27.9905	190.695		1365.8	Lys			11.4733	11.4567	0.133667	16.7853	114.44		819.039	Lys
	Total:						21249.4				Total:						12516.9
4 weeks old CD1 female 16
	Sample Name:		4CD1_16 a								Sample Name:		4CD1_16 b
	Vial Number:		RA2			Injection Volume:		20			Vial Number:		RA3			Injection Volume:		20
	Sample Type:		unknown			Channel:		UV_VIS_1			Sample Type:		unknown			Channel:		UV_VIS_1
	Control Program:		Hydrolysen			Wavelength:		247			Control Program:		Hydrolysen			Wavelength:		247
	Quantif. Method:		Hydrolysen			Hydrolysed Amount:					Quantif. Method:		Hydrolysen			Hydrolysed Amount:
	Analysis Date:		2020-03-12 14:43:29			Injected Aliquot:		40%			Analysis Date:		2020-03-12 15:05:23			Injected Aliquot:		40%
	Data File:		2020-03-12 14:43:29			Column:	Repropack C18, 4µ				Data File:		2020-03-12 15:05:23			Column:	Repropack C18, 4µ
							3.9 x 150mm										3.9 x 150mm
	RT	RT (STD)	PW(50%)	Area	Height		Amount	Peak Name			RT	RT (STD)	PW(50%)	Area	Height		Amount	Peak Name
	min	min	min	mAU*min	mAU		pmol				min	min	min	mAU*min	mAU		pmol
	1.77667	1.77333	0.074	12.9465	152.615		1222.97	Asp			1.77667	1.77333	0.0746667	10.5548	120.567		966.156	Asp
	1.95	1.95	0.0795	19.7559	205.146		1716.6	Glu			1.95	1.95	0.0803333	15.4352	160.303		1341.37	Glu
	2.57333	2.57333	0.0813333	6.50237	67.493		331.371	OH-Pro			2.57333	2.57333	0.082	3.533	36.8515		180.93	OH-Pro
	3.06	3.06	0.0826667	8.66063	92.0669		833.892	Ser			3.05667	3.06	0.0828333	6.51162	69.2693		627.404	Ser
	3.27667	3.27667	0.0856667	29.3488	293.397		2661.59	Gly			3.27333	3.27667	0.0861667	19.8733	199.174		1806.83	Gly
	3.48	3.47667	n.a.	3.3043	30.4076		283.072	His			3.48	3.47667	0.101667	2.52591	24.2173		225.445	His
	3.87333	3.87333	0.077	8.84797	98.9312		774.462	Arg			3.87333	3.87333	0.078	6.82409	73.8111		577.815	Arg
	4.27667	4.27333	0.0848333	7.25745	72.6395		685.522	Thr			4.27333	4.27333	0.0853333	5.42585	55.2687		521.588	Thr
	4.43	4.42667	0.08	16.9692	184.811		1440.13	Ala			4.43	4.42667	0.0808333	13.0652	140.645		1095.97	Ala
	4.87	4.87	0.0751667	14.8667	169.87		1135.7	Pro			4.87333	4.87	0.0756667	10.3359	117.914		788.333	Pro
	6.60667	6.60333	0.074	2.65179	31.1843		241.623	Tyr			6.60667	6.60333	0.074	2.34823	27.3581		211.977	Tyr
	7.54667	7.55	0.0743333	9.10534	104.754		807.607	Val			7.54667	7.55	0.0748333	7.51175	86.673		668.212	Val
	7.89667	7.89333	0.0765	2.55033	28.5408		235.989	Met			7.89667	7.89333	0.0773333	2.35134	25.9642		214.684	Met
	8.77	8.76667	0.0903333	0.853576	7.56806		63.6103	C-			8.77333	8.76667	0.0885	0.679521	6.24751		52.5109	C-
	9.04	9.03667	0.109833	1.09436	8.76484		73.6693	C-C			9.03333	9.03667	0.1075	0.806926	6.51157		54.7304	C-C
	9.40333	9.40333	0.0756667	6.0451	69.1782		519.348	Ile			9.40333	9.40333	0.076	5.10288	58.3583		438.119	Ile
	9.61667	9.62	0.0755	11.4975	134.091		1034.87	Leu			9.61667	9.62	0.0758333	9.51006	110.322		851.425	Leu
	10.44	10.44	0.0728333	4.24507	53.0448		426.312	Phe			10.44	10.44	0.0736667	3.44918	42.6972		343.15	Phe
	11.54	11.53	0.0808333	18.5639	192.982		921.364	Lys			11.5333	11.53	0.0793333	15.0808	161.658		748.488	Lys
	Total:						15409.7				Total:						11715.1
4 weeks old CD1 female 17
	Sample Name:		4CD1_17 a								Sample Name:		4CD1_17 b
	Vial Number:		RA4			Injection Volume:		20			Vial Number:		RA5			Injection Volume:		20
	Sample Type:		unknown			Channel:		UV_VIS_1			Sample Type:		unknown			Channel:		UV_VIS_1
	Control Program:		Hydrolysen			Wavelength:		247			Control Program:		Hydrolysen			Wavelength:		247
	Quantif. Method:		Hydrolysen			Hydrolysed Amount:					Quantif. Method:		Hydrolysen			Hydrolysed Amount:
	Analysis Date:		2020-03-12 15:27:17			Injected Aliquot:		40%			Analysis Date:		2020-03-12 15:49:11			Injected Aliquot:		40%
	Data File:		2020-03-12 15:27:17			Column:	Repropack C18, 4µ				Data File:		2020-03-12 15:49:11			Column:	Repropack C18, 4µ
							3.9 x 150mm										3.9 x 150mm
	RT	RT (STD)	PW(50%)	Area	Height		Amount	Peak Name			RT	RT (STD)	PW(50%)	Area	Height		Amount	Peak Name
	min	min	min	mAU*min	mAU		pmol				min	min	min	mAU*min	mAU		pmol
	1.77333	1.77333	0.0736667	11.5909	137.721		1103.62	Asp			1.77333	1.77333	0.0743333	10.8417	128.064		1026.24	Asp
	1.94667	1.95	0.0793333	17.4453	182.259		1525.09	Glu			1.94667	1.95	0.0795	16.3378	171.651		1436.33	Glu
	2.57	2.57333	0.0815	3.07748	32.039		157.302	OH-Pro			2.57	2.57333	0.0811667	2.78068	30.0037		147.309	OH-Pro
	3.05333	3.06	0.0826667	7.43265	79.1921		717.28	Ser			3.05667	3.06	0.0823333	6.645	71.6173		648.671	Ser
	3.27333	3.27667	0.086	18.9853	190.936		1732.1	Gly			3.27667	3.27667	0.0861667	18.3018	183.74		1666.82	Gly
	3.47667	3.47667	0.0953333	3.01123	28.5727		265.991	His			3.48	3.47667	0.0941667	2.81186	27.0999		252.28	His
	3.87	3.87333	0.0776667	8.43999	91.1763		713.755	Arg			3.87333	3.87333	0.0775	7.92376	86.3266		675.789	Arg
	4.27333	4.27333	0.0843333	5.69389	63.2288		596.71	Thr			4.27333	4.27333	0.084	5.22091	58.3441		550.611	Thr
	4.43	4.42667	0.0805	13.4283	144.266		1124.19	Ala			4.43	4.42667	0.0801667	12.6436	136.826		1066.21	Ala
	4.87	4.87	0.0756667	10.4843	120.006		802.323	Pro			4.87	4.87	0.0755	10.086	115.604		772.889	Pro
	6.6	6.60333	0.0738333	2.48593	30.4742		236.121	Tyr			6.60667	6.60333	0.0731667	2.11926	26.1311		202.469	Tyr
	7.54333	7.55	0.0746667	8.27327	95.2063		734.001	Val			7.54667	7.55	0.0745	7.82273	91.4572		705.097	Val
	7.89667	7.89333	0.0771667	2.37926	26.4312		218.546	Met			7.89333	7.89333	0.0765	2.16898	24.8082		205.126	Met
	8.77	8.76667	0.09	0.706248	6.42172		53.9752	C-			8.77333	8.76667	0.0918333	0.853728	7.51093		63.1301	C-
	9.03667	9.03667	0.1085	0.891973	7.17223		60.2833	C-C			9.03667	9.03667	0.1105	0.99722	7.81311		65.6699	C-C
	9.40333	9.40333	0.0765	5.69661	64.4659		483.971	Ile			9.40333	9.40333	0.0765	5.7157	64.0196		480.62	Ile
	9.61667	9.62	0.0761667	10.9209	126.52		976.438	Leu			9.61333	9.62	0.0761667	10.7049	122.4		944.639	Leu
	10.44	10.44	0.0741667	4.17156	50.0273		402.061	Phe			10.4367	10.44	0.0755	4.50832	49.3511		396.626	Phe
	11.5367	11.53	0.0803333	17.1426	180.514		850.821	Lys			11.5333	11.53	0.0796667	16.4828	175.158		818.072	Lys
	Total:						12754.6				Total:						12124.6
4 weeks old CD1 female 18
	Sample Name:		4CD1_18 a								Sample Name:		4CD1_18 b
	Vial Number:		RA6			Injection Volume:		20			Vial Number:		RA7			Injection Volume:		20
	Sample Type:		unknown			Channel:		UV_VIS_1			Sample Type:		unknown			Channel:		UV_VIS_1
	Control Program:		Hydrolysen			Wavelength:		247			Control Program:		Hydrolysen			Wavelength:		247
	Quantif. Method:		Hydrolysen			Hydrolysed Amount:					Quantif. Method:		Hydrolysen			Hydrolysed Amount:
	Analysis Date:		2020-03-12 16:11:04			Injected Aliquot:		40%			Analysis Date:		2020-03-12 16:32:58			Injected Aliquot:		40%
	Data File:		2020-03-12 16:11:04			Column:	Repropack C18, 4µ				Data File:		2020-03-12 16:32:58			Column:	Repropack C18, 4µ
							3.9 x 150mm										3.9 x 150mm
	RT	RT (STD)	PW(50%)	Area	Height		Amount	Peak Name			RT	RT (STD)	PW(50%)	Area	Height		Amount	Peak Name
	min	min	min	mAU*min	mAU		pmol				min	min	min	mAU*min	mAU		pmol
	1.77333	1.77333	0.0743333	13.0519	152.769		1224.21	Asp			1.77333	1.77333	0.0741667	16.7796	194.367		1557.55	Asp
	1.95	1.95	0.0801667	19.678	203.688		1704.4	Glu			1.95	1.95	0.0803333	24.9114	256.937		2149.97	Glu
	2.57333	2.57333	0.0818333	3.58165	36.8882		181.111	OH-Pro			2.57333	2.57333	0.0828333	5.40321	53.5062		262.7	OH-Pro
	3.05667	3.06	0.0831667	8.54266	89.8608		813.911	Ser			3.05667	3.06	0.0833333	10.3665	108.665		984.227	Ser
	3.27667	3.27667	0.086	21.8676	217.835		1976.12	Gly			3.27333	3.27667	0.086	29.8584	298.201		2705.17	Gly
	3.48	3.47667	0.097	3.29509	31.4163		292.463	His			3.47333	3.47667	0.101833	4.36672	40.79		379.726	His
	3.87333	3.87333	0.0783333	8.71955	93.054		728.454	Arg			3.87333	3.87333	0.0786667	11.2563	119.335		934.191	Arg
	4.27667	4.27333	0.0853333	7.0803	71.8602		678.168	Thr			4.27	4.27333	0.0863333	8.56822	87.7142		827.786	Thr
	4.43	4.42667	0.0805	14.928	162.364		1265.21	Ala			4.42333	4.42667	0.0811667	19.7646	212.345		1654.69	Ala
	4.87333	4.87	0.0758333	12.0479	136.233		910.812	Pro			4.86667	4.87	0.076	16.1017	181.274		1211.94	Pro
	6.60667	6.60333	0.0741667	3.04323	35.2571		273.18	Tyr			6.60333	6.60333	0.0736667	3.41013	39.765		308.108	Tyr
	7.54667	7.55	0.075	9.44292	107.416		828.131	Val			7.54667	7.55	0.0748333	12.1848	138.92		1071.01	Val
	7.89667	7.89333	0.0775	2.74912	30.1714		249.471	Met			7.89667	7.89333	0.0778333	3.52452	38.4271		317.733	Met
	8.77667	8.76667	0.0915	0.883449	7.74496		65.0971	C-			8.78333	8.76667	0.0898333	1.09537	9.73477		81.8217	C-
	9.04	9.03667	0.107167	1.13149	9.06823		76.2193	C-C			9.04333	9.03667	0.101167	1.29974	10.7256		90.15	C-C
	9.40333	9.40333	0.077	6.72808	74.6693		560.572	Ile			9.40667	9.40333	0.0766667	8.68031	96.5379		724.747	Ile
	9.61667	9.62	0.0768333	12.6318	143.22		1105.32	Leu			9.61667	9.62	0.0763333	15.9908	181.925		1404.04	Leu
	10.44	10.44	0.0756667	5.30211	58.0066		466.189	Phe			10.4367	10.44	0.0755	6.79807	73.7011		592.323	Phe
	11.5433	11.53	0.0821667	19.4378	200.131		964.739	Lys			11.55	11.53	0.0871667	24.2821	242.3		1205.17	Lys
	Total:						14363.8				Total:						18463.1
4 weeks old CD1 female 19
	Sample Name:		4CD1_19 a								Sample Name:		4CD1_19 b
	Vial Number:		RA8			Injection Volume:		20			Vial Number:		RA9			Injection Volume:		20
	Sample Type:		unknown			Channel:		UV_VIS_1			Sample Type:		unknown			Channel:		UV_VIS_1
	Control Program:		Hydrolysen			Wavelength:		247			Control Program:		Hydrolysen			Wavelength:		247
	Quantif. Method:		Hydrolysen			Hydrolysed Amount:					Quantif. Method:		Hydrolysen			Hydrolysed Amount:
	Analysis Date:		2020-03-12 16:54:52			Injected Aliquot:		40%			Analysis Date:		2020-03-12 17:16:45			Injected Aliquot:		40%
	Data File:		2020-03-12 16:54:52			Column:	Repropack C18, 4µ				Data File:		2020-03-12 17:16:45			Column:	Repropack C18, 4µ
							3.9 x 150mm										3.9 x 150mm
	RT	RT (STD)	PW(50%)	Area	Height		Amount	Peak Name			RT	RT (STD)	PW(50%)	Area	Height		Amount	Peak Name
	min	min	min	mAU*min	mAU		pmol				min	min	min	mAU*min	mAU		pmol
	1.77333	1.77333	0.075	13.6103	155.598		1246.88	Asp			1.77333	1.77333	0.0738333	12.1987	141.208		1131.57	Asp
	1.95	1.95	0.0803333	20.4119	210.371		1760.32	Glu			1.94667	1.95	0.0796667	18.2319	189.744		1587.72	Glu
	2.57333	2.57333	0.0826667	5.91897	59.1787		290.55	OH-Pro			2.57	2.57333	0.0815	3.57644	37.1379		182.336	OH-Pro
	3.05667	3.06	0.0833333	9.1838	95.5072		865.053	Ser			3.05333	3.06	0.0826667	7.61848	80.9498		733.199	Ser
	3.27333	3.27667	0.0863333	28.1062	280.204		2541.91	Gly			3.27333	3.27667	0.0858333	21.6192	216.365		1962.78	Gly
	3.47667	3.47667	n.a.	3.65815	33.1398		308.507	His			3.47667	3.47667	0.0978333	3.26	30.7597		286.35	His
	3.87333	3.87333	0.0773333	10.2658	110.207		862.732	Arg			3.87333	3.87333	0.078	8.86031	95.2688		745.791	Arg
	4.27	4.27333	0.0861667	7.3368	75.4857		712.382	Thr			4.27333	4.27333	0.0853333	6.56555	67.3715		635.806	Thr
	4.42333	4.42667	0.0803333	16.9596	183.585		1430.58	Ala			4.42667	4.42667	0.0801667	14.94	162.355		1265.15	Ala
	4.86667	4.87	0.0755	14.7263	166.978		1116.36	Pro			4.86667	4.87	0.0753333	11.837	134.753		900.915	Pro
	6.60667	6.60333	0.0733333	3.0076	35.0149		271.304	Tyr			6.60667	6.60333	0.0743333	2.43111	28.0101		217.029	Tyr
	7.54333	7.55	0.0743333	9.68145	110.934		855.258	Val			7.55333	7.55	0.074	9.23167	106.49		820.993	Val
	7.89667	7.89333	0.0776667	2.68412	29.2158		241.57	Met			7.9	7.89333	0.0765	2.58148	28.5429		236.006	Met
	8.78333	8.76667	0.0911667	0.967782	8.3665		70.3212	C-			8.75667	8.76667	0.0911667	0.866626	7.65319		64.3258	C-
	9.04333	9.03667	0.104333	1.17027	9.65405		81.1432	C-C			9.01667	9.03667	0.111333	0.977992	7.70584		64.7683	C-C
	9.40667	9.40333	0.0751667	6.41618	73.7459		553.639	Ile			9.38667	9.40333	0.0761667	6.35406	71.7826		538.9	Ile
	9.61667	9.62	0.0753333	12.3812	144.945		1118.64	Leu			9.59667	9.62	0.0758333	11.9065	137.232		1059.11	Leu
	10.4433	10.44	0.0738333	4.85431	58.4509		469.76	Phe			10.4233	10.44	0.0741667	4.58424	54.8476		440.801	Phe
	11.54	11.53	0.0816667	19.7342	204.767		979.449	Lys			11.54	11.53	0.0826667	18.7518	192.073		930.687	Lys
	Total:						15776.4				Total:						13804.2
4 weeks old CD1 female 20
	Sample Name:		4CD1_20 a								Sample Name:		4CD1_20b
	Vial Number:		RA10			Injection Volume:		20			Vial Number:		RA11			Injection Volume:		20
	Sample Type:		unknown			Channel:		UV_VIS_1			Sample Type:		unknown			Channel:		UV_VIS_1
	Control Program:		Hydrolysen			Wavelength:		247			Control Program:		Hydrolysen			Wavelength:		247
	Quantif. Method:		Hydrolysen			Hydrolysed Amount:					Quantif. Method:		Hydrolysen			Hydrolysed Amount:
	Analysis Date:		2020-03-12 17:38:39			Injected Aliquot:		40%			Analysis Date:		2020-03-12 18:00:33			Injected Aliquot:		40%
	Data File:		2020-03-12 17:38:39			Column:	Repropack C18, 4µ				Data File:		2020-03-12 18:00:33			Column:	Repropack C18, 4µ
							3.9 x 150mm										3.9 x 150mm
	RT	RT (STD)	PW(50%)	Area	Height		Amount	Peak Name			RT	RT (STD)	PW(50%)	Area	Height		Amount	Peak Name
	min	min	min	mAU*min	mAU		pmol				min	min	min	mAU*min	mAU		pmol
	1.77333	1.77333	0.0725	15.1804	179.212		1436.11	Asp			1.77667	1.77333	0.0745	14.1017	165.81		1328.72	Asp
	1.94667	1.95	0.0786667	22.3497	234.727		1964.12	Glu			1.95	1.95	0.0805	21.1082	217.411		1819.23	Glu
	2.57	2.57333	0.0816667	5.64229	56.929		279.505	OH-Pro			2.57	2.57333	0.083	4.35913	42.9337		210.792	OH-Pro
	3.05667	3.06	0.0825	9.64554	101.998		923.847	Ser			3.05667	3.06	0.0833333	8.77272	91.9648		832.968	Ser
	3.27333	3.27667	0.0858333	27.9359	280.254		2542.36	Gly			3.27333	3.27667	0.0863333	24.2456	242.732		2201.98	Gly
	3.47667	3.47667	0.104833	3.99862	36.1783		336.793	His			3.47667	3.47667	0.099	3.76521	35.0763		326.534	His
	3.87667	3.87333	0.0783333	10.0805	107.618		842.468	Arg			3.87333	3.87333	0.0786667	9.29456	99.1742		776.365	Arg
	4.27333	4.27333	0.0848333	7.79357	81.0421		764.82	Thr			4.27	4.27333	0.0851667	7.21514	74.6773		704.753	Thr
	4.42667	4.42667	0.0801667	18.1348	196.322		1529.83	Ala			4.42667	4.42667	0.0806667	16.8021	181.031		1410.68	Ala
	4.86667	4.87	0.0755	14.8784	169.664		1134.32	Pro			4.87	4.87	0.076	13.2718	150.367		1005.31	Pro
	6.60333	6.60333	0.0743333	3.12671	35.9555		278.591	Tyr			6.61	6.60333	0.0738333	2.6019	31.1917		241.681	Tyr
	7.54333	7.55	0.075	10.5725	120.924		932.274	Val			7.54667	7.55	0.0741667	10.0826	118.471		913.358	Val
	7.89667	7.89333	0.0773333	3.01673	33.3684		275.906	Met			7.89667	7.89333	0.0766667	2.87253	32.5994		269.547	Met
	8.77667	8.76667	0.0925	0.877113	7.44585		62.5831	C-			8.77333	8.76667	0.0913333	0.925751	7.95396		66.8538	C-
	9.04	9.03667	0.103667	1.05113	8.642		72.6368	C-C			9.03667	9.03667	0.1065	1.03511	8.34717		70.1588	C-C
	9.40333	9.40333	0.0758333	7.13818	81.4006		611.106	Ile			9.4	9.40333	0.0755	7.15573	81.882		614.72	Ile
	9.61333	9.62	0.076	13.8065	160.213		1236.47	Leu			9.61	9.62	0.076	13.4044	155.448		1199.69	Leu
	10.4367	10.44	0.0743333	5.31001	64.0336		514.627	Phe			10.43	10.44	0.0746667	4.91222	59.7328		480.062	Phe
	11.5433	11.53	0.0851667	22.2797	224.741		1105.79	Lys			11.54	11.53	0.0845	21.3108	216.483		1057.7	Lys
	Total:						16844.2				Total:						15531.1
standard
	Sample Name:		Standard								Sample Name:		Standard
	Vial Number:		RA1			Injection Volume:		20			Vial Number:		RA1			Injection Volume:		20
	Sample Type:		standard			Channel:		UV_VIS_1			Sample Type:		standard			Channel:		UV_VIS_1
	Control Program:		Hydrolysen			Wavelength:		247			Control Program:		Hydrolysen			Wavelength:		247
	Quantif. Method:		Hydrolysen			Hydrolysed Amount:					Quantif. Method:		Hydrolysen			Hydrolysed Amount:
	Analysis Date:		2020-03-03 12:16:52			Injected Aliquot:		40%			Analysis Date:		2020-03-12 14:21:35			Injected Aliquot:		40%
	Data File:		2020-03-03 12:16:52			Column:	Repropack C18, 4µ				Data File:		2020-03-12 14:21:35			Column:	Repropack C18, 4µ
							3.9 x 150mm										3.9 x 150mm
	RT	RT (STD)	PW(50%)	Area	Height		Amount	Peak Name			RT	RT (STD)	PW(50%)	Area	Height		Amount	Peak Name
	min	min	min	mAU*min	mAU		pmol				min	min	min	mAU*min	mAU		pmol
	1.77667	1.77667	0.0986667	5.21003	49.3644		500	Asp			1.77333	1.77333	0.075	5.38348	62.395		500	Asp
	1.95667	1.95667	0.104833	5.85318	49.2758		500	Glu			1.95	1.95	0.0813333	5.86	59.7536		500	Glu
	2.59	2.59	0.101333	9.88735	87.0709		500	OH-Pro			2.57333	2.57333	0.082	9.80157	101.839		500	OH-Pro
	3.07	3.07	0.1085	5.79783	48.0394		500	Ser			3.06	3.06	0.0821667	5.2581	55.2031		500	Ser
	3.29	3.29	0.1075	5.45656	46.5826		500	Gly			3.27667	3.27667	0.086	5.45221	55.1169		500	Gly
	3.49	3.49	0.121167	4.04195	31.8835		500	His			3.47667	3.47667	0.0841667	5.21603	53.7099		500	His
	3.88667	3.88667	0.0946667	5.36156	51.331		500	Arg			3.87333	3.87333	0.0726667	5.35763	63.8709		500	Arg
	4.28667	4.28667	0.111667	4.5529	39.1765		500	Thr			4.27333	4.27333	0.0801667	4.93793	52.9812		500	Thr
	4.44	4.44	0.106	5.71013	51.6238		500	Ala			4.42667	4.42667	0.0791667	5.74077	64.1646		500	Ala
	4.88	4.88	0.0993333	6.37163	58.918		500	Pro			4.87	4.87	0.0748333	6.42676	74.7867		500	Pro
	6.59333	6.59333	0.100833	5.49718	49.6077		500	Tyr			6.60333	6.60333	0.0738333	5.62297	64.5309		500	Tyr
	7.53	7.53	0.106167	5.64714	48.5328		500	Val			7.55	7.55	0.0738333	5.5772	64.8544		500	Val
	7.87333	7.87333	0.1075	5.09604	43.4655		500	Met			7.89333	7.89333	0.076	5.32638	60.4707		500	Met
	8.74333	8.74333	n.a.	0.117537	0.96534		14.4861	C-			8.76667	8.76667	0.128167	0.163527	1.26248		10.6113	C-
	9.00333	9.00333	0.1145	2.14119	16.6598		250	C-C			9.03667	9.03667	0.0878333	3.12905	29.7439		250	C-C
	9.37333	9.37333	0.107333	5.7469	49.4819		500	Ile			9.40333	9.40333	0.0746667	5.7563	66.601		500	Ile
	9.58333	9.58333	0.106333	5.32094	47.9235		500	Leu			9.62	9.62	0.075	5.56936	64.7865		500	Leu
	10.3867	10.3867	0.105667	5.36749	47.102		500	Phe			10.44	10.44	0.0745	5.33251	62.2136		500	Phe
	11.4567	11.4567	0.107333	10.247	85.4727		500	Lys			11.53	11.53	0.0768333	10.0741	110.673		500	Lys
	Total:						8764.49				Total:						8760.61

## Sheet: rawData_BL6_and_collagen standa
	repetition 1										repetition 2											standard1
4 weeks old BL6 female 1
	Sample Name:		4BL6_1 a								Sample Name:		4BL6_1 b
	Vial Number:		RA2			Injection Volume:		20			Vial Number:		RA3			Injection Volume:		20
	Sample Type:		unknown			Channel:		UV_VIS_1			Sample Type:		unknown			Channel:		UV_VIS_1
	Control Program:		Hydrolysen			Wavelength:		247			Control Program:		Hydrolysen			Wavelength:		247
	Quantif. Method:		Hydrolysen			Hydrolysed Amount:					Quantif. Method:		Hydrolysen			Hydrolysed Amount:
	Analysis Date:		2020-03-03 12:38:47			Injected Aliquot:		40%			Analysis Date:		2020-03-03 13:00:40			Injected Aliquot:		40%
	Data File:		2020-03-03 12:38:47			Column:	Repropack C18, 4µ				Data File:		2020-03-03 13:00:40			Column:	Repropack C18, 4µ
							3.9 x 150mm										3.9 x 150mm
	RT	RT (STD)	PW(50%)	Area	Height		Amount	Peak Name			RT	RT (STD)	PW(50%)	Area	Height		Amount	Peak Name
	min	min	min	mAU*min	mAU		pmol				min	min	min	mAU*min	mAU		pmol
	1.75	1.77667	0.114833	2.25893	18.3187		185.545	Asp			1.78333	1.77667	0.104333	9.67877	89.2284		903.772	Asp
	1.92	1.95667	0.109167	3.36359	27.6591		280.656	Glu			1.96333	1.95667	0.107333	15.8755	129.58		1314.85	Glu
	2.53667	2.59	0.1055	0.531099	4.84067		27.7973	OH-Pro			2.6	2.59	0.106	2.54115	21.9398		125.988	OH-Pro
	3.01667	3.07	0.117	1.54424	12.4977		130.078	Ser			3.08667	3.07	0.119167	7.46912	58.0444		604.133	Ser
	3.23	3.29	0.1105	3.81208	30.9212		331.896	Gly			3.30667	3.29	0.110833	17.8908	145.962		1566.7	Gly
	3.43667	3.49	n.a.	0.336077	3.03995		47.6728	His			3.50667	3.49	n.a.	1.62897	13.966		219.017	His
	3.82333	3.88667	0.100667	1.26176	11.5421		112.428	Arg			3.9	3.88667	0.1035	6.77395	58.5089		569.917	Arg
	4.22333	4.28667	n.a.	0.971141	8.68039		110.786	Thr			4.30667	4.28667	n.a.	5.57538	42.9102		547.653	Thr
	4.37	4.44	0.108167	2.54764	22.0642		213.702	Ala			4.45333	4.44	0.110667	12.9827	110.042		1065.81	Ala
	4.81	4.88	0.104667	2.04012	17.7572		150.694	Pro			4.89333	4.88	0.105333	9.89302	84.8147		719.768	Pro
	6.53333	6.59333	0.104333	0.509489	4.3061		43.4015	Tyr			6.61	6.59333	0.1065	2.33336	19.6668		198.224	Tyr
	7.47667	7.53	0.110667	1.63355	13.3534		137.571	Val			7.54667	7.53	0.112167	7.84808	63.3173		652.315	Val
	7.82	7.87333	0.113833	0.468377	3.73702		42.9883	Met			7.89	7.87333	0.1155	2.13117	16.8615		193.964	Met
	9.34	9.37333	0.118333	1.17092	9.19148		92.8771	Ile			8.75	8.74333	0.125333	0.305355	2.13556		32.0466	C-
	9.55333	9.58333	0.115	2.10209	17.1425		178.853	Leu			9.03	9.00333	0.134167	0.417224	2.90184		43.5456	C-C
	10.3833	10.3867	0.118	0.959892	7.30001		77.4916	Phe			9.38	9.37333	0.117833	5.37638	42.9912		434.413	Ile
	11.4567	11.4567	0.113333	3.32078	25.3867		162.037	Lys			9.59	9.58333	0.113667	9.75675	82.2499		858.138	Leu
	Total:						2326.47				10.4	10.3867	0.1115	3.87826	32.1575		341.361	Phe
											11.47	11.4567	0.118	16.0794	120.788		784.593	Lys
											Total:						11176.2
4 weeks old BL6 female 2
	Sample Name:		4BL6_2 a								Sample Name:		4BL6_2 b
	Vial Number:		RA4			Injection Volume:		20			Vial Number:		RA5			Injection Volume:		20
	Sample Type:		unknown			Channel:		UV_VIS_1			Sample Type:		unknown			Channel:		UV_VIS_1
	Control Program:		Hydrolysen			Wavelength:		247			Control Program:		Hydrolysen			Wavelength:		247
	Quantif. Method:		Hydrolysen			Hydrolysed Amount:					Quantif. Method:		Hydrolysen			Hydrolysed Amount:
	Analysis Date:		2020-03-03 13:22:35			Injected Aliquot:		40%			Analysis Date:		2020-03-03 13:44:29			Injected Aliquot:		40%
	Data File:		2020-03-03 13:22:35			Column:	Repropack C18, 4µ				Data File:		2020-03-03 13:44:29			Column:	Repropack C18, 4µ
							3.9 x 150mm										3.9 x 150mm
	RT	RT (STD)	PW(50%)	Area	Height		Amount	Peak Name			RT	RT (STD)	PW(50%)	Area	Height		Amount	Peak Name
	min	min	min	mAU*min	mAU		pmol				min	min	min	mAU*min	mAU		pmol
	1.78	1.77667	0.101833	9.51906	88.9179		900.627	Asp			1.78333	1.77667	0.0993333	13.641	129.707		1313.77	Asp
	1.96	1.95667	0.105167	15.497	128.289		1301.75	Glu			1.96333	1.95667	0.1045	21.4294	181.896		1845.7	Glu
	2.59667	2.59	0.106	4.7682	39.9793		229.579	OH-Pro			2.59667	2.59	0.104333	3.01564	26.5936		152.712	OH-Pro
	3.08333	3.07	0.116167	7.64677	59.9992		624.479	Ser			3.08333	3.07	0.113	9.34147	76.2179		793.286	Ser
	3.3	3.29	0.11	22.5621	185.495		1991.04	Gly			3.3	3.29	0.1095	22.4869	187.038		2007.59	Gly
	3.5	3.49	n.a.	1.66966	14.0832		220.855	His			3.50333	3.49	n.a.	2.53933	21.2132		332.668	His
	3.89667	3.88667	0.103333	6.72579	57.6961		562	Arg			3.89667	3.88667	0.1035	8.74183	76.1151		741.414	Arg
	4.30333	4.28667	n.a.	5.12731	39.9224		509.519	Thr			4.3	4.28667	n.a.	6.69982	54.9729		701.605	Thr
	4.45	4.44	0.110667	13.2633	111.542		1080.34	Ala			4.44667	4.44	0.1105	17.0705	144.546		1399.99	Ala
	4.88667	4.88	0.105333	11.4123	98.6671		837.326	Pro			4.88667	4.88	0.105667	12.6608	109.799		931.798	Pro
	6.60667	6.59333	0.1075	2.23996	18.7973		189.46	Tyr			6.60667	6.59333	0.107833	3.00417	25.578		257.803	Tyr
	7.54333	7.53	0.113	7.24355	58.641		604.139	Val			7.54333	7.53	0.113333	10.5503	85.8225		884.171	Val
	7.88667	7.87333	0.116667	2.06017	16.3224		187.763	Met			7.89	7.87333	0.117667	2.80826	22.039		253.523	Met
	8.74667	8.74333	0.127833	0.284808	1.93367		29.017	C-			8.75333	8.74333	0.128	0.369391	2.53643		38.0622	C-
	9.01667	9.00333	0.146333	0.410849	2.59465		38.9358	C-C			9.00333	9.00333	0.146833	0.459087	2.99931		45.0082	C-C
	9.38	9.37333	0.120167	4.92666	38.5411		389.446	Ile			9.37667	9.37333	0.119667	7.35957	58.4349		590.467	Ile
	9.58667	9.58333	0.116333	8.9726	73.6691		768.612	Leu			9.58333	9.58333	0.115833	13.4822	112.258		1171.22	Leu
	10.3967	10.3867	0.118	4.16446	30.5835		324.652	Phe			10.4	10.3867	0.115	5.40846	43.4491		461.224	Phe
	11.4667	11.4567	0.118167	14.1502	107.063		690.457	Lys			11.4767	11.4567	0.122	22.2543	167.048		1085.9	Lys
	Total:						11480				Total:						15007.9
4 weeks old BL6 female 3
	Sample Name:		4BL6_3 a								Sample Name:		4BL6_3 b
	Vial Number:		RA6			Injection Volume:		20			Vial Number:		RA7			Injection Volume:		20
	Sample Type:		unknown			Channel:		UV_VIS_1			Sample Type:		unknown			Channel:		UV_VIS_1
	Control Program:		Hydrolysen			Wavelength:		247			Control Program:		Hydrolysen			Wavelength:		247
	Quantif. Method:		Hydrolysen			Hydrolysed Amount:					Quantif. Method:		Hydrolysen			Hydrolysed Amount:
	Analysis Date:		2020-03-03 14:06:23			Injected Aliquot:		40%			Analysis Date:		2020-03-03 14:28:16			Injected Aliquot:		40%
	Data File:		2020-03-03 14:06:23			Column:	Repropack C18, 4µ				Data File:		2020-03-03 14:28:16			Column:	Repropack C18, 4µ
							3.9 x 150mm										3.9 x 150mm
	RT	RT (STD)	PW(50%)	Area	Height		Amount	Peak Name			RT	RT (STD)	PW(50%)	Area	Height		Amount	Peak Name
	min	min	min	mAU*min	mAU		pmol				min	min	min	mAU*min	mAU		pmol
	1.78	1.77667	0.0998333	10.0997	95.4859		967.152	Asp			1.78333	1.77667	0.104167	8.92353	81.8972		829.517	Asp
	1.96333	1.95667	0.104167	15.9095	132.412		1343.58	Glu			1.96333	1.95667	0.108167	13.9908	112.647		1143.02	Glu
	2.59667	2.59	0.106	3.77646	32.4056		186.087	OH-Pro			2.6	2.59	0.1115	1.92012	15.5921		89.5369	OH-Pro
	3.08333	3.07	0.115667	7.77219	60.935		634.219	Ser			3.08667	3.07	0.118333	7.13364	54.6347		568.645	Ser
	3.30333	3.29	0.108833	20.6261	171.271		1838.36	Gly			3.30333	3.29	0.112333	14.5228	117.991		1266.47	Gly
	3.50333	3.49	n.a.	1.74949	14.7941		232.002	His			3.50667	3.49	n.a.	1.57912	12.7528		199.99	His
	3.89667	3.88667	0.1025	7.30019	62.7788		611.509	Arg			3.9	3.88667	0.105667	6.21519	52.273		509.175	Arg
	4.30333	4.28667	n.a.	5.23261	42.1723		538.234	Thr			4.30667	4.28667	n.a.	5.1186	38.8354		495.647	Thr
	4.45	4.44	0.110167	13.4303	112.835		1092.86	Ala			4.45333	4.44	0.113667	11.4127	93.8257		908.746	Ala
	4.89	4.88	0.104667	10.73	93.6244		794.531	Pro			4.89333	4.88	0.107333	8.07729	68.9178		584.862	Pro
	6.60667	6.59333	0.107	2.5777	21.7416		219.135	Tyr			6.60667	6.59333	0.109167	2.63273	22.0673		222.418	Tyr
	7.54333	7.53	0.113	7.79255	63.255		651.673	Val			7.54667	7.53	0.1155	7.13033	57.0333		587.575	Val
	7.89	7.87333	0.116	2.32704	18.5606		213.51	Met			7.89333	7.87333	0.119167	2.08	16.2291		186.69	Met
	8.74667	8.74333	0.126333	0.309018	2.15872		32.3942	C-			8.75	8.74333	0.124167	0.262551	1.91134		28.682	C-
	9.01333	9.00333	0.143833	0.387068	2.53618		38.0584	C-C			9.02667	9.00333	0.135167	0.367267	2.55779		38.3827	C-C
	9.38	9.37333	0.117333	5.11954	41.3844		418.176	Ile			9.38333	9.37333	0.12	4.80278	38.4621		388.648	Ile
	9.58667	9.58333	0.114167	9.35534	78.7402		821.52	Leu			9.59333	9.58333	0.116833	8.73362	72.3861		755.226	Leu
	10.3967	10.3867	0.113	3.82609	31.0291		329.382	Phe			10.4033	10.3867	0.115	3.43877	28.1681		299.012	Phe
	11.4667	11.4567	0.116833	15.4609	119.585		754.415	Lys			11.4667	11.4567	0.120167	14.2825	107.029		696.912	Lys
	Total:						11716.8				Total:						9799.16
4 weeks old BL6 female 4
	Sample Name:		4BL6_4 a								Sample Name:		4BL6_4 b
	Vial Number:		RA8			Injection Volume:		20			Vial Number:		RA9			Injection Volume:		20
	Sample Type:		unknown			Channel:		UV_VIS_1			Sample Type:		unknown			Channel:		UV_VIS_1
	Control Program:		Hydrolysen			Wavelength:		247			Control Program:		Hydrolysen			Wavelength:		247
	Quantif. Method:		Hydrolysen			Hydrolysed Amount:					Quantif. Method:		Hydrolysen			Hydrolysed Amount:
	Analysis Date:		2020-03-03 14:50:10			Injected Aliquot:		40%			Analysis Date:		2020-03-03 15:12:04			Injected Aliquot:		40%
	Data File:		2020-03-03 14:50:10			Column:	Repropack C18, 4µ				Data File:		2020-03-03 15:12:04			Column:	Repropack C18, 4µ
							3.9 x 150mm										3.9 x 150mm
	RT	RT (STD)	PW(50%)	Area	Height		Amount	Peak Name			RT	RT (STD)	PW(50%)	Area	Height		Amount	Peak Name
	min	min	min	mAU*min	mAU		pmol				min	min	min	mAU*min	mAU		pmol
	1.78333	1.77667	0.1025	9.02821	84.1773		852.611	Asp			1.78667	1.77667	0.106667	12.9424	119.041		1205.73	Asp
	1.96333	1.95667	0.1065	14.7647	120.721		1224.96	Glu			1.97	1.95667	0.111833	21.6885	170.664		1731.72	Glu
	2.6	2.59	0.1085	4.29774	35.6323		204.617	OH-Pro			2.60333	2.59	0.112167	5.00815	40.159		230.611	OH-Pro
	3.08667	3.07	0.1205	7.24496	55.3154		575.729	Ser			3.09	3.07	0.123667	10.352	77.6851		808.557	Ser
	3.30333	3.29	0.112167	21.0216	170.333		1828.29	Gly			3.31	3.29	0.115333	27.3433	216.769		2326.71	Gly
	3.50333	3.49	n.a.	1.52257	12.8038		200.79	His			3.51	3.49	n.a.	2.34143	19.3233		303.03	His
	3.9	3.88667	0.105833	6.77008	56.9969		555.189	Arg			3.90667	3.88667	0.109333	9.73388	79.9832		779.092	Arg
	4.30667	4.28667	n.a.	4.58143	37.0144		472.406	Thr			4.31333	4.28667	n.a.	6.68706	53.0559		677.139	Thr
	4.45333	4.44	0.114167	12.6155	102.56		993.341	Ala			4.46	4.44	0.118	17.9525	143.794		1392.71	Ala
	4.89	4.88	0.109	10.7188	90.4985		768.003	Pro			4.89667	4.88	0.111667	14.3936	119.388		1013.17	Pro
	6.61	6.59333	0.1115	2.15178	17.5085		176.47	Tyr			6.61667	6.59333	0.114667	3.35223	26.9664		271.796	Tyr
	7.54667	7.53	0.118167	6.97738	54.222		558.612	Val			7.55	7.53	0.120667	10.3411	79.3622		817.615	Val
	7.89	7.87333	0.120333	1.9984	15.4573		177.811	Met			7.89667	7.87333	0.125	2.89365	21.7642		250.361	Met
	8.73667	8.74333	0.133333	0.282827	1.86176		27.9379	C-			8.75333	8.74333	0.133167	0.416427	2.79035		41.8726	C-
	9.01333	9.00333	0.143167	0.350092	2.2909		34.3777	C-C			9.01	9.00333	0.149667	0.534743	3.42293		51.3652	C-C
	9.38	9.37333	0.124	4.54477	34.854		352.189	Ile			9.38333	9.37333	0.127333	7.03535	53.2846		538.425	Ile
	9.58667	9.58333	0.119833	8.38528	67.6229		705.53	Leu			9.59	9.58333	0.123	13.0088	102.758		1072.11	Leu
	10.4	10.3867	0.118667	3.44777	26.6415		282.806	Phe			10.4	10.3867	0.121833	5.20619	39.9374		423.947	Phe
	11.4667	11.4567	0.120667	13.1914	98.8988		643.672	Lys			11.4767	11.4567	0.126833	20.8997	151.765		1019.8	Lys
	Total:						10635.3				Total:						14955.8
4 weeks old BL6 female 5
	Sample Name:		4BL6_5 a								Sample Name:		4BL6_5 b
	Vial Number:		RA10			Injection Volume:		20			Vial Number:		RA11			Injection Volume:		20
	Sample Type:		unknown			Channel:		UV_VIS_1			Sample Type:		unknown			Channel:		UV_VIS_1
	Control Program:		Hydrolysen			Wavelength:		247			Control Program:		Hydrolysen			Wavelength:		247
	Quantif. Method:		Hydrolysen			Hydrolysed Amount:					Quantif. Method:		Hydrolysen			Hydrolysed Amount:
	Analysis Date:		2020-03-03 15:33:57			Injected Aliquot:		40%			Analysis Date:		2020-03-03 15:55:51			Injected Aliquot:		40%
	Data File:		2020-03-03 15:33:57			Column:	Repropack C18, 4µ				Data File:		2020-03-03 15:55:51			Column:	Repropack C18, 4µ
							3.9 x 150mm										3.9 x 150mm
	RT	RT (STD)	PW(50%)	Area	Height		Amount	Peak Name			RT	RT (STD)	PW(50%)	Area	Height		Amount	Peak Name
	min	min	min	mAU*min	mAU		pmol				min	min	min	mAU*min	mAU		pmol
	1.78333	1.77667	0.1045	9.32045	85.6675		867.705	Asp			1.78333	1.77667	0.102667	8.09781	75.7537		767.29	Asp
	1.96333	1.95667	0.109333	14.7578	118.893		1206.4	Glu			1.96333	1.95667	0.106167	13.4533	109.761		1113.74	Glu
	2.59667	2.59	0.112167	2.51411	20.4177		117.248	OH-Pro			2.59667	2.59	0.109667	2.42314	19.8897		114.216	OH-Pro
	3.08667	3.07	0.1195	7.25531	55.452		577.151	Ser			3.08333	3.07	0.119	6.44479	49.3252		513.383	Ser
	3.30333	3.29	0.1145	16.7421	134.096		1439.34	Gly			3.3	3.29	0.1125	15.4879	125.692		1349.13	Gly
	3.50333	3.49	n.a.	1.61488	13.2248		207.392	His			3.50333	3.49	n.a.	1.47339	11.9925		188.067	His
	3.9	3.88667	0.108667	6.27592	51.3679		500.359	Arg			3.89667	3.88667	0.1065	5.72875	48.1456		468.972	Arg
	4.30667	4.28667	n.a.	4.85826	37.9929		484.894	Thr			4.30333	4.28667	n.a.	4.4951	34.8144		444.327	Thr
	4.45333	4.44	0.117667	12.0641	95.9821		929.632	Ala			4.45	4.44	0.114333	10.9119	89.2711		864.632	Ala
	4.89333	4.88	0.110833	8.98622	75.0032		636.505	Pro			4.89	4.88	0.108833	8.39407	71.0302		602.789	Pro
	6.61667	6.59333	0.113	2.67384	21.9628		221.365	Tyr			6.61333	6.59333	0.110833	2.0417	16.9634		170.976	Tyr
	7.54333	7.53	0.1185	7.27569	57.1196		588.465	Val			7.55	7.53	0.117	6.41821	50.7295		522.632	Val
	7.88667	7.87333	0.123	2.09118	15.9921		183.963	Met			7.89667	7.87333	0.120833	1.75666	13.5933		156.369	Met
	8.73333	8.74333	0.1295	0.257299	1.75952		26.4037	C-			8.75333	8.74333	0.130167	0.267429	1.7727		26.6015	C-
	9.00333	9.00333	0.143833	0.332823	2.19288		32.9068	C-C			9.03333	9.00333	0.137833	0.359884	2.42941		36.4562	C-C
	9.37667	9.37333	0.125833	4.88535	37.4064		377.981	Ile			9.39	9.37333	0.122	4.28973	33.7564		341.099	Ile
	9.58333	9.58333	0.122167	8.8193	70.4137		734.647	Leu			9.59667	9.58333	0.1185	7.99664	65.5028		683.411	Leu
	10.3967	10.3867	0.120667	3.4762	26.9637		286.226	Phe			10.4033	10.3867	0.115167	3.1385	25.6695		272.489	Phe
	11.4667	11.4567	0.124	13.6663	100.015		666.848	Lys			11.4633	11.4567	0.120833	12.9564	96.5318		632.208	Lys
	Total:						10085.4				Total:						9268.78
4 weeks old BL6 female 6
	Sample Name:		4BL6_6 a								Sample Name:		4BL6_6 b
	Vial Number:		RA12			Injection Volume:		20			Vial Number:		RA13			Injection Volume:		20
	Sample Type:		unknown			Channel:		UV_VIS_1			Sample Type:		unknown			Channel:		UV_VIS_1
	Control Program:		Hydrolysen			Wavelength:		247			Control Program:		Hydrolysen			Wavelength:		247
	Quantif. Method:		Hydrolysen			Hydrolysed Amount:					Quantif. Method:		Hydrolysen			Hydrolysed Amount:
	Analysis Date:		2020-03-03 16:17:45			Injected Aliquot:		40%			Analysis Date:		2020-03-03 16:39:39			Injected Aliquot:		40%
	Data File:		2020-03-03 16:17:45			Column:	Repropack C18, 4µ				Data File:		2020-03-03 16:39:39			Column:	Repropack C18, 4µ
							3.9 x 150mm										3.9 x 150mm
	RT	RT (STD)	PW(50%)	Area	Height		Amount	Peak Name			RT	RT (STD)	PW(50%)	Area	Height		Amount	Peak Name
	min	min	min	mAU*min	mAU		pmol				min	min	min	mAU*min	mAU		pmol
	1.78333	1.77667	0.108	6.70231	61.2143		620.025	Asp			1.79	1.77667	0.108833	8.32663	75.9809		769.591	Asp
	1.96333	1.95667	0.110667	11.2201	88.0017		892.95	Glu			1.97	1.95667	0.112667	14.2707	110.469		1120.93	Glu
	2.59667	2.59	0.114667	1.83054	14.5233		83.3991	OH-Pro			2.60333	2.59	0.117167	1.82488	14.2181		81.6469	OH-Pro
	3.08333	3.07	0.126	5.57194	40.5511		422.061	Ser			3.09	3.07	0.125333	6.86804	50.167		522.145	Ser
	3.30333	3.29	0.1165	11.9747	94.4868		1014.18	Gly			3.31	3.29	0.118	13.8471	108.262		1162.04	Gly
	3.50667	3.49	n.a.	1.11875	9.01715		141.408	His			3.51333	3.49	n.a.	1.4831	11.768		184.547	His
	3.9	3.88667	0.111	4.89759	39.5038		384.795	Arg			3.90667	3.88667	0.112167	6.07182	48.7349		474.712	Arg
	4.31	4.28667	n.a.	3.8679	29.135		371.842	Thr			4.31667	4.28667	n.a.	4.68259	35.0942		447.898	Thr
	4.45667	4.44	0.119	9.26402	73.3478		710.408	Ala			4.46333	4.44	0.120667	11.4306	89.6962		868.75	Ala
	4.89333	4.88	0.112333	6.58315	54.3192		460.973	Pro			4.90333	4.88	0.114333	7.91882	64.1719		544.586	Pro
	6.61333	6.59333	0.115167	1.69258	13.4297		135.359	Tyr			6.62	6.59333	0.116167	2.12099	16.8042		169.371	Tyr
	7.55	7.53	0.1215	5.5205	42.1722		434.472	Val			7.55667	7.53	0.123333	6.86232	51.5143		530.717	Val
	7.89667	7.87333	0.125	1.59352	11.9707		137.703	Met			7.90333	7.87333	0.127333	1.89288	13.9624		160.615	Met
	8.75	8.74333	0.134667	0.21088	1.38193		20.7375	C-			8.74667	8.74333	0.135	0.271321	1.77879		26.6929	C-
	9.04333	9.00333	0.131667	0.285927	2.03284		30.5052	C-C			9.02667	9.00333	0.136667	0.366479	2.49541		37.4466	C-C
	9.39	9.37333	0.1275	3.67074	27.9288		282.212	Ile			9.39	9.37333	0.129	4.64303	34.7336		350.972	Ile
	9.59667	9.58333	0.123667	6.79253	53.3463		556.579	Leu			9.59667	9.58333	0.124833	8.64671	67.3676		702.867	Leu
	10.4067	10.3867	0.121167	2.71112	21.1598		224.617	Phe			10.4033	10.3867	0.122167	3.373	26.3028		279.211	Phe
	11.4733	11.4567	0.124333	11.3129	81.8693		552.01	Lys			11.4667	11.4567	0.1255	14.3698	103.683		701.174	Lys
	Total:						7476.24				Total:						9135.92
4 weeks old BL6 female 7
	Sample Name:		4BL6_7 a								Sample Name:		4BL6_7 b
	Vial Number:		RA14			Injection Volume:		20			Vial Number:		RA15			Injection Volume:		20
	Sample Type:		unknown			Channel:		UV_VIS_1			Sample Type:		unknown			Channel:		UV_VIS_1
	Control Program:		Hydrolysen			Wavelength:		247			Control Program:		Hydrolysen			Wavelength:		247
	Quantif. Method:		Hydrolysen			Hydrolysed Amount:					Quantif. Method:		Hydrolysen			Hydrolysed Amount:
	Analysis Date:		2020-03-03 17:01:33			Injected Aliquot:		40%			Analysis Date:		2020-03-03 17:23:26			Injected Aliquot:		40%
	Data File:		2020-03-03 17:01:33			Column:	Repropack C18, 4µ				Data File:		2020-03-03 17:23:26			Column:	Repropack C18, 4µ
							3.9 x 150mm										3.9 x 150mm
	RT	RT (STD)	PW(50%)	Area	Height		Amount	Peak Name			RT	RT (STD)	PW(50%)	Area	Height		Amount	Peak Name
	min	min	min	mAU*min	mAU		pmol				min	min	min	mAU*min	mAU		pmol
	1.78667	1.77667	0.1085	7.95138	71.7195		726.429	Asp			1.78333	1.77667	0.108333	7.85217	69.9603		708.61	Asp
	1.96333	1.95667	0.113	12.8906	102.443		1039.48	Glu			1.96333	1.95667	0.112333	12.9598	101.52		1030.12	Glu
	2.6	2.59	0.114333	1.97922	16.3221		93.7289	OH-Pro			2.6	2.59	0.114667	2.95197	23.3332		133.99	OH-Pro
	3.09	3.07	0.129	6.28062	45.9485		478.238	Ser			3.08667	3.07	0.127833	6.48989	47.3127		492.437	Ser
	3.31	3.29	0.12	13.8817	107.422		1153.02	Gly			3.30667	3.29	0.118667	17.1422	132.927		1426.79	Gly
	3.51	3.49	n.a.	1.28714	10.5666		165.706	His			3.50667	3.49	n.a.	1.20675	10.1998		159.955	His
	3.90667	3.88667	0.113833	5.59099	44.8938		437.297	Arg			3.90667	3.88667	0.112667	5.78513	46.1799		449.824	Arg
	4.31333	4.28667	n.a.	4.33192	33.8151		431.573	Thr			4.31333	4.28667	n.a.	4.14259	31.6879		404.424	Thr
	4.46	4.44	0.1245	10.4682	80.7633		782.23	Ala			4.46333	4.44	0.1225	11.0262	85.2523		825.708	Ala
	4.9	4.88	0.116667	8.06257	64.7166		549.209	Pro			4.90333	4.88	0.115333	8.68733	70.3007		596.598	Pro
	6.62	6.59333	0.12	1.91476	14.7175		148.339	Tyr			6.62333	6.59333	0.1175	2.30019	18.2102		183.542	Tyr
	7.55667	7.53	0.126667	6.56043	48.5895		500.585	Val			7.56	7.53	0.124333	6.25858	47.1655		485.914	Val
	7.90333	7.87333	0.130333	1.81655	13.2116		151.978	Met			7.90333	7.87333	0.127167	1.85923	13.937		160.322	Met
	8.75667	8.74333	0.141167	0.241882	1.52296		22.8538	C-			8.75667	8.74333	0.133667	0.254568	1.72944		25.9523	C-
	9.03	9.00333	0.141167	0.293178	1.95123		29.2805	C-C			9.02667	9.00333	0.145333	0.333506	2.1681		32.5349	C-C
	9.39333	9.37333	0.132833	4.41909	32.9107		332.552	Ile			9.39333	9.37333	0.129667	4.15609	31.558		318.884	Ile
	9.6	9.58333	0.129167	8.05785	61.5142		641.796	Leu			9.6	9.58333	0.126167	7.50073	58.7922		613.397	Leu
	10.41	10.3867	0.126667	3.06855	23.2816		247.14	Phe			10.41	10.3867	0.124333	3.00117	22.9694		243.826	Phe
	11.4767	11.4567	0.131	11.882	82.3592		579.783	Lys			11.48	11.4567	0.128333	11.8814	84.1632		579.751	Lys
	Total:						8511.22				Total:						8872.58
4 weeks old BL6 female 8
	Sample Name:		4BL6_8 a								Sample Name:		4BL6_8 b
	Vial Number:		RA16			Injection Volume:		20			Vial Number:		RB1			Injection Volume:		20
	Sample Type:		unknown			Channel:		UV_VIS_1			Sample Type:		unknown			Channel:		UV_VIS_1
	Control Program:		Hydrolysen			Wavelength:		247			Control Program:		Hydrolysen			Wavelength:		247
	Quantif. Method:		Hydrolysen			Hydrolysed Amount:					Quantif. Method:		Hydrolysen			Hydrolysed Amount:
	Analysis Date:		2020-03-03 17:45:20			Injected Aliquot:		40%			Analysis Date:		2020-03-03 18:07:16			Injected Aliquot:		40%
	Data File:		2020-03-03 17:45:20			Column:	Repropack C18, 4µ				Data File:		2020-03-03 18:07:16			Column:	Repropack C18, 4µ
							3.9 x 150mm										3.9 x 150mm
	RT	RT (STD)	PW(50%)	Area	Height		Amount	Peak Name			RT	RT (STD)	PW(50%)	Area	Height		Amount	Peak Name
	min	min	min	mAU*min	mAU		pmol				min	min	min	mAU*min	mAU		pmol
	1.78333	1.77667	0.107333	7.79007	70.0505		709.524	Asp			1.97333	1.95667	0.115167	16.2878	124.472		1263.01	Glu
	1.96667	1.95667	0.111333	12.5763	99.7929		1012.6	Glu			2.61	2.59	0.117667	2.61658	20.3064		116.608	OH-Pro
	2.6	2.59	0.114333	2.73999	21.6278		124.196	OH-Pro			3.09667	3.07	0.129167	7.78583	56.0046		582.903	Ser
	3.09	3.07	0.123833	5.90923	44.5024		463.187	Ser			3.31333	3.29	0.12	17.6698	135.93		1459.02	Gly
	3.30667	3.29	0.117667	15.4602	120.857		1297.23	Gly			3.51667	3.49	n.a.	1.77748	14.1321		221.621	His
	3.50667	3.49	n.a.	1.49578	11.9428		187.288	His			3.91333	3.88667	0.113667	6.60619	52.0713		507.211	Arg
	3.90333	3.88667	0.112167	5.12797	41.0585		399.938	Arg			4.32	4.28667	n.a.	5.36595	40.909		522.111	Thr
	4.31	4.28667	n.a.	3.91139	30.5903		390.416	Thr			4.46667	4.44	0.123167	12.857	99.2763		961.537	Ala
	4.45667	4.44	0.1215	10.185	79.3305		768.353	Ala			4.90667	4.88	0.115833	9.59946	76.8628		652.286	Pro
	4.89667	4.88	0.114833	8.25425	66.4975		564.323	Pro			6.62667	6.59333	0.118667	2.20485	17.0011		171.355	Tyr
	6.61667	6.59333	0.118167	1.74067	13.625		137.328	Tyr			7.56333	7.53	0.124833	7.78872	57.8033		595.508	Val
	7.55667	7.53	0.123667	5.96036	45.1174		464.814	Val			7.91	7.87333	0.128667	2.19335	16.0134		184.208	Met
	7.90333	7.87333	0.128667	1.61949	11.9433		137.388	Met			8.76333	8.74333	0.134333	0.342053	2.25874		33.8951	C-
	8.75667	8.74333	0.1345	0.194586	1.29291		19.4017	C-			9.03	9.00333	0.141	0.425058	2.8298		42.4645	C-C
	9.02	9.00333	0.144833	0.247939	1.62806		24.431	C-C			9.4	9.37333	0.131167	5.37754	39.881		402.986	Ile
	9.39333	9.37333	0.131	4.15989	31.0705		313.958	Ile			9.60667	9.58333	0.1265	9.6605	74.7284		779.664	Leu
	9.6	9.58333	0.126667	7.57258	58.4747		610.085	Leu			10.4167	10.3867	0.124	3.83459	29.2737		310.748	Phe
	10.4133	10.3867	0.126667	3.20004	23.4174		248.582	Phe			11.4767	11.4567	0.128167	15.7017	110.692		766.162	Lys
	11.48	11.4567	0.128	11.607	82.1598		566.362	Lys			Total:						9573.3
	Total:						8439.4
4 weeks old BL6 female 9
	Sample Name:		4BL6_9 a								Sample Name:		4BL6_9 b
	Vial Number:		RB2			Injection Volume:		20			Vial Number:		RB3			Injection Volume:		20
	Sample Type:		unknown			Channel:		UV_VIS_1			Sample Type:		unknown			Channel:		UV_VIS_1
	Control Program:		Hydrolysen			Wavelength:		247			Control Program:		Hydrolysen			Wavelength:		247
	Quantif. Method:		Hydrolysen			Hydrolysed Amount:					Quantif. Method:		Hydrolysen			Hydrolysed Amount:
	Analysis Date:		2020-03-03 18:29:10			Injected Aliquot:		40%			Analysis Date:		2020-03-03 18:51:05			Injected Aliquot:		40%
	Data File:		2020-03-03 18:29:10			Column:	Repropack C18, 4µ				Data File:		2020-03-03 18:51:05			Column:	Repropack C18, 4µ
							3.9 x 150mm										3.9 x 150mm
	RT	RT (STD)	PW(50%)	Area	Height		Amount	Peak Name			RT	RT (STD)	PW(50%)	Area	Height		Amount	Peak Name
	min	min	min	mAU*min	mAU		pmol				min	min	min	mAU*min	mAU		pmol
	1.78667	1.77667	0.107	10.3551	92.9219		941.182	Asp			1.78667	1.77667	0.108167	8.81107	79.3352		803.566	Asp
	1.96667	1.95667	0.1115	16.728	132.274		1342.18	Glu			1.96667	1.95667	0.111833	14.8386	116.409		1181.2	Glu
	2.60333	2.59	0.113833	4.14916	32.8668		188.736	OH-Pro			2.60333	2.59	0.114	2.71632	21.8352		125.388	OH-Pro
	3.09	3.07	0.1255	8.83435	65.4235		680.936	Ser			3.09	3.07	0.125333	6.87086	51.1456		532.33	Ser
	3.31	3.29	0.1185	22.3922	173.931		1866.91	Gly			3.31	3.29	0.118667	17.8486	138.334		1484.82	Gly
	3.51	3.49	n.a.	1.84472	15.052		236.047	His			3.51	3.49	n.a.	1.76802	14.1765		222.316	His
	3.91	3.88667	0.112833	7.49836	59.6929		581.451	Arg			3.90667	3.88667	0.112667	6.37988	50.7814		494.646	Arg
	4.31667	4.28667	n.a.	5.48297	42.3651		540.694	Thr			4.31667	4.28667	n.a.	4.76059	35.9908		459.341	Thr
	4.46333	4.44	0.123333	13.9046	107.188		1038.17	Ala			4.46333	4.44	0.122167	12.1231	94.4399		914.694	Ala
	4.90333	4.88	0.115833	11.5376	92.4125		784.247	Pro			4.9	4.88	0.115667	9.34628	75.0171		636.622	Pro
	6.62333	6.59333	0.119167	2.6356	20.2818		204.422	Tyr			6.62	6.59333	0.118	1.97099	15.3417		154.631	Tyr
	7.55667	7.53	0.125	7.87018	58.5253		602.947	Val			7.55667	7.53	0.124667	7.0648	52.427		540.12	Val
	7.90333	7.87333	0.130167	2.24946	16.246		186.884	Met			7.9	7.87333	0.129333	1.9243	13.9784		160.798	Met
	8.75	8.74333	0.139333	0.430591	2.66796		40.0359	C-			8.74333	8.74333	0.138667	0.364385	2.30528		34.5935	C-
	9.01	9.00333	0.152833	0.491811	3.09883		46.5017	C-C			9.01	9.00333	0.147333	0.441271	2.83931		42.6073	C-C
	9.39333	9.37333	0.1325	5.20153	38.3332		387.346	Ile			9.39	9.37333	0.1335	4.78317	34.884		352.492	Ile
	9.6	9.58333	0.127667	9.51909	73.0063		761.697	Leu			9.59667	9.58333	0.128167	8.73819	66.401		692.782	Leu
	10.4133	10.3867	0.127167	3.85733	28.4288		301.779	Phe			10.41	10.3867	0.125833	3.46644	25.8706		274.623	Phe
	11.4733	11.4567	0.1295	14.7757	103.496		720.98	Lys			11.4733	11.4567	0.129333	14.021	98.0436		684.156	Lys
	Total:						11453.1				Total:						9791.73
4 weeks old BL6 female 10
	Sample Name:		4BL6_10 a								Sample Name:		4BL6_10 b
	Vial Number:		RB4			Injection Volume:		20			Vial Number:		RB5			Injection Volume:		20
	Sample Type:		unknown			Channel:		UV_VIS_1			Sample Type:		unknown			Channel:		UV_VIS_1
	Control Program:		Hydrolysen			Wavelength:		247			Control Program:		Hydrolysen			Wavelength:		247
	Quantif. Method:		Hydrolysen			Hydrolysed Amount:					Quantif. Method:		Hydrolysen			Hydrolysed Amount:
	Analysis Date:		2020-03-03 19:12:59			Injected Aliquot:		40%			Analysis Date:		2020-03-03 19:34:54			Injected Aliquot:		40%
	Data File:		2020-03-03 19:12:59			Column:	Repropack C18, 4µ				Data File:		2020-03-03 19:34:54			Column:	Repropack C18, 4µ
							3.9 x 150mm										3.9 x 150mm
	RT	RT (STD)	PW(50%)	Area	Height		Amount	Peak Name			RT	RT (STD)	PW(50%)	Area	Height		Amount	Peak Name
	min	min	min	mAU*min	mAU		pmol				min	min	min	mAU*min	mAU		pmol
	1.97333	1.95667	0.114667	14.9274	114.599		1162.84	Glu			1.96667	1.95667	0.11	16.2493	128.953		1308.48	Glu
	2.61	2.59	0.117667	3.05851	23.1398		132.879	OH-Pro			2.60333	2.59	0.114333	2.82417	22.445		128.889	OH-Pro
	3.09667	3.07	0.130833	7.14815	51.2057		532.955	Ser			3.09	3.07	0.127	7.44845	54.3691		565.88	Ser
	3.31667	3.29	0.121	17.8248	135.796		1457.58	Gly			3.31	3.29	0.1175	17.9979	140.844		1511.77	Gly
	3.52	3.49	n.a.	1.49757	11.9948		188.103	His			3.51333	3.49	n.a.	1.69916	13.5382		212.307	His
	3.91667	3.88667	0.114833	6.70608	52.6096		512.454	Arg			3.90667	3.88667	0.111833	7.10371	57.0912		556.108	Arg
	4.32667	4.28667	n.a.	4.59004	35.4864		452.904	Thr			4.31667	4.28667	n.a.	4.96811	38.1411		486.785	Thr
	4.47	4.44	0.125333	12.2956	93.2609		903.275	Ala			4.46	4.44	0.121	12.9916	101.713		985.136	Ala
	4.90667	4.88	0.117833	9.47377	74.681		633.771	Pro			4.9	4.88	0.114333	9.74714	78.9869		670.312	Pro
	6.62667	6.59333	0.121167	2.19016	16.6911		168.231	Tyr			6.62	6.59333	0.117667	2.0367	15.8454		159.707	Tyr
	7.56333	7.53	0.128	7.04558	50.8978		524.366	Val			7.55667	7.53	0.124	7.69167	57.4248		591.608	Val
	7.91	7.87333	0.132333	1.96419	14.0516		161.64	Met			7.90333	7.87333	0.1285	2.07525	15.218		175.058	Met
	8.75333	8.74333	0.1395	0.237748	1.51142		22.6807	C-			8.75333	8.74333	0.131	0.239785	1.64595		24.6995	C-
	9.03	9.00333	0.138167	0.288653	1.97751		29.6749	C-C			9.03333	9.00333	0.132833	0.303328	2.19405		32.9244	C-C
	9.4	9.37333	0.1355	4.67603	33.9372		342.925	Ile			9.39333	9.37333	0.131	5.22034	38.5403		389.438	Ile
	9.60667	9.58333	0.129667	8.71523	65.7845		686.35	Leu			9.6	9.58333	0.126	9.49049	73.5962		767.852	Leu
	10.4167	10.3867	0.1275	3.40143	25.4004		269.632	Phe			10.4133	10.3867	0.124167	3.73286	28.4083		301.562	Phe
	11.4733	11.4567	0.130833	14.4345	100.32		704.332	Lys			11.4767	11.4567	0.127333	15.9091	113.583		776.284	Lys
	Total:						8886.59				Total:						9644.8
collagen standard
	Sample Name:		collagen std a								Sample Name:		collagen std b
	Vial Number:		RB14			Injection Volume:		20			Vial Number:		RB15			Injection Volume:		20
	Sample Type:		unknown			Channel:		UV_VIS_1			Sample Type:		unknown			Channel:		UV_VIS_1
	Control Program:		Hydrolysen			Wavelength:		247			Control Program:		Hydrolysen			Wavelength:		247
	Quantif. Method:		Hydrolysen			Hydrolysed Amount:					Quantif. Method:		Hydrolysen			Hydrolysed Amount:
	Analysis Date:		2020-03-13 00:56:48			Injected Aliquot:		40%			Analysis Date:		2020-03-13 01:18:42			Injected Aliquot:		40%
	Data File:		2020-03-13 00:56:48			Column:	Repropack C18, 4µ				Data File:		2020-03-13 01:18:42			Column:	Repropack C18, 4µ
							3.9 x 150mm										3.9 x 150mm
	RT	RT (STD)	PW(50%)	Area	Height		Amount	Peak Name			RT	RT (STD)	PW(50%)	Area	Height		Amount	Peak Name
	min	min	min	mAU*min	mAU		pmol				min	min	min	mAU*min	mAU		pmol
	1.78	1.77333	0.0708333	19.0497	235.741		1889.1	Asp			1.77667	1.77333	0.0708333	19.7009	243.655		1952.52	Asp
	1.95333	1.95	0.0775	32.7659	352.444		2949.14	Glu			1.95	1.95	0.0776667	33.8309	364.12		3046.85	Glu
	2.57	2.57333	0.0806667	48.4876	500.849		2459.02	OH-Pro			2.57333	2.57333	0.0811667	49.8919	512.987		2518.62	OH-Pro
	3.05667	3.06	0.0828333	14.0397	154.332		1397.85	Ser			3.05667	3.06	0.0831667	14.6276	159.47		1444.39	Ser
	3.26333	3.27667	0.0885	152.537	1452.8		13179.2	Gly			3.26333	3.27667	0.0888333	158.556	1505.06		13653.3	Gly
	3.88333	3.87333	0.0733333	23.406	266.256		2084.33	Arg			3.88333	3.87333	0.0736667	23.9742	272.981		2136.97	Arg
	4.27333	4.27333	n.a.	7.50428	85.1441		803.532	Thr			4.27333	4.27333	n.a.	7.77036	87.8021		828.616	Thr
	4.42	4.42667	0.0823333	51.0951	540.844		4214.5	Ala			4.42	4.42667	0.0825	53.273	562.899		4386.37	Ala
	4.86	4.87	0.0773333	62.2438	697.04		4660.19	Pro			4.86	4.87	0.078	65.0933	721.615		4824.49	Pro
	6.60333	6.60333	0.0733333	1.10591	14.0242		108.662	Tyr			6.60667	6.60333	0.0745	1.03091	12.6081		97.6901	Tyr
	7.54	7.55	0.0745	10.4235	122.012		940.66	Val			7.54333	7.55	0.076	10.801	124.668		961.141	Val
	7.89	7.89333	0.0721667	1.87902	24.2245		200.299	Met			7.89667	7.89333	0.0718333	1.81175	23.2382		192.144	Met
	9.06667	9.03667	0.0755	0.117707	1.4215		11.9478	C-C			9.07	9.03667	0.078	0.151291	1.79791		15.1116	C-C
	9.4	9.40333	0.0763333	5.04644	57.9979		435.413	Ile			9.4	9.40333	0.0761667	5.21648	60.1683		451.707	Ile
	9.61	9.62	0.0763333	11.1182	129.103		996.373	Leu			9.61	9.62	0.0761667	11.4585	133.802		1032.64	Leu
	10.4333	10.44	0.0741667	4.63871	57.6215		463.094	Phe			10.4333	10.44	0.0743333	4.71838	58.6826		471.622	Phe
	11.54	11.53	0.0866667	23.3402	235.996		1158.42	Lys			11.54	11.53	0.0883333	24.0301	239.745		1192.66	Lys
	Total:						37951.8				Total:						39206.9
