# Supplementary material for: Collagen constitutes about 12% in females and 17% in males of the total protein in mice
Source: Sci Rep. 2023 Mar 18;13:4490. doi: 10.1038/s41598-023-31566-z (PMC10024738; doi:10.1038/s41598-023-31566-z)
Supplement: Supplementary file 9 — Supplementary Table 9. [file 41598_2023_31566_MOESM9_ESM.xlsx]

## Sheet: %col andHy-Pro of aver tot pro 
values used for copnversion factor graphs
							collagen
SampleName Replicate 1	µg collagen per g tissue A570	µg Hy-Pro per g tissue A560	average µg protein per g tissue A570 (assay 191104-191108)	% collagen of total protein	% Hy-Pro of total protein		SampleName Replicate 1	Rep1 % collagen of total protein	Rep2 % collagen of total protein	average %collagen/protein		Rep1 µg collagen per g tissue (or µg/ml)	Rep2 µg collagen per g tissue (or µg/ml)	Average collagen concentration [µg/g]	Rep 1 Hy-Pro to collagen factor	Rep 2 Hy-Pro to collagen factor	Hy-Pro to collagen average factor	average Rep1 and Rep2 Hy-Pro to collagen factor		average µg protein per g tissue (or µg/ml) (assay 191104-191108)	average µg protein per g tissue (or µg/ml) (assay 191104-191108)	Average protein concentration [µg/g]
QZ standard 1 (300 µg collagen/ml)	297.774	34.6838		#DIV/0!	#DIV/0!		QZ standard 1 (300 µg collagen/ml)	#DIV/0!	#DIV/0!	#DIV/0!		297.774	285.839	291.806						0	0	0
QZ standard 2 (200 µg collagen/ml)	214.548	21.6852		#DIV/0!	#DIV/0!		QZ standard 2 (200 µg collagen/ml)	#DIV/0!	#DIV/0!	#DIV/0!		214.548	201	207.774						0	0	0
QZ standard 3 (100 µg collagen/ml)	97.7742	10.9438		#DIV/0!	#DIV/0!		QZ standard 3 (100 µg collagen/ml)	#DIV/0!	#DIV/0!	#DIV/0!		97.7742	91.6452	94.7097						0	0	0
QZ standard 4 (50 µg collagen/ml)	51	10.7103		#DIV/0!	#DIV/0!		QZ standard 4 (50 µg collagen/ml)	#DIV/0!	#DIV/0!	#DIV/0!		51	44.5484	47.7742						0	0	0
QZ standard 5 (25 µg collagen/ml)	45.1935	5.80658		#DIV/0!	#DIV/0!		QZ standard 5 (25 µg collagen/ml)	#DIV/0!	#DIV/0!	#DIV/0!		45.1935	19.3871	32.2903						0	0	0
QZ standard 6 (12.5 µg collagen/ml)	17.4516	1.36992		#DIV/0!	#DIV/0!		QZ standard 6 (12.5 µg collagen/ml)	#DIV/0!	#DIV/0!	#DIV/0!		17.4516	10.0323	13.7419						0	0	0
QZ standard 7 (6.25 µg collagen/ml)	3.58065	1.21424		#DIV/0!	#DIV/0!		QZ standard 7 (6.25 µg collagen/ml)	#DIV/0!	#DIV/0!	#DIV/0!		3.58065	1.64516	2.6129						0	0	0
QZ standard 8 (0 µg collagen/ml)	-3.51613	1.44775		#DIV/0!	#DIV/0!		QZ standard 8 (0 µg collagen/ml)	#DIV/0!	#DIV/0!	#DIV/0!		-3.51613	-3.51613	-3.51613						0	0	0
1 sigma standard (sigma: 0 µg Hy-Pro/well= 0 µg Hy-Pro/ml QZ: 0 µg Hy-Pro/ml) )	-2.54839	-0.36583		#DIV/0!	#DIV/0!		1 sigma standard (sigma: 0 µg Hy-Pro/well= 0 µg Hy-Pro/ml QZ: 0 µg Hy-Pro/ml) )	#DIV/0!	#DIV/0!	#DIV/0!		-2.54839	-4.16129	-3.35484						0	0	0
2 sigma standard (sigma: 0.2 µg Hy-Pro/well= 4 µg Hy-Pro/ml QZ: 2.5 µg Hy-Pro/ml)	14.5484	3.37031		#DIV/0!	#DIV/0!		2 sigma standard (sigma: 0.2 µg Hy-Pro/well= 4 µg Hy-Pro/ml QZ: 2.5 µg Hy-Pro/ml)	#DIV/0!	#DIV/0!	#DIV/0!		14.5484	11.9677	13.2581	5.81935	4.7871	5.30323	5.30323		0	0	0
3 sigma standard (sigma: 0.4 µg Hy-Pro/well= 8 µg Hy-Pro/ml QZ: 5 µg Hy-Pro/ml)	27.4516	7.61238		#DIV/0!	#DIV/0!		3 sigma standard (sigma: 0.4 µg Hy-Pro/well= 8 µg Hy-Pro/ml QZ: 5 µg Hy-Pro/ml)	#DIV/0!	#DIV/0!	#DIV/0!		27.4516	27.7742	27.6129	5.49032	5.55484	5.52258	5.52258		0	0	0
4 sigma standard (sigma: 0.6 µg Hy-Pro/well= 12 µg Hy-Pro/ml QZ: 10 µg Hy-Pro/ml)	45.8387	15.7852		#DIV/0!	#DIV/0!		4 sigma standard (sigma: 0.6 µg Hy-Pro/well= 12 µg Hy-Pro/ml QZ: 10 µg Hy-Pro/ml)	#DIV/0!	#DIV/0!	#DIV/0!		45.8387	42.9355	44.3871	4.58387	4.29355	4.43871	4.43871		0	0	0
5 sigma standard (sigma: 0.8 µg Hy-Pro/well= 16 µg Hy-Pro/ml QZ: 20 µg Hy-Pro/ml)	131.645	16.1744		#DIV/0!	#DIV/0!		5 sigma standard (sigma: 0.8 µg Hy-Pro/well= 16 µg Hy-Pro/ml QZ: 20 µg Hy-Pro/ml)	#DIV/0!	#DIV/0!	#DIV/0!		131.645	133.903	132.774	6.58226	6.69516	6.63871	6.63871		0	0	0
6 sigma standard (sigma: 1 µg Hy-Pro/well= 20 µg Hy-Pro/ml QZ: 40 µg Hy-Pro/ml)	255.194	18.4705		#DIV/0!	#DIV/0!		6 sigma standard (sigma: 1 µg Hy-Pro/well= 20 µg Hy-Pro/ml QZ: 40 µg Hy-Pro/ml)	#DIV/0!	#DIV/0!	#DIV/0!		255.194	265.194	260.194	6.37984	6.62984	6.50484	6.50484		0	0	0
BL6 4 weeks nr.1	24553.6	6645.99	265622	9.2438	2.50205		BL6 4 weeks nr.1	9.2438	8.47044	8.85712		24553.6	22499.3	23526.5						265622	265622	265622
BL6 4 weeks nr.2	30440.8	5048.11	252717	12.0454	1.99754		BL6 4 weeks nr.2	12.0454	11.798	11.9217		30440.8	29815.5	30128.1		average factor (all QZ values)	5.68161	5.68161		252717	252717	252717
BL6 4 weeks nr.3	27670.8	4726.8	249568	11.0875	1.89399		BL6 4 weeks nr.3	11.0875	10.0725	10.58		27670.8	25137.7	26404.3		average factor (w/o QZ S3 and S7				249568	249568	249568
BL6 4 weeks nr.4	32830.3	5379.44	281354	11.6687	1.91198		BL6 4 weeks nr.4	11.6687	10.9491	11.3089		32830.3	30805.7	31818						281354	281354	281354
BL6 4 weeks nr.5	23019.4	5636.19	288939	7.96686	1.95065		BL6 4 weeks nr.5	7.96686	7.65459	7.81072		23019.4	22117.1	22568.2						288939	288939	288939
BL6 4 weeks nr.6	24125.2	4131.25	281544	8.56889	1.46736		BL6 4 weeks nr.6	8.56889	8.24902	8.40896		24125.2	23224.6	23674.9						281544	281544	281544
BL6 4 weeks nr.7	21400.8	4575.09	296543	7.21675	1.54281		BL6 4 weeks nr.7	7.21675	7.28925	7.253		21400.8	21615.7	21508.3						296543	296543	296543
BL6 4 weeks nr.8	25123.2	4939.09	268649	9.35167	1.83849		BL6 4 weeks nr.8	9.35167	9.63371	9.49269		25123.2	25880.9	25502						268649	268649	268649
BL6 4 weeks nr.9	20432.2	3512.87	287482	7.10729	1.22194		BL6 4 weeks nr.9	7.10729	6.84695	6.97712		20432.2	19683.7	20058						287482	287482	287482
BL6 7 weeks female nr. 21	17161.5	4650.84	266757	6.43337	1.74347		BL6 7 weeks female nr. 21	6.43337	6.27706	6.35521		17161.5	16744.5	16953						266757	266757	266757
BL6 7 weeks female nr. 22	34700.3	5519.58	243851	14.2301	2.2635		BL6 7 weeks female nr. 22	14.2301	13.1771	13.7036		34700.3	32132.5	33416.4						243851	243851	243851
BL6 7 weeks female nr. 23	26256.6	5057.89	216591	12.1227	2.33522		BL6 7 weeks female nr. 23	12.1227	11.8503	11.9865		26256.6	25666.7	25961.6						216591	216591	216591
BL6 7 weeks female nr. 24	19282.4	3560.85	215759	8.93703	1.65038		BL6 7 weeks female nr. 24	8.93703	8.34141	8.63922		19282.4	17997.3	18639.9						215759	215759	215759
BL6 7 weeks female nr. 25	19824.4	4635.62	198713	9.97637	2.33282		BL6 7 weeks female nr. 25	9.97637	9.17391	9.57514		19824.4	18229.7	19027						198713	198713	198713
BL6 21 weeks female nr. 26	33710.7	4548.19	240950	13.9907	1.88761		BL6 21 weeks female nr. 26	13.9907	13.6692	13.83		33710.7	32935.8	33323.3						240950	240950	240950
BL6 21 weeks female nr.32	35025.2	4241.01	240629	14.5557	1.76247		BL6 21 weeks female nr.32	14.5557	14.2554	14.4056		35025.2	34302.7	34664						240629	240629	240629
								0	0	0		0	0	0						0	0	0
								0	0	0		0	0	0						0	0	0
								0	0	0		0	0	0						0	0	0
								0	0	0		0	0	0						0	0	0
								0	0	0		0	0	0						0	0	0
								0	0	0		0	0	0						0	0	0
								0	0	0		0	0	0						0	0	0
								0	0	0		0	0	0						0	0	0
								0	0	0		0	0	0						0	0	0
CD_1 4 weeks nr11	44538.7	6701.77	296473	15.0229	2.2605		CD_1 4 weeks nr11	15.0229	14.3296	14.6762		44538.7	42483.5	43511.1						296473	296473	296473
CD_1 4 weeks nr12	43465.4	6064.17	273699	15.8807	2.21563		CD_1 4 weeks nr12	15.8807	15.6326	15.7567		43465.4	42786.4	43125.9						273699	273699	273699
CD_1 4 weeks nr13	40047	4926.17	287581	13.9255	1.71297		CD_1 4 weeks nr13	13.9255	13.1611	13.5433		40047	37848.8	38947.9						287581	287581	287581
CD_1 4 weeks nr14	45809.3	5452.13	290893	15.7478	1.87427		CD_1 4 weeks nr14	15.7478	14.2184	14.9831		45809.3	41360.4	43584.9						290893	290893	290893
CD_1 4 weeks nr15	38638.6	5434.17	277332	13.9323	1.95944		CD_1 4 weeks nr15	13.9323	12.9412	13.4367		38638.6	35890.2	37264.4						277332	277332	277332
CD_1 4 weeks nr16	24513.2	5553.08	278417	8.80449	1.99452		CD_1 4 weeks nr16	8.80449	8.14846	8.47647		24513.2	22686.7	23599.9						278417	278417	278417
CD_1 4 weeks nr17	31743.1	4405.91	337822	9.3964	1.30421		CD_1 4 weeks nr17	9.3964	9.3964	9.3964		31743.1	31743.1	31743.1						337822	337822	337822
CD_1 4 weeks nr18	30015.3	6456.48	256134	11.7186	2.52074		CD_1 4 weeks nr18	11.7186	10.7423	11.2304		30015.3	27514.6	28764.9						256134	256134	256134
CD_1 4 weeks nr19	30128.3	3904.69	275545	10.9341	1.41708		CD_1 4 weeks nr19	10.9341	10.5949	10.7645		30128.3	29193.7	29661						275545	275545	275545
							average of all lysates			8.04027				21393.4								196164
							Hydroxyproline
SampleName Replicate 2	µg collagen per g tissue A570	µg Hy-Pro per g tissue A560 (or µg/ml)	average µg protein per g tissue A570 (assay 191104-191108)	% collagen of total protein	% Hy-Pro of total protein		SampleName Replicate 1	Rep1 % Hy-Pro of total protein	Rep2 % Hy-Pro of total protein	average %Hy-Pro/protein		Rep1 µg Hy-Pro per g tissue (or µg/ml)	Rep2 µg Hy-Pro per g tissue (or µg/ml)	Average Hy-Pro concentration [µg/g]	Rep 1 Hy-Pro to collagen factor	Rep 2 Hy-Pro to collagen factor	Hy-Pro to collagen average factor	average Rep1 and Rep2 Hy-Pro to collagen factor		average µg protein per g tissue (or µg/ml) (assay 191104-191108)	average µg protein per g tissue (or µg/ml) (assay 191104-191108)	Average protein concentration [µg/g]
QZ standard 1 (300 µg collagen/ml)	285.839	36.2405		#DIV/0!	#DIV/0!		QZ standard 1 (300 µg collagen/ml)	#DIV/0!	#DIV/0!	#DIV/0!		34.6838	36.2405	35.4622	8.64957	8.27803	8.45972	8.4638		0	0	0
QZ standard 2 (200 µg collagen/ml)	201	21.9187		#DIV/0!	#DIV/0!		QZ standard 2 (200 µg collagen/ml)	#DIV/0!	#DIV/0!	#DIV/0!		21.6852	21.9187	21.8019	9.2229	9.12464	9.17351	9.17377		0	0	0
QZ standard 3 (100 µg collagen/ml)	91.6452	24.5651		#DIV/0!	#DIV/0!		QZ standard 3 (100 µg collagen/ml)	#DIV/0!	#DIV/0!	#DIV/0!		10.9438	24.5651	17.7544	9.13762	4.07082	5.6324	6.60422		0	0	0
QZ standard 4 (50 µg collagen/ml)	44.5484	13.1232		#DIV/0!	#DIV/0!		QZ standard 4 (50 µg collagen/ml)	#DIV/0!	#DIV/0!	#DIV/0!		10.7103	13.1232	11.9167	4.19579	4.19579	4.19579	4.19579		0	0	0
QZ standard 5 (25 µg collagen/ml)	19.3871	6.89628		#DIV/0!	#DIV/0!		QZ standard 5 (25 µg collagen/ml)	#DIV/0!	#DIV/0!	#DIV/0!		5.80658	6.89628	6.35143	4.30546	3.62514	3.93612	3.9653		0	0	0
QZ standard 6 (12.5 µg collagen/ml)	10.0323	5.6509		#DIV/0!	#DIV/0!		QZ standard 6 (12.5 µg collagen/ml)	#DIV/0!	#DIV/0!	#DIV/0!		1.36992	5.6509	3.51041	9.12464	2.21204	3.56084	5.66834		0	0	0
QZ standard 7 (6.25 µg collagen/ml)	1.64516	1.05857		#DIV/0!	#DIV/0!		QZ standard 7 (6.25 µg collagen/ml)	#DIV/0!	#DIV/0!	#DIV/0!		1.21424	1.05857	1.13641	5.14724	5.90418	5.49979	5.52571		0	0	0
QZ standard 8 (0 µg collagen/ml)	-3.51613	5.4174		#DIV/0!	#DIV/0!		QZ standard 8 (0 µg collagen/ml)	#DIV/0!	#DIV/0!	#DIV/0!		1.44775	5.4174	3.43257	0	0				0	0	0
1 sigma standard (sigma: 0 µg Hy-Pro/well= 0 µg Hy-Pro/ml QZ: 0 µg Hy-Pro/ml) )	-4.16129	-0.0934034		#DIV/0!	#DIV/0!		1 sigma standard (sigma: 0 µg Hy-Pro/well= 0 µg Hy-Pro/ml QZ: 0 µg Hy-Pro/ml) )	#DIV/0!	#DIV/0!	#DIV/0!		-0.36583	-0.0934034	-0.229617		average factor (all QZ values)	5.77974	6.22813		0	0	0
2 sigma standard (sigma: 0.2 µg Hy-Pro/well= 4 µg Hy-Pro/ml QZ: 2.5 µg Hy-Pro/ml)	11.9677	3.44814		#DIV/0!	#DIV/0!		2 sigma standard (sigma: 0.2 µg Hy-Pro/well= 4 µg Hy-Pro/ml QZ: 2.5 µg Hy-Pro/ml)	#DIV/0!	#DIV/0!	#DIV/0!		3.37031	3.44814	3.40922		average factor (w/o QZ S3 and S7	6.25299	6.26487		0	0	0
3 sigma standard (sigma: 0.4 µg Hy-Pro/well= 8 µg Hy-Pro/ml QZ: 5 µg Hy-Pro/ml)	27.7742	8.07939		#DIV/0!	#DIV/0!		3 sigma standard (sigma: 0.4 µg Hy-Pro/well= 8 µg Hy-Pro/ml QZ: 5 µg Hy-Pro/ml)	#DIV/0!	#DIV/0!	#DIV/0!		7.61238	8.07939	7.84588						0	0	0
4 sigma standard (sigma: 0.6 µg Hy-Pro/well= 12 µg Hy-Pro/ml QZ: 10 µg Hy-Pro/ml)	42.9355	11.6599		#DIV/0!	#DIV/0!		4 sigma standard (sigma: 0.6 µg Hy-Pro/well= 12 µg Hy-Pro/ml QZ: 10 µg Hy-Pro/ml)	#DIV/0!	#DIV/0!	#DIV/0!		15.7852	11.6599	13.7225						0	0	0
5 sigma standard (sigma: 0.8 µg Hy-Pro/well= 16 µg Hy-Pro/ml QZ: 20 µg Hy-Pro/ml)	133.903	16.8749		#DIV/0!	#DIV/0!		5 sigma standard (sigma: 0.8 µg Hy-Pro/well= 16 µg Hy-Pro/ml QZ: 20 µg Hy-Pro/ml)	#DIV/0!	#DIV/0!	#DIV/0!		16.1744	16.8749	16.5246						0	0	0
6 sigma standard (sigma: 1 µg Hy-Pro/well= 20 µg Hy-Pro/ml QZ: 40 µg Hy-Pro/ml)	265.194	18.9765		#DIV/0!	#DIV/0!		6 sigma standard (sigma: 1 µg Hy-Pro/well= 20 µg Hy-Pro/ml QZ: 40 µg Hy-Pro/ml)	#DIV/0!	#DIV/0!	#DIV/0!		18.4705	18.9765	18.7235						0	0	0
BL6 4 weeks nr.1	22499.3	4187.58	265622	8.47044	1.57652		BL6 4 weeks nr.1	2.50205	1.57652	2.03928		6645.99	4187.58	5416.79						265622	265622	265622
BL6 4 weeks nr.2	29815.5	4835.11	252717	11.798	1.91325		BL6 4 weeks nr.2	1.99754	1.91325	1.95539		5048.11	4835.11	4941.61						252717	252717	252717
BL6 4 weeks nr.3	25137.7	4908	249568	10.0725	1.9666		BL6 4 weeks nr.3	1.89399	1.9666	1.93029		4726.8	4908	4817.4						249568	249568	249568
BL6 4 weeks nr.4	30805.7	5515.56	281354	10.9491	1.96036		BL6 4 weeks nr.4	1.91198	1.96036	1.93617		5379.44	5515.56	5447.5						281354	281354	281354
BL6 4 weeks nr.5	22117.1	5722.64	288939	7.65459	1.98057		BL6 4 weeks nr.5	1.95065	1.98057	1.96561		5636.19	5722.64	5679.41						288939	288939	288939
BL6 4 weeks nr.6	23224.6	5179.4	281544	8.24902	1.83964		BL6 4 weeks nr.6	1.46736	1.83964	1.6535		4131.25	5179.4	4655.33						281544	281544	281544
BL6 4 weeks nr.7	21615.7	4712.4	296543	7.28925	1.58911		BL6 4 weeks nr.7	1.54281	1.58911	1.56596		4575.09	4712.4	4643.75						296543	296543	296543
BL6 4 weeks nr.8	25880.9	4800.82	268649	9.63371	1.78702		BL6 4 weeks nr.8	1.83849	1.78702	1.81276		4939.09	4800.82	4869.96						268649	268649	268649
BL6 4 weeks nr.9	19683.7	3622.13	287482	6.84695	1.25995		BL6 4 weeks nr.9	1.22194	1.25995	1.24095		3512.87	3622.13	3567.5						287482	287482	287482
BL6 7 weeks female nr. 21	16744.5	4559.52	266757	6.27706	1.70924		BL6 7 weeks female nr. 21	1.74347	1.70924	1.72636		4650.84	4559.52	4605.18						266757	266757	266757
BL6 7 weeks female nr. 22	32132.5	5475.84	243851	13.1771	2.24557		BL6 7 weeks female nr. 22	2.2635	2.24557	2.25454		5519.58	5475.84	5497.71						243851	243851	243851
BL6 7 weeks female nr. 23	25666.7	4726.32	216591	11.8503	2.18214		BL6 7 weeks female nr. 23	2.33522	2.18214	2.25868		5057.89	4726.32	4892.1						216591	216591	216591
BL6 7 weeks female nr. 24	17997.3	3456.38	215759	8.34141	1.60196		BL6 7 weeks female nr. 24	1.65038	1.60196	1.62617		3560.85	3456.38	3508.62						215759	215759	215759
BL6 7 weeks female nr. 25	18229.7	4271.87	198713	9.17391	2.14977		BL6 7 weeks female nr. 25	2.33282	2.14977	2.24129		4635.62	4271.87	4453.74						198713	198713	198713
BL6 21 weeks female nr. 26	32935.8	4931.74	240950	13.6692	2.04679		BL6 21 weeks female nr. 26	1.88761	2.04679	1.9672		4548.19	4931.74	4739.96						240950	240950	240950
BL6 21 weeks female nr.32	34302.7	4511.76	240629	14.2554	1.87499		BL6 21 weeks female nr.32	1.76247	1.87499	1.81873		4241.01	4511.76	4376.38						240629	240629	240629
								0	0	0		0	0	0						0	0	0
								0	0	0		0	0	0						0	0	0
								0	0	0		0	0	0						0	0	0
								0	0	0		0	0	0						0	0	0
								0	0	0		0	0	0						0	0	0
								0	0	0		0	0	0						0	0	0
								0	0	0		0	0	0						0	0	0
								0	0	0		0	0	0						0	0	0
								0	0	0		0	0	0						0	0	0
CD_1 4 weeks nr11	42483.5	7265.76	296473	14.3296	2.45073		CD_1 4 weeks nr11	2.2605	2.45073	2.35562		6701.77	7265.76	6983.77						296473	296473	296473
CD_1 4 weeks nr12	42786.4	5909.96	273699	15.6326	2.15929		CD_1 4 weeks nr12	2.21563	2.15929	2.18746		6064.17	5909.96	5987.06						273699	273699	273699
CD_1 4 weeks nr13	37848.8	4946.23	287581	13.1611	1.71994		CD_1 4 weeks nr13	1.71297	1.71994	1.71646		4926.17	4946.23	4936.2						287581	287581	287581
CD_1 4 weeks nr14	41360.4	5675.73	290893	14.2184	1.95114		CD_1 4 weeks nr14	1.87427	1.95114	1.91271		5452.13	5675.73	5563.93						290893	290893	290893
CD_1 4 weeks nr15	35890.2	5531.69	277332	12.9412	1.99461		CD_1 4 weeks nr15	1.95944	1.99461	1.97703		5434.17	5531.69	5482.93						277332	277332	277332
CD_1 4 weeks nr16	22686.7	6466.93	278417	8.14846	2.32275		CD_1 4 weeks nr16	1.99452	2.32275	2.15863		5553.08	6466.93	6010						278417	278417	278417
CD_1 4 weeks nr17	31743.1	4386.47	337822	9.3964	1.29846		CD_1 4 weeks nr17	1.30421	1.29846	1.30133		4405.91	4386.47	4396.19						337822	337822	337822
CD_1 4 weeks nr18	27514.6	6475.27	256134	10.7423	2.52808		CD_1 4 weeks nr18	2.52074	2.52808	2.52441		6456.48	6475.27	6465.87						256134	256134	256134
CD_1 4 weeks nr19	29193.7	7339.19	275545	10.5949	2.66352		CD_1 4 weeks nr19	1.41708	2.66352	2.0403		3904.69	7339.19	5621.94						275545	275545	275545
							average of all lysates			1.41667				3751.79								196164
sample name	%collagen / protein	% Hy-Pro / protein	factor
QZ standard 1 (300 µg collagen/ml)	#DIV/0!	#DIV/0!	#DIV/0!
QZ standard 2 (200 µg collagen/ml)	#DIV/0!	#DIV/0!	#DIV/0!
QZ standard 3 (100 µg collagen/ml)	#DIV/0!	#DIV/0!	#DIV/0!
QZ standard 4 (50 µg collagen/ml)	#DIV/0!	#DIV/0!	#DIV/0!
QZ standard 5 (25 µg collagen/ml)	#DIV/0!	#DIV/0!	#DIV/0!
QZ standard 6 (12.5 µg collagen/ml)	#DIV/0!	#DIV/0!	#DIV/0!
QZ standard 7 (6.25 µg collagen/ml)	#DIV/0!	#DIV/0!	#DIV/0!
QZ standard 8 (0 µg collagen/ml)	#DIV/0!	#DIV/0!	#DIV/0!
1 sigma standard (sigma: 0 µg Hy-Pro/well= 0 µg Hy-Pro/ml QZ: 0 µg Hy-Pro/ml) )	#DIV/0!	#DIV/0!	#DIV/0!
2 sigma standard (sigma: 0.2 µg Hy-Pro/well= 4 µg Hy-Pro/ml QZ: 2.5 µg Hy-Pro/ml)	#DIV/0!	#DIV/0!	#DIV/0!
3 sigma standard (sigma: 0.4 µg Hy-Pro/well= 8 µg Hy-Pro/ml QZ: 5 µg Hy-Pro/ml)	#DIV/0!	#DIV/0!	#DIV/0!
4 sigma standard (sigma: 0.6 µg Hy-Pro/well= 12 µg Hy-Pro/ml QZ: 10 µg Hy-Pro/ml)	#DIV/0!	#DIV/0!	#DIV/0!
5 sigma standard (sigma: 0.8 µg Hy-Pro/well= 16 µg Hy-Pro/ml QZ: 20 µg Hy-Pro/ml)	#DIV/0!	#DIV/0!	#DIV/0!
6 sigma standard (sigma: 1 µg Hy-Pro/well= 20 µg Hy-Pro/ml QZ: 40 µg Hy-Pro/ml)	#DIV/0!	#DIV/0!	#DIV/0!
BL6 4 weeks nr.1	8.85712	2.03928	4.34325
BL6 4 weeks nr.2	11.9217	1.95539	6.09682
BL6 4 weeks nr.3	10.58	1.93029	5.48102
BL6 4 weeks nr.4	11.3089	1.93617	5.84085
BL6 4 weeks nr.5	7.81072	1.96561	3.97369
BL6 4 weeks nr.6	8.40896	1.6535	5.08555
BL6 4 weeks nr.7	7.253	1.56596	4.63166
BL6 4 weeks nr.8	9.49269	1.81276	5.2366
BL6 4 weeks nr.9	6.97712	1.24095	5.62242
BL6 7 weeks female nr. 21	6.35521	1.72636	3.68128
BL6 7 weeks female nr. 22	13.7036	2.25454	6.07824
BL6 7 weeks female nr. 23	11.9865	2.25868	5.30684
BL6 7 weeks female nr. 24	8.63922	1.62617	5.3126
BL6 7 weeks female nr. 25	9.57514	2.24129	4.27215
BL6 21 weeks female nr. 26	13.83	1.9672	7.03028
BL6 21 weeks female nr.32	14.4056	1.81873	7.92069
CD_1 4 weeks nr11	14.6762	2.35562	6.23032
CD_1 4 weeks nr12	15.7567	2.18746	7.20318
CD_1 4 weeks nr13	13.5433	1.71646	7.89025
CD_1 4 weeks nr14	14.9831	1.91271	7.83347
CD_1 4 weeks nr15	13.4367	1.97703	6.79644
CD_1 4 weeks nr16	8.47647	2.15863	3.92678
CD_1 4 weeks nr17	9.3964	1.30133	7.22059
CD_1 4 weeks nr18	11.2304	2.52441	4.44873
CD_1 4 weeks nr19	10.7645	2.0403	5.27593
average factor			5.70959
factor calculation with the collagen QZ assay using the sigma standard for Hy-Pro concentration--> see ProcessedData-Collagen
	In the Sigma assay the standard curves are less precise --> R^2 are 0.981 (sigma standard) and 0.956 (QZ standard)										In the QZ assay both standard curves (Sigma and QZ) the R^2 are over 0.99--> more reliable values
sample name	Rep1 µg collagen per g tissue QZ	Rep2 µg collagen per g tissue QZ	average collagen concentration [µg/g] QZ	average collagen concentration [µg/g] Sigma	Rep1 µg collagen per g tissue Sigma	Rep2 µg collagen per g tissue Sigma	difference QZ- Sigma average collagen concentration (µg/g)	difference in %QZ		sample name	Rep1 µg Hy-Pro per g tissue QZ	Rep2 µg Hy-Pro per g tissue QZ	average Hy-Pro concentration (µg/g) QZ	average Hy-Pro concentration (µg/g) Sigma	Rep1 µg Hy-Pro per g tissue Sigma	Rep2 µg Hy-Pro per g tissue Sigma	difference QZ-Sigma average Hy-Pro concentration (µg/g)	difference in % QZ
QZ standard 1 (300 µg collagen/ml)	297.774	285.839	291.806	304.148	296.741	311.556	-12.3417	-4.22941		QZ standard 1 (300 µg collagen/ml)	45.6522	43.8647	44.7585	35.4622	34.6838	36.2405	9.2963	20.7699
QZ standard 2 (200 µg collagen/ml)	214.548	201	207.774	174.148	173.037	175.259	33.626	16.1839		QZ standard 2 (200 µg collagen/ml)	33.1884	31.1594	32.1739	21.8019	21.6852	21.9187	10.372	32.2373
QZ standard 3 (100 µg collagen/ml)	97.7742	91.6452	94.7097	135.63	70.8148	200.444	-40.92	-43.2057		QZ standard 3 (100 µg collagen/ml)	15.7005	14.7826	15.2415	17.7544	10.9438	24.5651	-2.51288	-16.487
QZ standard 4 (50 µg collagen/ml)	51	44.5484	47.7742	80.0741	68.5926	91.5556	-32.2999	-67.6095		QZ standard 4 (50 µg collagen/ml)	8.69565	7.72947	8.21256	11.9167	10.7103	13.1232	-3.70415	-45.1035
QZ standard 5 (25 µg collagen/ml)	45.1935	19.3871	32.2903	27.1111	21.9259	32.2963	5.17921	16.0395		QZ standard 5 (25 µg collagen/ml)	7.82609	3.96135	5.89372	6.35143	5.80658	6.89628	-0.45771	-7.76607
QZ standard 6 (12.5 µg collagen/ml)	17.4516	10.0323	13.7419	0.0740741	-20.2963	20.4444	13.6679	99.461		QZ standard 6 (12.5 µg collagen/ml)	3.6715	2.56039	3.11594	3.51041	1.36992	5.6509	-0.394469	-12.6597
QZ standard 7 (6.25 µg collagen/ml)	3.58065	1.64516	2.6129	-22.5185	-21.7778	-23.2593	25.1314	961.82		QZ standard 7 (6.25 µg collagen/ml)	1.5942	1.30435	1.44928	1.13641	1.21424	1.05857	0.312868	21.5879
QZ standard 8 (0 µg collagen/ml)	-3.51613	-3.51613	-3.51613	-0.666667	-19.5556	18.2222	-2.84946	81.0398		QZ standard 8 (0 µg collagen/ml)	0.531401	0.531401	0.531401	3.43257	1.44775	5.4174	-2.90117	-545.948
1 sigma standard (sigma: 0 µg Hy-Pro/well= 0 µg Hy-Pro/ml QZ: 0 µg Hy-Pro/ml) )	-2.54839	-4.16129	-3.35484	-18.8519	-20.1481	-17.5556	15.497	-461.93		1 sigma standard (sigma: 0 µg Hy-Pro/well= 0 µg Hy-Pro/ml QZ: 0 µg Hy-Pro/ml) )	0.676329	0.434783	0.555556	-0.229617	-0.36583	-0.0934034	0.785172	141.331
2 sigma standard (sigma: 0.2 µg Hy-Pro/well= 4 µg Hy-Pro/ml QZ: 2.5 µg Hy-Pro/ml)	14.5484	11.9677	13.2581	15.7778	15.4074	16.1481	-2.51971	-19.0051		2 sigma standard (sigma: 0.2 µg Hy-Pro/well= 4 µg Hy-Pro/ml QZ: 2.5 µg Hy-Pro/ml)	3.23671	2.85024	3.04348	3.40922	3.37031	3.44814	-0.365745	-12.0173
3 sigma standard (sigma: 0.4 µg Hy-Pro/well= 8 µg Hy-Pro/ml QZ: 5 µg Hy-Pro/ml)	27.4516	27.7742	27.6129	58	55.7778	60.2222	-30.3871	-110.047		3 sigma standard (sigma: 0.4 µg Hy-Pro/well= 8 µg Hy-Pro/ml QZ: 5 µg Hy-Pro/ml)	5.16908	5.21739	5.19324	7.84588	7.61238	8.07939	-2.65265	-51.0789
4 sigma standard (sigma: 0.6 µg Hy-Pro/well= 12 µg Hy-Pro/ml QZ: 10 µg Hy-Pro/ml)	45.8387	42.9355	44.3871	113.926	133.556	94.2963	-69.5388	-156.665		4 sigma standard (sigma: 0.6 µg Hy-Pro/well= 12 µg Hy-Pro/ml QZ: 10 µg Hy-Pro/ml)	7.92271	7.48792	7.70531	13.7225	15.7852	11.6599	-6.0172	-78.0916
5 sigma standard (sigma: 0.8 µg Hy-Pro/well= 16 µg Hy-Pro/ml QZ: 20 µg Hy-Pro/ml)	131.645	133.903	132.774	140.593	137.259	143.926	-7.8184	-5.88849		5 sigma standard (sigma: 0.8 µg Hy-Pro/well= 16 µg Hy-Pro/ml QZ: 20 µg Hy-Pro/ml)	20.7729	21.1111	20.942	16.5246	16.1744	16.8749	4.41741	21.0935
6 sigma standard (sigma: 1 µg Hy-Pro/well= 20 µg Hy-Pro/ml QZ: 40 µg Hy-Pro/ml)	255.194	265.194	260.194	161.519	159.111	163.926	98.675	37.9237		6 sigma standard (sigma: 1 µg Hy-Pro/well= 20 µg Hy-Pro/ml QZ: 40 µg Hy-Pro/ml)	39.2754	40.7729	40.0242	18.7235	18.4705	18.9765	21.3007	53.2195
BL6 4 weeks nr.1	24553.6	22499.3	23526.5	39720.4	51418.3	28022.5	-16193.9	-68.8329		BL6 4 weeks nr.1	4031.7	3724.06	3877.88	5416.79	6645.99	4187.58	-1538.91	-39.6842
BL6 4 weeks nr.2	30440.8	29815.5	30128.1	35625.5	36639	34612	-5497.37	-18.2466		BL6 4 weeks nr.2	4900.55	4806.91	4853.73	4941.61	5048.11	4835.11	-87.8804	-1.81057
BL6 4 weeks nr.3	27670.8	25137.7	26404.3	34759.9	33897.6	35622.1	-8355.6	-31.6449		BL6 4 weeks nr.3	4476.23	4096.89	4286.56	4817.4	4726.8	4908	-530.834	-12.3837
BL6 4 weeks nr.4	32830.3	30805.7	31818	40183.4	39535.7	40831.1	-8365.38	-26.2913		BL6 4 weeks nr.4	5266.1	4962.9	5114.5	5447.5	5379.44	5515.56	-333.004	-6.51097
BL6 4 weeks nr.5	23019.4	22117.1	22568.2	41709.1	41297.8	42120.4	-19140.9	-84.8135		BL6 4 weeks nr.5	3817.25	3682.12	3749.68	5679.41	5636.19	5722.64	-1929.73	-51.4638
BL6 4 weeks nr.6	24125.2	23224.6	23674.9	33355.1	28367.7	38342.6	-9680.22	-40.8881		BL6 4 weeks nr.6	3941.13	3806.26	3873.7	4655.33	4131.25	5179.4	-781.631	-20.1779
BL6 4 weeks nr.7	21400.8	21615.7	21508.3	32432.6	31779.2	33085.9	-10924.3	-50.7913		BL6 4 weeks nr.7	3557.47	3589.67	3573.57	4643.75	4575.09	4712.4	-1070.17	-29.9469
BL6 4 weeks nr.8	25123.2	25880.9	25502	34502.7	35160.7	33844.8	-9000.71	-35.2941		BL6 4 weeks nr.8	4117.41	4230.88	4174.15	4869.96	4939.09	4800.82	-695.81	-16.6695
BL6 4 weeks nr.9	20432.2	19683.7	20058	22252.5	21732.6	22772.4	-2194.56	-10.9411		BL6 4 weeks nr.9	3410.55	3298.47	3354.51	3567.5	3512.87	3622.13	-212.987	-6.34926
BL6 7 weeks female nr. 21	17161.5	16744.5	16953	37308.6	37743.1	36874.1	-20355.6	-120.071		BL6 7 weeks female nr. 21	2765.44	2702.99	2734.22	4605.18	4650.84	4559.52	-1870.96	-68.4278
BL6 7 weeks female nr. 22	34700.3	32132.5	33416.4	46076.4	46284.5	45868.3	-12660	-37.8857		BL6 7 weeks female nr. 22	5383.82	4999.26	5191.54	5497.71	5519.58	5475.84	-306.169	-5.89746
BL6 7 weeks female nr. 23	26256.6	25666.7	25961.6	40102.3	41680	38524.6	-14140.7	-54.4676		BL6 7 weeks female nr. 23	4125.62	4037.27	4081.44	4892.1	5057.89	4726.32	-810.66	-19.8621
BL6 7 weeks female nr. 24	19282.4	17997.3	18639.9	26999.1	27496.2	26502.1	-8359.26	-44.8461		BL6 7 weeks female nr. 24	3079.29	2886.83	2983.06	3508.62	3560.85	3456.38	-525.554	-17.6179
BL6 7 weeks female nr. 25	19824.4	18229.7	19027	36153.7	37884.6	34422.9	-17126.7	-90.0124		BL6 7 weeks female nr. 25	3155.64	2916.84	3036.24	4453.74	4635.62	4271.87	-1417.5	-46.686
BL6 21 weeks female nr. 26	33710.7	32935.8	33323.3	39810	37985	41635.1	-6486.78	-19.4662		BL6 21 weeks female nr. 26	5207.29	5091.25	5149.27	4739.96	4548.19	4931.74	409.309	7.94887
BL6 21 weeks female nr.32	35025.2	34302.7	34664	36378.1	35089.8	37666.4	-1714.14	-4.94501		BL6 21 weeks female nr.32	5403.31	5295.1	5349.21	4376.38	4241.01	4511.76	972.825	18.1863
CD_1 4 weeks nr11	44538.7	42483.5	43511.1	58133.6	55449.9	60817.3	-14622.5	-33.6064		CD_1 4 weeks nr11	6919.71	6611.91	6765.81	6983.77	6701.77	7265.76	-217.958	-3.22146
CD_1 4 weeks nr12	43465.4	42786.4	43125.9	48722	49455.8	47988.3	-5596.14	-12.9763		CD_1 4 weeks nr12	6756.76	6655.07	6705.91	5987.06	6064.17	5909.96	718.848	10.7196
CD_1 4 weeks nr13	40047	37848.8	38947.9	38386.5	38291	38481.9	561.41	1.44144		CD_1 4 weeks nr13	6254.86	5925.66	6090.26	4936.2	4926.17	4946.23	1154.06	18.9492
CD_1 4 weeks nr14	45809.3	41360.4	43584.9	44970.3	43906.4	46034.3	-1385.44	-3.17873		CD_1 4 weeks nr14	7099.54	6433.27	6766.4	5563.93	5452.13	5675.73	1202.47	17.7712
CD_1 4 weeks nr15	38638.6	35890.2	37264.4	43826.1	43362	44290.1	-6561.7	-17.6085		CD_1 4 weeks nr15	6036.85	5625.25	5831.05	5482.93	5434.17	5531.69	348.119	5.9701
CD_1 4 weeks nr16	24513.2	22686.7	23599.9	48868.5	44520.1	53216.9	-25268.6	-107.07		CD_1 4 weeks nr16	3920.66	3647.12	3783.89	6010	5553.08	6466.93	-2226.11	-58.8313
CD_1 4 weeks nr17	31743.1	31743.1	31743.1	33510.4	33602.9	33417.8	-1767.26	-5.56739		CD_1 4 weeks nr17	5003.4	5003.4	5003.4	4396.19	4405.91	4386.47	607.209	12.1359
CD_1 4 weeks nr18	30015.3	27514.6	28764.9	53486.4	53397	53575.8	-24721.5	-85.9431		CD_1 4 weeks nr18	4736.26	4361.76	4549.01	6465.87	6456.48	6475.27	-1916.86	-42.1379
CD_1 4 weeks nr19	30128.3	29193.7	29661	45636.7	29294.2	61979.3	-15975.8	-53.8612		CD_1 4 weeks nr19	4747.73	4607.78	4677.75	5621.94	3904.69	7339.19	-944.186	-20.1846
average	19119.3	18241.7	18680.5	25489.2	25033.9	25944.5	-6808.73	-36.4484		average	3033.55	2902.12	2967.84	3274.93	3227.08	3322.77	-307.092	-10.3474
average factor of all samples								#DIV/0!		average factor of all samples								#DIV/0!
average factor w/o neg values								#DIV/0!		average factor w/o neg values								#DIV/0!
average of all lysates			29095.1	39716.4			-10621.3	-36.5057		average of all lysates			4622.27	5102.43			-480.163	-10.388
										average of lysates
	factor calculated with the two standard curves from one assay, either QZ or Sigma		two assays
	factor QZ	factor sigma	QZ vs Sigma
QZ standard 1 (300 µg collagen/ml)	6.51958	8.5767	8.22867
QZ standard 2 (200 µg collagen/ml)	6.45785	7.98775	9.53009
QZ standard 3 (100 µg collagen/ml)	6.21392	7.6392	5.33443
QZ standard 4 (50 µg collagen/ml)	5.81721	6.71948	4.00901
QZ standard 5 (25 µg collagen/ml)	5.47877	4.2685	5.08395
QZ standard 6 (12.5 µg collagen/ml)	4.4102	0.0211013	3.91462
QZ standard 7 (6.25 µg collagen/ml)	1.8029	-19.8155	2.29927
QZ standard 8 (0 µg collagen/ml)	-6.61672	-0.194218	-1.02434
1 sigma standard (sigma: 0 µg Hy-Pro/well= 0 µg Hy-Pro/ml QZ: 0 µg Hy-Pro/ml) )	-6.03871	82.1014
2 sigma standard (sigma: 0.2 µg Hy-Pro/well= 4 µg Hy-Pro/ml QZ: 2.5 µg Hy-Pro/ml)	4.35622	4.62797
3 sigma standard (sigma: 0.4 µg Hy-Pro/well= 8 µg Hy-Pro/ml QZ: 5 µg Hy-Pro/ml)	5.31709	7.39241
4 sigma standard (sigma: 0.6 µg Hy-Pro/well= 12 µg Hy-Pro/ml QZ: 10 µg Hy-Pro/ml)	5.76058	8.30212
5 sigma standard (sigma: 0.8 µg Hy-Pro/well= 16 µg Hy-Pro/ml QZ: 20 µg Hy-Pro/ml)	6.34008	8.50807
6 sigma standard (sigma: 1 µg Hy-Pro/well= 20 µg Hy-Pro/ml QZ: 40 µg Hy-Pro/ml)	6.50091	8.62652
BL6 4 weeks nr.1	6.06683	7.33283	4.34325
BL6 4 weeks nr.2	6.20721	7.20929	6.09682
BL6 4 weeks nr.3	6.15977	7.21548	5.48102
BL6 4 weeks nr.4	6.22115	7.37649	5.84085
BL6 4 weeks nr.5	6.0187	7.34391	3.97369
BL6 4 weeks nr.6	6.11171	7.16494	5.08555
BL6 4 weeks nr.7	6.0187	6.98414	4.63166
BL6 4 weeks nr.8	6.10951	7.08481	5.2366
BL6 4 weeks nr.9	5.9794	6.23757	5.62242
BL6 7 weeks female nr. 21	6.20031	8.10143	3.68128
BL6 7 weeks female nr. 22	6.4367	8.38103	6.07824
BL6 7 weeks female nr. 23	6.36089	8.19735	5.30684
BL6 7 weeks female nr. 24	6.24858	7.6951	5.3126
BL6 7 weeks female nr. 25	6.26665	8.11761	4.27215
BL6 21 weeks female nr. 26	6.47145	8.39881	7.03028
BL6 21 weeks female nr.32	6.4802	8.31236	7.92069
CD_1 4 weeks nr11	6.43102	8.3241	6.23032
CD_1 4 weeks nr12	6.43102	8.13788	7.20318
CD_1 4 weeks nr13	6.39511	7.77652	7.89025
CD_1 4 weeks nr14	6.44137	8.08247	7.83347
CD_1 4 weeks nr15	6.39068	7.99319	6.79644
CD_1 4 weeks nr16	6.23695	8.13119	3.92678
CD_1 4 weeks nr17	6.34431	7.62259	7.22059
CD_1 4 weeks nr18	6.32334	8.27212	4.44873
CD_1 4 weeks nr19	6.34086	8.11761	5.27593
	6.29431	7.78313
	5.35929	8.4198
	5.99102	7.39668
	6.2677	7.74443	5.70959
total average of all lysates	6.57391

## Sheet: ProcessedData-Collagen
User: USER
Path: C:\Program Files\BMG\CLARIOstar\User\Data\
Test ID: 4326
Test Name: Collagen_Cyril
Date: 09.12.2019
Time: 16:45:25
Absorbance			Absorbance values are displayed as OD
	1. Raw Data (570)
	1	2	3	4	5	6	7	8	9	10	11	12
A	0.984	0.726	0.364	0.219	0.201	0.115	0.072	0.05	0.053	0.106	0.146	0.203
B	0.947	0.684	0.345	0.199	0.121	0.092	0.066	0.05	0.048	0.098	0.147	0.194
C	0.469	0.852	0.288	0.353	0.334	0.369	0.265	0.302	0.26	0.293	0.252	0.349
D	0.476	0.883	0.269	0.347	0.309	0.35	0.257	0.293	0.262	0.3	0.245	0.342
E	0.669	0.506	0.391	0.409	0.757	0.788	0.472	0.723	0.531	0.769	0.549	0.388
F	0.624	0.496	0.369	0.381	0.741	0.773	0.474	0.699	0.505	0.775	0.545	0.37
G	0.546	0.605	0.79	0.646	0.637	0.571	0.689	0.567	0.383	0.478	0.469	0.48
H	0.527	0.588	0.727	0.619	0.628	0.543	0.628	0.531	0.359	0.478	0.435	0.467
	Replicate 1	Replicate 2
Standard Curve	A1-A8	B1-B8	Average	Conc [ug/ml]	STDEV	5% of mean (stdev should be < 5% of mean
S1	0.984	0.947	0.9655	300	0.0185	0.048275
S2	0.726	0.684	0.705	200	0.021	0.03525
S3	0.364	0.345	0.3545	100	0.0095	0.017725
S4	0.219	0.199	0.209	50	0.01	0.01045
S5	0.201	0.121	0.161	25	0.04	0.00805
S6	0.115	0.092	0.1035	12.5	0.0115	0.005175
S7	0.072	0.066	0.069	6.25	0.003	0.00345
S8	0.05	0.05	0.05	0	0	0.0025
Standard Curve Sigma	A1-A8	B1-B8	Average	Conc [ug/ml]	STDEV	5% of mean (stdev should be < 5% of mean
S1	0.053	0.048	0.0505	0	0.0025	0.002525
S2	0.106	0.098	0.102	2.5	0.004	0.0051
S3	0.146	0.147	0.1465	5	0.0005	0.007325
S4	0.203	0.194	0.1985	10	0.0045	0.009925
S5	0.469	0.476	0.4725	20	0.0035	0.023625
S6	0.852	0.883	0.8675	40	0.0155	0.043375
SampleName Replicate 1	organ	Total Weight [g]	water added for mixing (ml)	Assay weight [g] (lysate)	µl 12M HCl added	µl 6M HCl added	total volume (µl)	comments	Used µl for total protein	Used µl for total collagen	Diluted	A570 nm for sample	Collagen concentration diluted sample [µg/ml]	Final collagen concentration [µg/ml] of sample	µg collagen per g tissue	% collagen in tissue	Hy-Pro concentration diluted sample (µg/ml)	Final Hy-Pro concentration (µg/ml) of sample	µg Hy-Pro per g tissue	factor		dilution steps	dilution		dilution to mix the mouse	sample digestion dilution
QZ standard 1 (300 µg collagen/ml)									15	35	see W42	0.984	297.774	297.774	297.774	0.0297774	45.6522	45.6522	45.6522	6.52267		lysate digestion with HCl	see V43-V82		#DIV/0!	#DIV/0!
QZ standard 2 (200 µg collagen/ml)									15	35		0.726	214.548	214.548	214.548	0.0214548	33.1884	33.1884	33.1884	6.46456		HCl concentration reduction to 4 M in the collagen assay (in protein assay done with 6M HCl)	02:03:00		#DIV/0!	#DIV/0!
QZ standard 3 (100 µg collagen/ml)									15	35		0.364	97.7742	97.7742	97.7742	0.00977742	15.7005	15.7005	15.7005	6.22746		dilution to get values in the range of the standard curve	01:17:00		#DIV/0!	#DIV/0!
QZ standard 4 (50 µg collagen/ml)									15	35		0.219	51	51	51	0.0051	8.69565	8.69565	8.69565	5.865					#DIV/0!	#DIV/0!
QZ standard 5 (25 µg collagen/ml)									15	35		0.201	45.1935	45.1935	45.1935	0.00451935	7.82609	7.82609	7.82609	5.77473		dilution to mix the mouse	see U42-U82		#DIV/0!	#DIV/0!
QZ standard 6 (12.5 µg collagen/ml)									15	35		0.115	17.4516	17.4516	17.4516	0.00174516	3.6715	3.6715	3.6715	4.75327					#DIV/0!	#DIV/0!
QZ standard 7 (6.25 µg collagen/ml)									15	35		0.072	3.58065	3.58065	3.58065	0.000358065	1.5942	1.5942	1.5942	2.24604					#DIV/0!	#DIV/0!
QZ standard 8 (0 µg/ml)									15	35		0.05	-3.51613	-3.51613	-3.51613	-0.000351613	0.531401	0.531401	0.531401	-6.61672					#DIV/0!	#DIV/0!
1 sigma standard (0 µg Hy-Pro/ml) (4M or 6M HCl))									15	35		0.053	-2.54839	-2.54839	-2.54839	-0.000254839	0.676329	0.676329	0.676329	-3.76797					#DIV/0!	#DIV/0!
2 sigma standard (2.5 µg Hy-Pro/ml)									15	35		0.106	14.5484	14.5484	14.5484	0.00145484	3.23671	3.23671	3.23671	4.4948					#DIV/0!	#DIV/0!
3 sigma standard (5 µg Hy-Pro/ml)									15	35		0.146	27.4516	27.4516	27.4516	0.00274516	5.16908	5.16908	5.16908	5.31073					#DIV/0!	#DIV/0!
4 sigma standard (10 µg Hy-Pro/ml)									15	35		0.203	45.8387	45.8387	45.8387	0.00458387	7.92271	7.92271	7.92271	5.78574					#DIV/0!	#DIV/0!
5 sigma standard (20 µg Hy-Pro/ml)									15	35		0.469	131.645	131.645	131.645	0.0131645	20.7729	20.7729	20.7729	6.33734					#DIV/0!	#DIV/0!
6 sigma standard (40 µg Hy-Pro/ml)									15	35		0.852	255.194	255.194	255.194	0.0255194	39.2754	39.2754	39.2754	6.49755					#DIV/0!	#DIV/0!
BL6 4 weeks nr.1	total lysate	13.591	40	0.157	157	209.333	523.333		15	35		0.288	73.2581	6226.94	24553.6	2.45536	12.029	1022.46	4031.7	6.09013					3.94312	3.33333
BL6 4 weeks nr.2	total lysate	14.282	40	0.153	153	204	510		15	35		0.353	94.2258	8009.19	30440.8	3.04408	15.1691	1289.37	4900.55	6.2117					3.80073	3.33333
BL6 4 weeks nr.3	total lysate	14.841	40	0.163	163	217.333	543.333		15	35		0.334	88.0968	7488.23	27670.8	2.76708	14.2512	1211.35	4476.23	6.18171					3.69524	3.33333
BL6 4 weeks nr.4	total lysate	13.859	40	0.149	149	198.667	496.667		15	35		0.369	99.3871	8447.9	32830.3	3.28303	15.942	1355.07	5266.1	6.23428					3.88621	3.33333
BL6 4 weeks nr.5	total lysate	12.848	40	0.121	121	161.333	403.333		15	35		0.265	65.8387	5596.29	23019.4	2.30194	10.9179	928.019	3817.25	6.03036					4.11333	3.33333
BL6 4 weeks nr.6	total lysate	15.098	40	0.154	154	205.333	513.333		15	35		0.302	77.7742	6610.81	24125.2	2.41252	12.7053	1079.95	3941.13	6.12139					3.64936	3.33333
BL6 4 weeks nr.7	total lysate	13.698	40	0.15	150	200	500		15	35		0.26	64.2258	5459.19	21400.8	2.14008	10.6763	907.488	3557.47	6.01572					3.92013	3.33333
BL6 4 weeks nr.8	total lysate	13.57	40	0.164	164	218.667	546.667		15	35		0.293	74.871	6364.03	25123.2	2.51232	12.2705	1043	4117.41	6.10169					3.94768	3.33333
BL6 4 weeks nr.9	total lysate	13.796	40	0.13	130	173.333	433.333		15	35		0.252	61.6452	5239.84	20432.2	2.04322	10.2899	874.638	3410.55	5.99087					3.89939	3.33333
BL6 7 weeks female nr. 21	total lysate	17.058	20	0.15	150	200	500		15	35		0.349	92.9355	7899.52	17161.5	1.71615	14.9758	1272.95	2765.44	6.20569					2.17247	3.33333
BL6 7 weeks female nr. 22	total lysate	18.499	20	0.161	161	214.667	536.667		15	35		0.669	196.161	16673.7	34700.3	3.47003	30.4348	2586.96	5383.82	6.4453					2.08114	3.33333
BL6 7 weeks female nr. 23	total lysate	17.37	20	0.155	155	206.667	516.667		15	35		0.506	143.581	12204.4	26256.6	2.62566	22.5604	1917.63	4125.62	6.36428					2.15141	3.33333
BL6 7 weeks female nr. 24	total lysate	17.693	20	0.146	146	194.667	486.667		15	35		0.391	106.484	9051.13	19282.4	1.92824	17.0048	1445.41	3079.29	6.26198					2.13039	3.33333
BL6 7 weeks female nr. 25	total lysate	18.57	20	0.135	135	180	450		15	35		0.409	112.29	9544.68	19824.4	1.98244	17.8744	1519.32	3155.64	6.28219					2.07701	3.33333
BL6 21 weeks female nr. 26	total lysate	26.103	20	0.145	145	193.333	483.333	a lot hair	15	35		0.757	224.548	19086.6	33710.7	3.37107	34.686	2948.31	5207.29	6.47375					1.7662	3.33333
BL6 21 weeks female nr.32	total lysate	26.426	20	0.153	153	204	510	a lot hair	15	35		0.788	234.548	19936.6	35025.2	3.50252	36.1836	3075.6	5403.31	6.48218					1.75683	3.33333
																									#DIV/0!	#DIV/0!
																									#DIV/0!	#DIV/0!
																									#DIV/0!	#DIV/0!
																									#DIV/0!	#DIV/0!
																									#DIV/0!	#DIV/0!
																									#DIV/0!	#DIV/0!
																									#DIV/0!	#DIV/0!
																									#DIV/0!	#DIV/0!
																									#DIV/0!	#DIV/0!
CD_1 4 weeks nr11	total lysate	28.15	50	0.117	117	156	390		15	35		0.646	188.742	16043.1	44538.7	4.45387	29.3237	2492.51	6919.71	6.4365					2.7762	3.33333
CD_1 4 weeks nr12	total lysate	28.545	50	0.096	96	128	320		15	35		0.637	185.839	15796.3	43465.4	4.34654	28.8889	2455.56	6756.76	6.43288					2.75162	3.33333
CD_1 4 weeks nr13	total lysate	26.835	50	0.107	107	142.667	356.667		15	35		0.571	164.548	13986.6	40047	4.0047	25.7005	2184.54	6254.86	6.40254					2.86324	3.33333
CD_1 4 weeks nr14	total lysate	30.122	50	0.095	95	126.667	316.667		15	35		0.689	202.613	17222.1	45809.3	4.58093	31.401	2669.08	7099.54	6.45244					2.65992	3.33333
CD_1 4 weeks nr15	total lysate	28.021	50	0.129	129	172	430		15	35		0.567	163.258	13876.9	38638.6	3.86386	25.5072	2168.12	6036.85	6.40046					2.78438	3.33333
CD_1 4 weeks nr16	total lysate	28.16	50	0.133	133	177.333	443.333		15	35		0.383	103.903	8831.77	24513.2	2.45132	16.6184	1412.56	3920.66	6.25232					2.77557	3.33333
CD_1 4 weeks nr17	total lysate	28.16	50	0.158	158	210.667	526.667		15	35		0.478	134.548	11436.6	31743.1	3.17431	21.2077	1802.66	5003.4	6.34431					2.77557	3.33333
CD_1 4 weeks nr18	total lysate	29.72	50	0.135	135	180	450		15	35		0.469	131.645	11189.8	30015.3	3.00153	20.7729	1765.7	4736.26	6.33734					2.68237	3.33333
CD_1 4 weeks nr19	total lysate	30.83	50	0.124	124	165.333	413.333		15	35		0.48	135.194	11491.5	30128.3	3.01283	21.3043	1810.87	4747.73	6.34582					2.6218	3.33333
average factor																				5.45623
SampleName Replicate 2	organ	Total Weight [g]	water added for mixing (ml)	Assay weight [g] (lysate)	µl 12M HCl added	µl 6M HCl added	total volume (µl)	comments	Used µl for total protein	Used µl for total collagen	Diluted	A570 nm for sample	Collagen concentration diluted sample [µg/ml]	Final collagen concentration [µg/ml] of sample	µg collagen per g tissue	% collagen in tissue	Hy-Pro concentration diluted sample (µg/ml)	Final Hy-Pro concentration (µg/ml) of sample	µg Hy-Pro per g tissue	factor
QZ standard 1 (300 µg collagen/ml)									15	35	see W42	0.947	285.839	285.839	285.839	0.0285839	43.8647	43.8647	43.8647	6.51637
QZ standard 2 (200 µg collagen/ml)									15	35		0.684	201	201	201	0.0201	31.1594	31.1594	31.1594	6.4507
QZ standard 3 (100 µg collagen/ml)									15	35		0.345	91.6452	91.6452	91.6452	0.00916452	14.7826	14.7826	14.7826	6.19953
QZ standard 4 (50 µg collagen/ml)									15	35		0.199	44.5484	44.5484	44.5484	0.00445484	7.72947	7.72947	7.72947	5.76345
QZ standard 5 (25 µg collagen/ml)									15	35		0.121	19.3871	19.3871	19.3871	0.00193871	3.96135	3.96135	3.96135	4.89406
QZ standard 6 (12.5 µg collagen/ml)									15	35		0.092	10.0323	10.0323	10.0323	0.00100323	2.56039	2.56039	2.56039	3.91826
QZ standard 7 (6.25 µg collagen/ml)									15	35		0.066	1.64516	1.64516	1.64516	0.000164516	1.30435	1.30435	1.30435	1.26129
QZ standard 8 (0 µg/ml)									15	35		0.05	-3.51613	-3.51613	-3.51613	-0.000351613	0.531401	0.531401	0.531401	-6.61672
1 sigma standard (0 µg Hy-Pro/ml) (4M or 6M HCl))									15	35		0.048	-4.16129	-4.16129	-4.16129	-0.000416129	0.434783	0.434783	0.434783	-9.57097
2 sigma standard (2.5 µg Hy-Pro/ml)									15	35		0.098	11.9677	11.9677	11.9677	0.00119677	2.85024	2.85024	2.85024	4.19885
3 sigma standard (5 µg Hy-Pro/ml)									15	35		0.147	27.7742	27.7742	27.7742	0.00277742	5.21739	5.21739	5.21739	5.32339
4 sigma standard (10 µg Hy-Pro/ml)									15	35		0.194	42.9355	42.9355	42.9355	0.00429355	7.48792	7.48792	7.48792	5.73396
5 sigma standard (20 µg Hy-Pro/ml)									15	35		0.476	133.903	133.903	133.903	0.0133903	21.1111	21.1111	21.1111	6.34278
6 sigma standard (40 µg Hy-Pro/ml)									15	35		0.883	265.194	265.194	265.194	0.0265194	40.7729	40.7729	40.7729	6.50415
BL6 4 weeks nr.1	total lysate	13.591	40	0.157	157	209.333	523.333		15	35		0.269	67.129	5705.97	22499.3	2.24993	11.1111	944.444	3724.06	6.04161
BL6 4 weeks nr.2	total lysate	14.282	40	0.153	153	204	510		15	35		0.347	92.2903	7844.68	29815.5	2.98155	14.8792	1264.73	4806.91	6.20263
BL6 4 weeks nr.3	total lysate	14.841	40	0.163	163	217.333	543.333		15	35		0.309	80.0323	6802.74	25137.7	2.51377	13.0435	1108.7	4096.89	6.13581
BL6 4 weeks nr.4	total lysate	13.859	40	0.149	149	198.667	496.667		15	35		0.35	93.2581	7926.94	30805.7	3.08057	15.0242	1277.05	4962.9	6.20721
BL6 4 weeks nr.5	total lysate	12.848	40	0.121	121	161.333	403.333		15	35		0.257	63.2581	5376.94	22117.1	2.21171	10.5314	895.169	3682.12	6.00661
BL6 4 weeks nr.6	total lysate	15.098	40	0.154	154	205.333	513.333		15	35		0.293	74.871	6364.03	23224.6	2.32246	12.2705	1043	3806.26	6.10169
BL6 4 weeks nr.7	total lysate	13.698	40	0.15	150	200	500		15	35		0.262	64.871	5514.03	21615.7	2.16157	10.7729	915.7	3589.67	6.02165
BL6 4 weeks nr.8	total lysate	13.57	40	0.164	164	218.667	546.667		15	35		0.3	77.129	6555.97	25880.9	2.58809	12.6087	1071.74	4230.88	6.11713
BL6 4 weeks nr.9	total lysate	13.796	40	0.13	130	173.333	433.333		15	35		0.245	59.3871	5047.9	19683.7	1.96837	9.95169	845.894	3298.47	5.96754
BL6 7 weeks female nr. 21	total lysate	17.058	20	0.15	150	200	500		15	35		0.342	90.6774	7707.58	16744.5	1.67445	14.6377	1244.2	2702.99	6.19479
BL6 7 weeks female nr. 22	total lysate	18.499	20	0.161	161	214.667	536.667		15	35		0.624	181.645	15439.8	32132.5	3.21325	28.2609	2402.17	4999.26	6.42744
BL6 7 weeks female nr. 23	total lysate	17.37	20	0.155	155	206.667	516.667		15	35		0.496	140.355	11930.2	25666.7	2.56667	22.0773	1876.57	4037.27	6.35743
BL6 7 weeks female nr. 24	total lysate	17.693	20	0.146	146	194.667	486.667		15	35		0.369	99.3871	8447.9	17997.3	1.79973	15.942	1355.07	2886.83	6.23428
BL6 7 weeks female nr. 25	total lysate	18.57	20	0.135	135	180	450		15	35		0.381	103.258	8776.94	18229.7	1.82297	16.5217	1404.35	2916.84	6.24983
BL6 21 weeks female nr. 26	total lysate	26.103	20	0.145	145	193.333	483.333	a lot hair	15	35		0.741	219.387	18647.9	32935.8	3.29358	33.913	2882.61	5091.25	6.46911
BL6 21 weeks female nr.32	total lysate	26.426	20	0.153	153	204	510	a lot hair	15	35		0.773	229.71	19525.3	34302.7	3.43027	35.4589	3014.01	5295.1	6.47819
CD_1 4 weeks nr11	total lysate	28.15	50	0.117	117	156	390		15	35		0.619	180.032	15302.7	42483.5	4.24835	28.0193	2381.64	6611.91	6.42529
CD_1 4 weeks nr12	total lysate	28.545	50	0.096	96	128	320		15	35		0.628	182.935	15549.5	42786.4	4.27864	28.4541	2418.6	6655.07	6.42914
CD_1 4 weeks nr13	total lysate	26.835	50	0.107	107	142.667	356.667		15	35		0.543	155.516	13218.9	37848.8	3.78488	24.3478	2069.57	5925.66	6.38727
CD_1 4 weeks nr14	total lysate	30.122	50	0.095	95	126.667	316.667		15	35		0.628	182.935	15549.5	41360.4	4.13604	28.4541	2418.6	6433.27	6.42914
CD_1 4 weeks nr15	total lysate	28.021	50	0.129	129	172	430		15	35		0.531	151.645	12889.8	35890.2	3.58902	23.7681	2020.29	5625.25	6.38019
CD_1 4 weeks nr16	total lysate	28.16	50	0.133	133	177.333	443.333		15	35		0.359	96.1613	8173.71	22686.7	2.26867	15.4589	1314.01	3647.12	6.22043
CD_1 4 weeks nr17	total lysate	28.16	50	0.158	158	210.667	526.667		15	35		0.478	134.548	11436.6	31743.1	3.17431	21.2077	1802.66	5003.4	6.34431
CD_1 4 weeks nr18	total lysate	29.72	50	0.135	135	180	450		15	35		0.435	120.677	10257.6	27514.6	2.75146	19.1304	1626.09	4361.76	6.30814
CD_1 4 weeks nr19	total lysate	30.83	50	0.124	124	165.333	413.333		15	35		0.467	131	11135	29193.7	2.91937	20.6763	1757.49	4607.78	6.33575
average factor																				5.21517	5.93458

## Sheet: ProcessedData_HyPro_sigma
User: USER
Path: C:\Program Files\BMG\CLARIOstar\User\Data\
Test ID: 4320
Test Name: Collagen_Cyril
Date: 08.12.2019
Time: 19:59:32
Absorbance			Absorbance values are displayed as OD
	1. Raw Data (560)
	1	2	3	4	5	6	7	8	9	10	11	12
A	0.491	0.324	0.186	0.183	0.12	0.063	0.061	0.064	0.036	0.132	0.241	0.451
B	0.511	0.327	0.361	0.214	0.134	0.118	0.059	0.115	0.043	0.134	0.253	0.345
C	0.461	0.52	0.286	0.235	0.228	0.243	0.241	0.207	0.212	0.224	0.174	0.351
D	0.479	0.533	0.197	0.227	0.235	0.248	0.244	0.248	0.217	0.219	0.178	0.345
E	0.424	0.381	0.284	0.364	0.413	0.39	0.379	0.512	0.294	0.52	0.265	0.383
F	0.421	0.359	0.277	0.339	0.444	0.412	0.424	0.517	0.301	0.498	0.281	0.371
G	0.413	0.395	0.548	0.39	0.36	0.291	0.338	0.324	0.331	0.272	0.389	0.258
H	0.423	0.416	0.526	0.419	0.352	0.292	0.35	0.329	0.378	0.271	0.39	0.445
Standard Curve Sigma	A1-A8	B1-B8	Average	Conc [ug/well]	STDEV	5% of mean (stdev should be < 5% of mean			conc [µg/ml]
S1	0.036	0.043	0.0395	0	0.0035	0.001975			0
S2	0.132	0.134	0.133	0.2	0.001	0.00665			4
S3	0.241	0.253	0.247	0.4	0.006	0.01235			8
S4	0.451	0.345	0.398	0.6	0.053	0.0199			12										Collagen concentration diluted sample [µg/ml]
S5	0.461	0.479	0.47	0.8	0.009	0.0235			16									µg collagen / ml	Rep1	Rep2	average
S6	0.52	0.533	0.5265	1	0.0065	0.026325			20									150	148.37	155.778	152.074
																		100	86.5185	87.6296	87.0741
	Replicate 1	Replicate 2																50	35.4074	100.222	67.8148
Standard Curve QZ	A1-A8	B1-B8	Average	Conc [ug/ml]	STDEV	5% of mean (stdev should be < 5% of mean	µg collagen in 50 µL											25	34.2963	45.7778	40.037
S1	0.491	0.511	0.501	150	0.01	0.02505	7.5											12.5	10.963	16.1481	13.5556
S2	0.324	0.327	0.3255	100	0.0015	0.016275	5											6.25	-10.1481	10.2222	0.037037
S3	0.186	0.361	0.2735	50	0.0875	0.013675	2.5											3.125	-10.8889	-11.6296	-11.2593
S4	0.183	0.214	0.1985	25	0.0155	0.009925	1.25											0	-9.77778	9.11111	-0.333333
S5	0.12	0.134	0.127	12.5	0.007	0.00635	0.625
S6	0.063	0.118	0.0905	6.25	0.0275	0.004525	0.3125
S7	0.061	0.059	0.06	3.125	0.001	0.003	0.15625
S8	0.064	0.115	0.0895	0	0.0255	0.004475	0
SampleName Replicate 1	organ	Total Weight [g]	water added for mixing (ml)	Assay weight [g] (lysate)	µl 12M HCl added	µl 6M HCl added	total volume (µl)	Used µL for total protein	Used µl for hydroxyproline	Diluted	A560 nm for sample	Hy-Pro concentration of diluted sample [µg/well]	Hy-Pro concentration of diluted sample [µg/ml]	Final Hy-Pro concentration [µg/ml] of sample	µg Hy-Pro per g tissue	% Hy-Pro in tissue	Collagen concentration diluted sample [µg/ml]	Final collagen concentration [µg/ml] of sample	µg collagen per g tissue	factor		dilution steps	dilution		dilution to mix the mouse	sample digestion dilution
QZ standard 1 (300 µg collagen/ml)				0.15	150			-	50	see W42	0.491	0.867095	17.3419	34.6838	34.6838	0.00346838	148.37	296.741	296.741	8.5556		lysate digestion with HCl	see V43-V82		#DIV/0!	2
QZ standard 2 (200 µg collagen/ml)				0.15	150			-	50		0.324	0.542129	10.8426	21.6852	21.6852	0.00216852	86.5185	173.037	173.037	7.97952		hydrolyzate dilution	sample 1-8 --> 1:1 sample 9-14 --> sigma standard sample 15-48--> 1:10 and 1:9 = 1:90		#DIV/0!	2
QZ standard 3 (100 µg collagen/ml)				0.15	150			-	50		0.186	0.273594	5.47188	10.9438	10.9438	0.00109438	35.4074	70.8148	70.8148	6.47079		dilution to get values in the range of the standard curve	1:1		#DIV/0!	2
QZ standard 4 (50 µg collagen/ml)				0.15	150			-	50		0.183	0.267756	5.35513	10.7103	10.7103	0.00107103	34.2963	68.5926	68.5926	6.40438					#DIV/0!	2
QZ standard 5 (25 µg collagen/ml)				0.15	150			-	50		0.12	0.145164	2.90329	5.80658	5.80658	0.000580658	10.963	21.9259	21.9259	3.77605		dilution to mix the mouse	see U42-U82		#DIV/0!	2
QZ standard 6 (12.5 µg collagen/ml)				0.15	150			-	50		0.063	0.0342479	0.684958	1.36992	1.36992	0.000136992	-10.1481	-20.2963	-20.2963	-14.8157					#DIV/0!	2
QZ standard 7 (6.25 µg collagen/ml)				0.15	150			-	50		0.061	0.0303561	0.607122	1.21424	1.21424	0.000121424	-10.8889	-21.7778	-21.7778	-17.9353					#DIV/0!	2
QZ standard 8 (0 µg collagen/ml)				0.15	150			-	50		0.064	0.0361938	0.723876	1.44775	1.44775	0.000144775	-9.77778	-19.5556	-19.5556	-13.5075					#DIV/0!	2
1 sigma standard (0µg Hy-Pro/well= 0 µg Hy-Pro/ml)								-	50		0.036	-0.0182915	-0.36583	-0.36583	-0.36583	-3.6583e-05	-20.1481	-20.1481	-20.1481	55.0752					#DIV/0!	#DIV/0!
2 sigma standard (0.2 µg Hy-Pro/well= 4 µg Hy-Pro/ml)								-	50		0.132	0.168515	3.37031	3.37031	3.37031	0.000337031	15.4074	15.4074	15.4074	4.57152					#DIV/0!	#DIV/0!
3 sigma standard (0.4 µg Hy-Pro/well= 8 µg Hy-Pro/ml)								-	50		0.241	0.380619	7.61238	7.61238	7.61238	0.000761238	55.7778	55.7778	55.7778	7.32725					#DIV/0!	#DIV/0!
4 sigma standard (0.6 µg Hy-Pro/well= 12 µg Hy-Pro/ml)								-	50		0.451	0.789259	15.7852	15.7852	15.7852	0.00157852	133.556	133.556	133.556	8.46082					#DIV/0!	#DIV/0!
5 sigma standard (0.8 µg Hy-Pro/well= 16 µg Hy-Pro/ml)								-	50		0.461	0.808718	16.1744	16.1744	16.1744	0.00161744	137.259	137.259	137.259	8.48623					#DIV/0!	#DIV/0!
6 sigma standard (1 µg Hy-Pro/well= 20 µg Hy-Pro/ml)								-	50		0.52	0.923526	18.4705	18.4705	18.4705	0.00184705	159.111	159.111	159.111	8.61433					#DIV/0!	#DIV/0!
BL6 4 weeks nr.1	total lysate	13.591	40	0.145	145			-	50		0.286	0.468184	9.36369	1685.46	6645.99	0.664599	72.4444	13040	51418.3	7.73674					3.94312	2
BL6 4 weeks nr.2	total lysate	14.282	40	0.154	154			-	50		0.235	0.368943	7.37887	1328.2	5048.11	0.504811	53.5556	9640	36639	7.25796					3.80073	2
BL6 4 weeks nr.3	total lysate	14.841	40	0.128	128			-	50		0.228	0.355322	7.10644	1279.16	4726.8	0.47268	50.963	9173.33	33897.6	7.17138					3.69524	2
BL6 4 weeks nr.4	total lysate	13.859	40	0.147	147			-	50		0.243	0.384511	7.69021	1384.24	5379.44	0.537944	56.5185	10173.3	39535.7	7.34941					3.88621	2
BL6 4 weeks nr.5	total lysate	12.848	40	0.157	157			-	50		0.241	0.380619	7.61238	1370.23	5636.19	0.563619	55.7778	10040	41297.8	7.32725					4.11333	2
BL6 4 weeks nr.6	total lysate	15.098	40	0.151	151			-	50		0.207	0.314458	6.28916	1132.05	4131.25	0.413125	43.1852	7773.33	28367.7	6.8666					3.64936	2
BL6 4 weeks nr.7	total lysate	13.698	40	0.18	180			-	50		0.212	0.324188	6.48375	1167.08	4575.09	0.457509	45.037	8106.67	31779.2	6.94614					3.92013	2
BL6 4 weeks nr.8	total lysate	13.57	40	0.132	132			-	50		0.224	0.347538	6.95077	1251.14	4939.09	0.493909	49.4815	8906.67	35160.7	7.11885					3.94768	2
BL6 4 weeks nr.9	total lysate	13.796	40	0.111	111			-	50		0.174	0.250243	5.00486	900.876	3512.87	0.351287	30.963	5573.33	21732.6	6.18657					3.89939	2
BL6 7 weeks female nr. 21	total lysate	17.058	20	0.148	148			-	50		0.351	0.594668	11.8934	2140.81	4650.84	0.465084	96.5185	17373.3	37743.1	8.11533					2.17247	2
BL6 7 weeks female nr. 22	total lysate	18.499	20	0.148	148			-	50		0.424	0.736719	14.7344	2652.19	5519.58	0.551958	123.556	22240	46284.5	8.38553					2.08114	2
BL6 7 weeks female nr. 23	total lysate	17.37	20	0.121	121			-	50		0.381	0.653045	13.0609	2350.96	5057.89	0.505789	107.63	19373.3	41680	8.24059					2.15141	2
BL6 7 weeks female nr. 24	total lysate	17.693	20	0.138	138			-	50		0.284	0.464293	9.28585	1671.45	3560.85	0.356085	71.7037	12906.7	27496.2	7.72182					2.13039	2
BL6 7 weeks female nr. 25	total lysate	18.57	20	0.156	156			-	50		0.364	0.619965	12.3993	2231.87	4635.62	0.463562	101.333	18240	37884.6	8.1725					2.07701	2
BL6 21 weeks female nr. 26	total lysate	26.103	20	0.192	192			-	50		0.413	0.715314	14.3063	2575.13	4548.19	0.454819	119.481	21506.7	37985	8.35168					1.7662	2
BL6 21 weeks female nr.32	total lysate	26.426	20	0.205	205			-	50		0.39	0.670558	13.4112	2414.01	4241.01	0.424101	110.963	19973.3	35089.8	8.27392					1.75683	2
																									#DIV/0!	#DIV/0!
																									#DIV/0!	#DIV/0!
																									#DIV/0!	#DIV/0!
																									#DIV/0!	#DIV/0!
																									#DIV/0!	#DIV/0!
																									#DIV/0!	#DIV/0!
																									#DIV/0!	#DIV/0!
																									#DIV/0!	#DIV/0!
																									#DIV/0!	#DIV/0!
CD_1 4 weeks nr11	total lysate	28.15	50	0.122	122			-	50		0.39	0.670558	13.4112	2414.01	6701.77	0.670177	110.963	19973.3	55449.9	8.27392					2.7762	2
CD_1 4 weeks nr12	total lysate	28.545	50	0.113	113			-	50		0.36	0.612181	12.2436	2203.85	6064.17	0.606417	99.8519	17973.3	49455.8	8.15541					2.75162	2
CD_1 4 weeks nr13	total lysate	26.835	50	0.108	108			-	50		0.291	0.477914	9.55828	1720.49	4926.17	0.492617	74.2963	13373.3	38291	7.77298					2.86324	2
CD_1 4 weeks nr14	total lysate	30.122	50	0.114	114			-	50		0.338	0.569371	11.3874	2049.74	5452.13	0.545213	91.7037	16506.7	43906.4	8.05306					2.65992	2
CD_1 4 weeks nr15	total lysate	28.021	50	0.148	148			-	50		0.324	0.542129	10.8426	1951.66	5434.17	0.543417	86.5185	15573.3	43362	7.97952					2.78438	2
CD_1 4 weeks nr16	total lysate	28.16	50	0.131	131			-	50		0.331	0.55575	11.115	2000.7	5553.08	0.555308	89.1111	16040	44520.1	8.01719					2.77557	2
CD_1 4 weeks nr17	total lysate	28.16	50	0.137	137			-	50		0.272	0.440942	8.81884	1587.39	4405.91	0.440591	67.2593	12106.7	33602.9	7.62677					2.77557	2
CD_1 4 weeks nr18	total lysate	29.72	50	0.13	130			-	50		0.389	0.668613	13.3723	2407.01	6456.48	0.645648	110.593	19906.7	53397	8.2703					2.68237	2
CD_1 4 weeks nr19	total lysate	30.83	50	0.119	119			-	50		0.258	0.413699	8.27398	1489.32	3904.69	0.390469	62.0741	11173.3	29294.2	7.50232					2.6218	2
average factor																				6.983
average factor w/o neg values																				7.52915
SampleName Replicate 2	organ	Total Weight [g]	water added for mixing (ml)	Assay weight [g] (lysate)	µl 12M HCl added	µl 6M HCl added	total volume (µl)	Used µL for total protein	Used µl for hydroxyproline	Diluted	A560 nm for sample	Hy-Pro concentration of diluted sample [µg/well]	Hy-Pro concentration of diluted sample [µg/ml]	Final Hy-Pro concentration [µg/ml] of sample	µg Hy-Pro per g tissue	% Hy-Pro in tissue	Collagen concentration diluted sample [µg/ml]	Final collagen concentration [µg/ml] of sample	µg collagen per g tissue	factor
QZ standard 1 (300 µg collagen/ml)				0.15	150			-	50	see W42	0.511	0.906013	18.1203	36.2405	36.2405	0.00362405	155.778	311.556	311.556	8.59689
QZ standard 2 (200 µg collagen/ml)				0.15	150			-	50		0.327	0.547967	10.9593	21.9187	21.9187	0.00219187	87.6296	175.259	175.259	7.99589
QZ standard 3 (100 µg collagen/ml)				0.15	150			-	50		0.361	0.614127	12.2825	24.5651	24.5651	0.00245651	100.222	200.444	200.444	8.15973
QZ standard 4 (50 µg collagen/ml)				0.15	150			-	50		0.214	0.328079	6.56159	13.1232	13.1232	0.00131232	45.7778	91.5556	91.5556	6.97663
QZ standard 5 (25 µg collagen/ml)				0.15	150			-	50		0.134	0.172407	3.44814	6.89628	6.89628	0.000689628	16.1481	32.2963	32.2963	4.68315
QZ standard 6 (12.5 µg collagen/ml)				0.15	150			-	50		0.118	0.141273	2.82545	5.6509	5.6509	0.00056509	10.2222	20.4444	20.4444	3.61791
QZ standard 7 (6.25 µg collagen/ml)				0.15	150			-	50		0.059	0.0264643	0.529286	1.05857	1.05857	0.000105857	-11.6296	-23.2593	-23.2593	-21.9723
QZ standard 8 (0 µg collagen/ml)				0.15	150			-	50		0.115	0.135435	2.7087	5.4174	5.4174	0.00054174	9.11111	18.2222	18.2222	3.36365
1 sigma standard (0µg Hy-Pro/well= 0 µg Hy-Pro/ml)								-	50		0.043	-0.00467017	-0.0934034	-0.0934034	-0.0934034	-9.34034e-06	-17.5556	-17.5556	-17.5556	187.954
2 sigma standard (0.2 µg Hy-Pro/well= 4 µg Hy-Pro/ml)								-	50		0.134	0.172407	3.44814	3.44814	3.44814	0.000344814	16.1481	16.1481	16.1481	4.68315
3 sigma standard (0.4 µg Hy-Pro/well= 8 µg Hy-Pro/ml)								-	50		0.253	0.40397	8.07939	8.07939	8.07939	0.000807939	60.2222	60.2222	60.2222	7.45381
4 sigma standard (0.6 µg Hy-Pro/well= 12 µg Hy-Pro/ml)								-	50		0.345	0.582993	11.6599	11.6599	11.6599	0.00116599	94.2963	94.2963	94.2963	8.08726
5 sigma standard (0.8 µg Hy-Pro/well= 16 µg Hy-Pro/ml)								-	50		0.479	0.843744	16.8749	16.8749	16.8749	0.00168749	143.926	143.926	143.926	8.52901
6 sigma standard (1 µg Hy-Pro/well= 20 µg Hy-Pro/ml)								-	50		0.533	0.948823	18.9765	18.9765	18.9765	0.00189765	163.926	163.926	163.926	8.63839
BL6 4 weeks nr.1	total lysate	13.591	40	0.145	145			-	50		0.197	0.294999	5.89998	1062	4187.58	0.418758	39.4815	7106.67	28022.5	6.6918
BL6 4 weeks nr.2	total lysate	14.282	40	0.154	154			-	50		0.227	0.353376	7.06752	1272.15	4835.11	0.483511	50.5926	9106.67	34612	7.15846
BL6 4 weeks nr.3	total lysate	14.841	40	0.128	128			-	50		0.235	0.368943	7.37887	1328.2	4908	0.4908	53.5556	9640	35622.1	7.25796
BL6 4 weeks nr.4	total lysate	13.859	40	0.147	147			-	50		0.248	0.39424	7.8848	1419.26	5515.56	0.551556	58.3704	10506.7	40831.1	7.4029
BL6 4 weeks nr.5	total lysate	12.848	40	0.157	157			-	50		0.244	0.386457	7.72913	1391.24	5722.64	0.572264	56.8889	10240	42120.4	7.36032
BL6 4 weeks nr.6	total lysate	15.098	40	0.151	151			-	50		0.248	0.39424	7.8848	1419.26	5179.4	0.51794	58.3704	10506.7	38342.6	7.4029
BL6 4 weeks nr.7	total lysate	13.698	40	0.18	180			-	50		0.217	0.333917	6.67834	1202.1	4712.4	0.47124	46.8889	8440	33085.9	7.02104
BL6 4 weeks nr.8	total lysate	13.57	40	0.132	132			-	50		0.219	0.337809	6.75618	1216.11	4800.82	0.480082	47.6296	8573.33	33844.8	7.04979
BL6 4 weeks nr.9	total lysate	13.796	40	0.111	111			-	50		0.178	0.258027	5.16054	928.897	3622.13	0.362213	32.4444	5840	22772.4	6.28703
BL6 7 weeks female nr. 21	total lysate	17.058	20	0.148	148			-	50		0.345	0.582993	11.6599	2098.77	4559.52	0.455952	94.2963	16973.3	36874.1	8.08726
BL6 7 weeks female nr. 22	total lysate	18.499	20	0.148	148			-	50		0.421	0.730881	14.6176	2631.17	5475.84	0.547584	122.444	22040	45868.3	8.37649
BL6 7 weeks female nr. 23	total lysate	17.37	20	0.121	121			-	50		0.359	0.610235	12.2047	2196.85	4726.32	0.472632	99.4815	17906.7	38524.6	8.15107
BL6 7 weeks female nr. 24	total lysate	17.693	20	0.138	138			-	50		0.277	0.450671	9.01343	1622.42	3456.38	0.345638	69.1111	12440	26502.1	7.66757
BL6 7 weeks female nr. 25	total lysate	18.57	20	0.156	156			-	50		0.339	0.571317	11.4263	2056.74	4271.87	0.427187	92.0741	16573.3	34422.9	8.05805
BL6 21 weeks female nr. 26	total lysate	26.103	20	0.192	192			-	50		0.444	0.775637	15.5127	2792.29	4931.74	0.493174	130.963	23573.3	41635.1	8.44228
BL6 21 weeks female nr.32	total lysate	26.426	20	0.205	205			-	50		0.412	0.713368	14.2674	2568.13	4511.76	0.451176	119.111	21440	37666.4	8.3485
CD_1 4 weeks nr11	total lysate	28.15	50	0.122	122			-	50		0.419	0.72699	14.5398	2617.16	7265.76	0.726576	121.704	21906.7	60817.3	8.37039
CD_1 4 weeks nr12	total lysate	28.545	50	0.113	113			-	50		0.352	0.596614	11.9323	2147.81	5909.96	0.590996	96.8889	17440	47988.3	8.1199
CD_1 4 weeks nr13	total lysate	26.835	50	0.108	108			-	50		0.292	0.47986	9.5972	1727.5	4946.23	0.494623	74.6667	13440	38481.9	7.78005
CD_1 4 weeks nr14	total lysate	30.122	50	0.114	114			-	50		0.35	0.592722	11.8544	2133.8	5675.73	0.567573	96.1481	17306.7	46034.3	8.11072
CD_1 4 weeks nr15	total lysate	28.021	50	0.148	148			-	50		0.329	0.551858	11.0372	1986.69	5531.69	0.553169	88.3704	15906.7	44290.1	8.00662
CD_1 4 weeks nr16	total lysate	28.16	50	0.131	131			-	50		0.378	0.647208	12.9442	2329.95	6466.93	0.646693	106.519	19173.3	53216.9	8.22908
CD_1 4 weeks nr17	total lysate	28.16	50	0.137	137			-	50		0.271	0.438996	8.77992	1580.39	4386.47	0.438647	66.8889	12040	33417.8	7.6184
CD_1 4 weeks nr18	total lysate	29.72	50	0.13	130			-	50		0.39	0.670558	13.4112	2414.01	6475.27	0.647527	110.963	19973.3	53575.8	8.27392
CD_1 4 weeks nr19	total lysate	30.83	50	0.119	119			-	50		0.445	0.777583	15.5517	2799.3	7339.19	0.733919	131.333	23640	61979.3	8.44497
average factor																				11.2945
average factor w/o neg values																				7.419

## Sheet: ProcessedData-TotProtein
User: USER
Path: C:\Program Files\BMG\CLARIOstar\User\Data\
Test ID: 4330
Test Name: Collagen_Cyril
Date: 09.12.2019
Time: 18:28:38
Absorbance			Absorbance values are displayed as OD
	1. Raw Data (570)
	1	2	3	4	5	6	7	8	9	10	11	12
A	0.825	0.545	0.336	0.236	0.171	0.141	0.119	0.113	0.107	0.111	0.113	0.117
B	0.82	0.518	0.327	0.233	0.166	0.142	0.126	0.112	0.108	0.112	0.112	0.12
C	0.112	0.105	0.398	0.423	0.425	0.413	0.348	0.376	0.4	0.349	0.355	0.56
D	0.099	0.104	0.389	0.392	0.41	0.407	0.356	0.381	0.391	0.344	0.369	0.565
E	0.514	0.534	0.529	0.523	0.659	0.716	0.493	0.587	0.512	0.538	0.522	0.552
F	0.439	0.547	0.537	0.531	0.666	0.708	0.512	0.628	0.542	0.537	0.526	0.516
G	0.453	0.524	0.634	0.563	0.541	0.571	0.59	0.591	0.484	0.562	0.514	0.57
H	0.452	0.513	0.606	0.574	0.537	0.553	0.596	0.567	0.475	0.55	0.527	0.562
	Replicate 1	Replicate 2
Standard Curve	A1-A8	B1-B8	Average	Conc [ug/ml]	STDEV	5% of mean (stdev should be < 5% of mean
S1	0.825	0.82	0.8225	3000	0.0025	0.041125
S2	0.545	0.518	0.5315	1500	0.0135	0.026575
S3	0.336	0.327	0.3315	750	0.0045	0.016575
S4	0.236	0.233	0.2345	375	0.0015	0.011725
S5	0.171	0.166	0.1685	188	0.0025	0.008425
S6	0.141	0.142	0.1415	94	0.0005	0.007075
S7	0.119	0.126	0.1225	47	0.0035	0.006125
S8	0.113	0.112	0.1125	0	0.0005	0.005625
SampleName Replicate 1	organ	Total Weight [g]	water added for mixing (ml)	Assay weight [g] (lysate)	µl 12M HCl added	µl 6M HCl added	total volume (µl)	comments	Used µl for total protein	Used µl for total collagen	Diluted	A570 nm for sample	Protein concentration diluted sample [µg/ml]	Final protein concentration [µg/ml] of sample	µg protein per g tissue	% protein in tissue		dilution steps	dilution		dilution to mix the mouse	sample digestion dilution
QZ standard 1 (300 µg collagen/ml)									15	35	see S42	0.825	3478	3478	3478	0.3478		lysate digestion with HCl	see V43-V82		#DIV/0!	#DIV/0!
QZ standard 2 (200 µg collagen/ml)									15	35		0.545	2078	2078	2078	0.2078		HCl concentration reduction to 4 M in the collagen assay (in protein assay done with 6M HCl)	2:3		#DIV/0!	#DIV/0!
QZ standard 3 (100 µg collagen/ml)									15	35		0.336	1033	1033	1033	0.1033		dilution to get values in the range of the standard curve	1:15		#DIV/0!	#DIV/0!
QZ standard 4 (50 µg collagen/ml)									15	35		0.236	533	533	533	0.0533					#DIV/0!	#DIV/0!
QZ standard 5 (25 µg collagen/ml)									15	35		0.171	208	208	208	0.0208		dilution to mix the mouse	see U42-U82		#DIV/0!	#DIV/0!
QZ standard 6 (12.5 µg collagen/ml)									15	35		0.141	58	58	58	0.0058					#DIV/0!	#DIV/0!
QZ standard 7 (6.25 µg collagen/ml)									15	35		0.119	-52	-52	-52	-0.0052					#DIV/0!	#DIV/0!
QZ standard 8 (0 µg/ml)									15	35		0.113	-82	-82	-82	-0.0082					#DIV/0!	#DIV/0!
1 sigma standard (0 µg Hy-Pro/ml) (4M or 6M HCl))									15	35		0.107	-112	-112	-112	-0.0112					#DIV/0!	#DIV/0!
2 sigma standard (2.5 µg Hy-Pro/ml)									15	35		0.111	-92	-92	-92	-0.0092					#DIV/0!	#DIV/0!
3 sigma standard (5 µg Hy-Pro/ml)									15	35		0.113	-82	-82	-82	-0.0082					#DIV/0!	#DIV/0!
4 sigma standard (10 µg Hy-Pro/ml)									15	35		0.117	-62	-62	-62	-0.0062					#DIV/0!	#DIV/0!
5 sigma standard (20 µg Hy-Pro/ml)									15	35		0.112	-87	-87	-87	-0.0087					#DIV/0!	#DIV/0!
6 sigma standard (40 µg Hy-Pro/ml)									15	35		0.105	-122	-122	-122	-0.0122					#DIV/0!	#DIV/0!
BL6 4 weeks nr.1	total lysate	13.591	40	0.157	157	209.333	523.333		15	35		0.398	1343	100725	397171	39.7171					3.94312	3.33333
BL6 4 weeks nr.2	total lysate	14.282	40	0.153	153	204	510		15	35		0.423	1468	110100	418460	41.846					3.80073	3.33333
BL6 4 weeks nr.3	total lysate	14.841	40	0.163	163	217.333	543.333		15	35		0.425	1478	110850	409617	40.9617					3.69524	3.33333
BL6 4 weeks nr.4	total lysate	13.859	40	0.149	149	198.667	496.667		15	35		0.413	1418	106350	413299	41.3299					3.88621	3.33333
BL6 4 weeks nr.5	total lysate	12.848	40	0.121	121	161.333	403.333		15	35		0.348	1093	81975	337190	33.719					4.11333	3.33333
BL6 4 weeks nr.6	total lysate	15.098	40	0.154	154	205.333	513.333		15	35		0.376	1233	92475	337474	33.7474					3.64936	3.33333
BL6 4 weeks nr.7	total lysate	13.698	40	0.15	150	200	500		15	35		0.4	1353	101475	397796	39.7796					3.92013	3.33333
BL6 4 weeks nr.8	total lysate	13.57	40	0.164	164	218.667	546.667		15	35		0.349	1098	82350	325091	32.5091					3.94768	3.33333
BL6 4 weeks nr.9	total lysate	13.796	40	0.13	130	173.333	433.333		15	35		0.355	1128	84600	329888	32.9888					3.89939	3.33333
BL6 7 weeks female nr. 21	total lysate	17.058	20	0.15	150	200	500		15	35		0.56	2153	161475	350800	35.08					2.17247	3.33333
BL6 7 weeks female nr. 22	total lysate	18.499	20	0.161	161	214.667	536.667		15	35		0.514	1923	144225	300152	30.0152					2.08114	3.33333
BL6 7 weeks female nr. 23	total lysate	17.37	20	0.155	155	206.667	516.667		15	35		0.534	2023	151725	326423	32.6423					2.15141	3.33333
BL6 7 weeks female nr. 24	total lysate	17.693	20	0.146	146	194.667	486.667		15	35		0.529	1998	149850	319239	31.9239					2.13039	3.33333
BL6 7 weeks female nr. 25	total lysate	18.57	20	0.135	135	180	450		15	35		0.523	1968	147600	306566	30.6566					2.07701	3.33333
BL6 21 weeks female nr. 26	total lysate	26.103	20	0.145	145	193.333	483.333	a lot hair	15	35		0.659	2648	198600	350766	35.0766					1.7662	3.33333
BL6 21 weeks female nr.32	total lysate	26.426	20	0.153	153	204	510	a lot hair	15	35		0.716	2933	219975	386459	38.6459					1.75683	3.33333
CD_1 4 weeks nr11	total lysate	28.15	50	0.117	117	156	390		15	35		0.563	2168	162600	451410	45.141					2.7762	3.33333
CD_1 4 weeks nr12	total lysate	28.545	50	0.096	96	128	320		15	35		0.541	2058	154350	424713	42.4713					2.75162	3.33333
CD_1 4 weeks nr13	total lysate	26.835	50	0.107	107	142.667	356.667		15	35		0.571	2208	165600	474152	47.4152					2.86324	3.33333
CD_1 4 weeks nr14	total lysate	30.122	50	0.095	95	126.667	316.667		15	35		0.59	2303	172725	459434	45.9434					2.65992	3.33333
CD_1 4 weeks nr15	total lysate	28.021	50	0.129	129	172	430		15	35		0.591	2308	173100	481975	48.1975					2.78438	3.33333
CD_1 4 weeks nr16	total lysate	28.16	50	0.133	133	177.333	443.333		15	35		0.484	1773	132975	369081	36.9081					2.77557	3.33333
CD_1 4 weeks nr17	total lysate	28.16	50	0.158	158	210.667	526.667		15	35		0.562	2163	162225	450267	45.0267					2.77557	3.33333
CD_1 4 weeks nr18	total lysate	29.72	50	0.135	135	180	450		15	35		0.514	1923	144225	386865	38.6865					2.68237	3.33333
CD_1 4 weeks nr19	total lysate	30.83	50	0.124	124	165.333	413.333		15	35		0.57	2203	165225	433186	43.3186					2.6218	3.33333
SampleName Replicate 2	organ	Total Weight [g]	water added for mixing (ml)	Assay weight [g] (lysate)	µl 12M HCl added	µl 6M HCl added	total volume (µl)	comments	Used µl for total protein	Used µl for total collagen	Diluted	A570 nm for sample	Protein concentration diluted sample [µg/ml]	Final protein concentration [µg/ml] of sample	µg protein per g tissue	% protein in tissue
QZ standard 1 (300 µg collagen/ml)									15	35	see S42	0.82	3453	3453	3453	0.3453
QZ standard 2 (200 µg collagen/ml)									15	35		0.518	1943	1943	1943	0.1943
QZ standard 3 (100 µg collagen/ml)									15	35		0.327	988	988	988	0.0988
QZ standard 4 (50 µg collagen/ml)									15	35		0.233	518	518	518	0.0518
QZ standard 5 (25 µg collagen/ml)									15	35		0.166	183	183	183	0.0183
QZ standard 6 (12.5 µg collagen/ml)									15	35		0.142	63	63	63	0.0063
QZ standard 7 (6.25 µg collagen/ml)									15	35		0.126	-17	-17	-17	-0.0017
QZ standard 8 (0 µg/ml)									15	35		0.112	-87	-87	-87	-0.0087
1 sigma standard (0 µg Hy-Pro/ml) (4M or 6M HCl))									15	35		0.108	-107	-107	-107	-0.0107
2 sigma standard (2.5 µg Hy-Pro/ml)									15	35		0.112	-87	-87	-87	-0.0087
3 sigma standard (5 µg Hy-Pro/ml)									15	35		0.112	-87	-87	-87	-0.0087
4 sigma standard (10 µg Hy-Pro/ml)									15	35		0.12	-47	-47	-47	-0.0047
5 sigma standard (20 µg Hy-Pro/ml)									15	35		0.099	-152	-152	-152	-0.0152
6 sigma standard (40 µg Hy-Pro/ml)									15	35		0.104	-127	-127	-127	-0.0127
BL6 4 weeks nr.1	total lysate	13.591	40	0.157	157	209.333	523.333		15	35		0.389	1298	97350	383863	38.3863
BL6 4 weeks nr.2	total lysate	14.282	40	0.153	153	204	510		15	35		0.392	1313	98475	374277	37.4277
BL6 4 weeks nr.3	total lysate	14.841	40	0.163	163	217.333	543.333		15	35		0.41	1403	105225	388831	38.8831
BL6 4 weeks nr.4	total lysate	13.859	40	0.149	149	198.667	496.667		15	35		0.407	1388	104100	404555	40.4555
BL6 4 weeks nr.5	total lysate	12.848	40	0.121	121	161.333	403.333		15	35		0.356	1133	84975	349530	34.953
BL6 4 weeks nr.6	total lysate	15.098	40	0.154	154	205.333	513.333		15	35		0.381	1258	94350	344317	34.4317
BL6 4 weeks nr.7	total lysate	13.698	40	0.15	150	200	500		15	35		0.391	1308	98100	384565	38.4565
BL6 4 weeks nr.8	total lysate	13.57	40	0.164	164	218.667	546.667		15	35		0.344	1073	80475	317689	31.7689
BL6 4 weeks nr.9	total lysate	13.796	40	0.13	130	173.333	433.333		15	35		0.369	1198	89850	350360	35.036
BL6 7 weeks female nr. 21	total lysate	17.058	20	0.15	150	200	500		15	35		0.565	2178	163350	354873	35.4873
BL6 7 weeks female nr. 22	total lysate	18.499	20	0.161	161	214.667	536.667		15	35		0.439	1548	116100	241620	24.162
BL6 7 weeks female nr. 23	total lysate	17.37	20	0.155	155	206.667	516.667		15	35		0.547	2088	156600	336911	33.6911
BL6 7 weeks female nr. 24	total lysate	17.693	20	0.146	146	194.667	486.667		15	35		0.537	2038	152850	325630	32.563
BL6 7 weeks female nr. 25	total lysate	18.57	20	0.135	135	180	450		15	35		0.531	2008	150600	312797	31.2797
BL6 21 weeks female nr. 26	total lysate	26.103	20	0.145	145	193.333	483.333	a lot hair	15	35		0.666	2683	201225	355403	35.5403
BL6 21 weeks female nr.32	total lysate	26.426	20	0.153	153	204	510	a lot hair	15	35		0.708	2893	216975	381188	38.1188
CD_1 4 weeks nr11	total lysate	28.15	50	0.117	117	156	390		15	35		0.574	2223	166725	462862	46.2862
CD_1 4 weeks nr12	total lysate	28.545	50	0.096	96	128	320		15	35		0.537	2038	152850	420585	42.0585
CD_1 4 weeks nr13	total lysate	26.835	50	0.107	107	142.667	356.667		15	35		0.553	2118	158850	454825	45.4825
CD_1 4 weeks nr14	total lysate	30.122	50	0.095	95	126.667	316.667		15	35		0.596	2333	174975	465419	46.5419
CD_1 4 weeks nr15	total lysate	28.021	50	0.129	129	172	430		15	35		0.567	2188	164100	456916	45.6916
CD_1 4 weeks nr16	total lysate	28.16	50	0.133	133	177.333	443.333		15	35		0.475	1728	129600	359714	35.9714
CD_1 4 weeks nr17	total lysate	28.16	50	0.158	158	210.667	526.667		15	35		0.55	2103	157725	437776	43.7776
CD_1 4 weeks nr18	total lysate	29.72	50	0.135	135	180	450		15	35		0.527	1988	149100	399941	39.9941
CD_1 4 weeks nr19	total lysate	30.83	50	0.124	124	165.333	413.333		15	35		0.562	2163	162225	425321	42.5321

## Sheet: RawData-Collagen
User: USER
Path: C:\Program Files\BMG\CLARIOstar\User\Data\
Test ID: 4326
Test Name: Collagen_Cyril
Date: 09.12.2019
Time: 16:45:25
Absorbance			Absorbance values are displayed as OD
	1. Raw Data (570)
	1	2	3	4	5	6	7	8	9	10	11	12
A	0.984	0.726	0.364	0.219	0.201	0.115	0.072	0.05	0.053	0.106	0.146	0.203
B	0.947	0.684	0.345	0.199	0.121	0.092	0.066	0.05	0.048	0.098	0.147	0.194
C	0.469	0.852	0.288	0.353	0.334	0.369	0.265	0.302	0.26	0.293	0.252	0.349
D	0.476	0.883	0.269	0.347	0.309	0.35	0.257	0.293	0.262	0.3	0.245	0.342
E	0.669	0.506	0.391	0.409	0.757	0.788	0.472	0.723	0.531	0.769	0.549	0.388
F	0.624	0.496	0.369	0.381	0.741	0.773	0.474	0.699	0.505	0.775	0.545	0.37
G	0.546	0.605	0.79	0.646	0.637	0.571	0.689	0.567	0.383	0.478	0.469	0.48
H	0.527	0.588	0.727	0.619	0.628	0.543	0.628	0.531	0.359	0.478	0.435	0.467
	2. Average over replicates based on Raw Data (570)
	1	2	3	4	5	6	7	8	9	10	11	12
A	0.966	0.705	0.355	0.209	0.161	0.103	0.069	0.05	0.051	0.102	0.146	0.199
B	0.966	0.705	0.355	0.209	0.161	0.103	0.069	0.05	0.051	0.102	0.146	0.199
C	0.473	0.868	0.279	0.35	0.321	0.36	0.261	0.297	0.261	0.297	0.248	0.346
D	0.473	0.868	0.279	0.35	0.321	0.36	0.261	0.297	0.261	0.297	0.248	0.346
E	0.646	0.501	0.38	0.395	0.749	0.78	0.473	0.711	0.518	0.772	0.547	0.379
F	0.646	0.501	0.38	0.395	0.749	0.78	0.473	0.711	0.518	0.772	0.547	0.379
G	0.536	0.596	0.758	0.633	0.633	0.557	0.659	0.549	0.371	0.478	0.452	0.474
H	0.536	0.596	0.758	0.633	0.633	0.557	0.659	0.549	0.371	0.478	0.452	0.474

## Sheet: Collagen_spectrum_3min_later
User: USER
Path: C:\Program Files\BMG\CLARIOstar\User\Data\
Test ID: 4327
Test Name: Collagen timepoints
Date: 09.12.2019
Time: 16:48:37
Absorbance spectrum			Absorbance values are displayed as OD
Well Row	Well Col	Content	Raw Data (Abs Spectrum)	Raw Data (Abs Spectrum)	Raw Data (Abs Spectrum)	Raw Data (Abs Spectrum)	Raw Data (Abs Spectrum)	Raw Data (Abs Spectrum)	Raw Data (Abs Spectrum)	Raw Data (Abs Spectrum)	Raw Data (Abs Spectrum)	Raw Data (Abs Spectrum)	Raw Data (Abs Spectrum)	Raw Data (Abs Spectrum)	Raw Data (Abs Spectrum)	Raw Data (Abs Spectrum)	Raw Data (Abs Spectrum)	Raw Data (Abs Spectrum)	Raw Data (Abs Spectrum)	Raw Data (Abs Spectrum)	Raw Data (Abs Spectrum)	Raw Data (Abs Spectrum)	Raw Data (Abs Spectrum)	Raw Data (Abs Spectrum)	Raw Data (Abs Spectrum)	Raw Data (Abs Spectrum)	Raw Data (Abs Spectrum)	Raw Data (Abs Spectrum)	Raw Data (Abs Spectrum)	Raw Data (Abs Spectrum)	Raw Data (Abs Spectrum)	Raw Data (Abs Spectrum)	Raw Data (Abs Spectrum)	Raw Data (Abs Spectrum)	Raw Data (Abs Spectrum)	Raw Data (Abs Spectrum)	Raw Data (Abs Spectrum)	Raw Data (Abs Spectrum)	Raw Data (Abs Spectrum)	Raw Data (Abs Spectrum)	Raw Data (Abs Spectrum)	Raw Data (Abs Spectrum)	Raw Data (Abs Spectrum)	Raw Data (Abs Spectrum)	Raw Data (Abs Spectrum)	Raw Data (Abs Spectrum)	Raw Data (Abs Spectrum)	Raw Data (Abs Spectrum)	Raw Data (Abs Spectrum)
		Wavelength [nm]	440	441	442	443	444	445	446	447	448	449	450	451	452	453	454	455	456	457	458	459	460	461	462	463	464	465	466	467	468	469	470	471	472	473	474	475	476	477	478	479	480	481	482	483	484	485	486
A	1	Sample X1	0.809	0.763	0.719	0.677	0.639	0.604	0.573	0.548	0.523	0.502	0.481	0.463	0.446	0.429	0.416	0.403	0.391	0.38	0.369	0.359	0.351	0.345	0.339	0.331	0.327	0.324	0.319	0.316	0.313	0.311	0.309	0.307	0.306	0.306	0.305	0.305	0.305	0.305	0.305	0.306	0.306	0.308	0.308	0.309	0.31	0.313	0.316
A	2	Sample X2	0.852	0.799	0.751	0.706	0.663	0.625	0.59	0.561	0.533	0.508	0.485	0.464	0.444	0.425	0.409	0.394	0.379	0.366	0.353	0.341	0.331	0.323	0.315	0.305	0.298	0.293	0.286	0.281	0.276	0.273	0.27	0.266	0.263	0.261	0.259	0.257	0.256	0.255	0.254	0.253	0.252	0.252	0.251	0.25	0.25	0.251	0.252
A	3	Sample X3	0.895	0.841	0.788	0.739	0.693	0.651	0.613	0.582	0.551	0.522	0.497	0.473	0.452	0.431	0.413	0.396	0.379	0.363	0.348	0.334	0.322	0.311	0.302	0.288	0.28	0.272	0.264	0.257	0.251	0.245	0.24	0.234	0.23	0.226	0.223	0.218	0.215	0.211	0.209	0.207	0.204	0.2	0.196	0.193	0.191	0.189	0.188
A	4	Sample X4	0.879	0.822	0.77	0.72	0.671	0.629	0.591	0.559	0.527	0.5	0.474	0.45	0.427	0.406	0.388	0.371	0.355	0.339	0.324	0.31	0.298	0.287	0.278	0.264	0.256	0.248	0.239	0.232	0.226	0.219	0.214	0.208	0.203	0.199	0.195	0.191	0.187	0.183	0.18	0.176	0.173	0.169	0.164	0.16	0.158	0.155	0.153
A	5	Sample X5	0.968	0.912	0.859	0.809	0.761	0.719	0.681	0.648	0.616	0.587	0.561	0.536	0.513	0.493	0.473	0.456	0.439	0.423	0.407	0.393	0.381	0.369	0.359	0.345	0.336	0.327	0.318	0.311	0.303	0.297	0.29	0.284	0.278	0.274	0.269	0.263	0.26	0.255	0.25	0.246	0.242	0.237	0.231	0.226	0.223	0.22	0.216
A	6	Sample X6	0.891	0.833	0.782	0.733	0.687	0.645	0.606	0.574	0.543	0.515	0.489	0.464	0.442	0.42	0.401	0.384	0.367	0.351	0.336	0.322	0.309	0.298	0.289	0.274	0.264	0.256	0.247	0.241	0.233	0.226	0.22	0.214	0.208	0.204	0.199	0.194	0.189	0.184	0.181	0.176	0.172	0.167	0.161	0.157	0.153	0.149	0.146
A	7	Sample X7	0.842	0.788	0.736	0.689	0.643	0.603	0.567	0.535	0.504	0.476	0.451	0.427	0.406	0.385	0.367	0.35	0.333	0.317	0.302	0.288	0.276	0.265	0.255	0.241	0.231	0.223	0.214	0.207	0.2	0.194	0.187	0.181	0.175	0.17	0.166	0.16	0.156	0.151	0.147	0.143	0.139	0.134	0.128	0.124	0.12	0.117	0.114
A	8	Sample X8	0.848	0.792	0.74	0.692	0.647	0.605	0.566	0.534	0.505	0.476	0.45	0.427	0.404	0.382	0.364	0.347	0.33	0.314	0.298	0.284	0.272	0.262	0.252	0.236	0.227	0.219	0.21	0.202	0.195	0.188	0.182	0.176	0.17	0.165	0.161	0.156	0.15	0.145	0.142	0.138	0.133	0.129	0.122	0.117	0.114	0.11	0.107
A	9	Sample X9	0.792	0.742	0.696	0.653	0.612	0.575	0.542	0.513	0.486	0.461	0.437	0.415	0.394	0.375	0.359	0.342	0.326	0.312	0.297	0.284	0.272	0.262	0.253	0.238	0.23	0.222	0.213	0.207	0.2	0.193	0.187	0.18	0.175	0.171	0.166	0.161	0.157	0.152	0.148	0.144	0.14	0.135	0.129	0.125	0.122	0.118	0.115
A	10	Sample X10	0.829	0.776	0.728	0.682	0.638	0.599	0.563	0.531	0.502	0.476	0.451	0.427	0.406	0.386	0.368	0.352	0.336	0.32	0.304	0.29	0.278	0.268	0.258	0.244	0.235	0.227	0.218	0.211	0.204	0.198	0.192	0.185	0.18	0.175	0.171	0.166	0.162	0.157	0.154	0.15	0.146	0.142	0.135	0.131	0.128	0.125	0.122
A	11	Sample X11	0.842	0.788	0.741	0.695	0.65	0.61	0.574	0.544	0.513	0.486	0.461	0.437	0.415	0.395	0.377	0.36	0.344	0.327	0.313	0.299	0.286	0.275	0.266	0.25	0.241	0.233	0.224	0.217	0.21	0.203	0.197	0.191	0.186	0.181	0.177	0.172	0.168	0.163	0.159	0.156	0.151	0.147	0.141	0.138	0.134	0.131	0.129
A	12	Sample X12	0.817	0.767	0.721	0.677	0.635	0.598	0.564	0.534	0.507	0.481	0.457	0.434	0.413	0.394	0.377	0.361	0.345	0.329	0.314	0.3	0.288	0.279	0.269	0.255	0.246	0.238	0.229	0.223	0.216	0.21	0.203	0.197	0.192	0.188	0.182	0.179	0.175	0.171	0.167	0.165	0.161	0.157	0.151	0.147	0.145	0.143	0.14
B	1	Sample X13	0.77	0.724	0.682	0.642	0.606	0.572	0.542	0.518	0.494	0.472	0.453	0.434	0.417	0.402	0.389	0.376	0.365	0.353	0.343	0.334	0.326	0.319	0.314	0.306	0.301	0.299	0.294	0.29	0.288	0.286	0.284	0.282	0.28	0.28	0.28	0.28	0.28	0.28	0.281	0.282	0.283	0.284	0.284	0.284	0.287	0.291	0.293
B	2	Sample X14	0.839	0.789	0.742	0.698	0.657	0.62	0.587	0.558	0.53	0.505	0.483	0.462	0.442	0.424	0.408	0.394	0.379	0.365	0.353	0.342	0.331	0.322	0.315	0.303	0.297	0.291	0.285	0.28	0.276	0.271	0.267	0.263	0.261	0.258	0.256	0.255	0.254	0.252	0.251	0.251	0.25	0.249	0.246	0.245	0.245	0.246	0.247
B	3	Sample X15	0.848	0.795	0.747	0.7	0.657	0.618	0.582	0.552	0.523	0.497	0.473	0.45	0.428	0.409	0.391	0.375	0.359	0.344	0.33	0.316	0.304	0.294	0.285	0.271	0.263	0.256	0.248	0.241	0.235	0.23	0.225	0.219	0.214	0.21	0.207	0.203	0.2	0.197	0.194	0.192	0.189	0.186	0.181	0.177	0.176	0.174	0.173
B	4	Sample X16	0.854	0.799	0.748	0.701	0.655	0.613	0.577	0.544	0.515	0.488	0.463	0.439	0.416	0.396	0.378	0.361	0.344	0.328	0.313	0.298	0.285	0.276	0.266	0.252	0.242	0.235	0.226	0.219	0.212	0.206	0.2	0.194	0.189	0.185	0.18	0.175	0.172	0.167	0.164	0.161	0.157	0.153	0.147	0.143	0.14	0.138	0.136
B	5	Sample X17	0.869	0.811	0.759	0.71	0.663	0.62	0.582	0.55	0.519	0.49	0.463	0.438	0.415	0.395	0.376	0.358	0.341	0.324	0.308	0.293	0.28	0.27	0.259	0.244	0.234	0.226	0.216	0.21	0.202	0.196	0.189	0.183	0.177	0.172	0.168	0.164	0.159	0.154	0.15	0.146	0.142	0.138	0.13	0.126	0.123	0.12	0.117
B	6	Sample X18	0.833	0.779	0.731	0.685	0.64	0.603	0.567	0.536	0.507	0.481	0.457	0.433	0.411	0.391	0.373	0.357	0.34	0.325	0.309	0.295	0.282	0.272	0.262	0.248	0.238	0.231	0.223	0.215	0.207	0.201	0.195	0.188	0.183	0.178	0.173	0.169	0.164	0.16	0.156	0.152	0.147	0.143	0.136	0.132	0.129	0.125	0.122
B	7	Sample X19	0.831	0.777	0.728	0.682	0.639	0.6	0.564	0.534	0.504	0.477	0.453	0.429	0.407	0.387	0.369	0.353	0.337	0.32	0.304	0.29	0.278	0.267	0.257	0.243	0.233	0.225	0.215	0.209	0.201	0.194	0.188	0.182	0.176	0.171	0.166	0.161	0.157	0.151	0.148	0.144	0.138	0.134	0.127	0.122	0.118	0.115	0.112
B	8	Sample X20	0.815	0.763	0.714	0.67	0.628	0.589	0.554	0.524	0.495	0.469	0.445	0.422	0.4	0.38	0.363	0.347	0.331	0.315	0.3	0.286	0.274	0.263	0.253	0.239	0.23	0.222	0.213	0.206	0.198	0.192	0.186	0.179	0.174	0.169	0.163	0.158	0.154	0.149	0.145	0.142	0.136	0.132	0.125	0.121	0.117	0.113	0.11
B	9	Sample X21	0.743	0.696	0.653	0.614	0.576	0.542	0.51	0.483	0.458	0.434	0.412	0.391	0.372	0.354	0.338	0.323	0.308	0.293	0.28	0.267	0.256	0.246	0.237	0.224	0.215	0.208	0.2	0.193	0.186	0.18	0.174	0.168	0.163	0.159	0.153	0.149	0.146	0.141	0.137	0.134	0.129	0.125	0.119	0.115	0.111	0.108	0.105
B	10	Sample X22	0.769	0.72	0.675	0.636	0.597	0.561	0.528	0.502	0.475	0.45	0.428	0.407	0.388	0.369	0.352	0.338	0.322	0.307	0.293	0.28	0.269	0.259	0.249	0.236	0.228	0.22	0.212	0.205	0.198	0.192	0.185	0.18	0.174	0.17	0.166	0.162	0.157	0.153	0.149	0.146	0.142	0.138	0.132	0.128	0.124	0.12	0.118
B	11	Sample X23	0.83	0.779	0.731	0.688	0.646	0.608	0.574	0.544	0.515	0.489	0.466	0.443	0.422	0.402	0.384	0.368	0.351	0.336	0.322	0.308	0.294	0.283	0.274	0.259	0.25	0.242	0.234	0.227	0.219	0.213	0.206	0.2	0.195	0.19	0.185	0.18	0.177	0.172	0.168	0.165	0.16	0.157	0.151	0.146	0.142	0.138	0.137
B	12	Sample X24	0.808	0.759	0.715	0.673	0.635	0.598	0.565	0.538	0.51	0.485	0.463	0.44	0.419	0.401	0.384	0.368	0.353	0.338	0.323	0.31	0.297	0.287	0.277	0.264	0.255	0.247	0.238	0.231	0.224	0.218	0.212	0.206	0.201	0.197	0.192	0.188	0.184	0.179	0.175	0.172	0.168	0.164	0.159	0.155	0.151	0.148	0.146
C	1	Sample X25	0.743	0.698	0.658	0.621	0.584	0.552	0.523	0.498	0.476	0.454	0.434	0.414	0.396	0.381	0.367	0.353	0.34	0.328	0.315	0.304	0.294	0.287	0.281	0.269	0.262	0.256	0.25	0.245	0.24	0.236	0.232	0.228	0.225	0.223	0.221	0.217	0.215	0.213	0.212	0.21	0.209	0.207	0.203	0.201	0.201	0.202	0.202
C	2	Sample X26	0.755	0.71	0.671	0.633	0.598	0.566	0.536	0.512	0.489	0.469	0.451	0.432	0.415	0.401	0.388	0.377	0.365	0.353	0.342	0.334	0.326	0.319	0.314	0.307	0.302	0.298	0.293	0.291	0.288	0.285	0.282	0.28	0.279	0.279	0.278	0.278	0.278	0.277	0.278	0.278	0.279	0.279	0.279	0.279	0.279	0.282	0.284
C	3	Sample X27	0.757	0.71	0.666	0.625	0.587	0.55	0.518	0.491	0.466	0.443	0.421	0.4	0.381	0.363	0.347	0.332	0.318	0.304	0.291	0.278	0.267	0.259	0.251	0.239	0.232	0.226	0.218	0.212	0.207	0.202	0.197	0.192	0.187	0.184	0.181	0.177	0.174	0.171	0.169	0.166	0.163	0.16	0.155	0.152	0.151	0.15	0.149
C	4	Sample X28	0.833	0.781	0.732	0.686	0.643	0.604	0.569	0.538	0.509	0.483	0.46	0.437	0.416	0.396	0.378	0.362	0.347	0.332	0.317	0.304	0.292	0.283	0.273	0.261	0.253	0.246	0.237	0.232	0.226	0.221	0.215	0.21	0.206	0.202	0.199	0.195	0.192	0.189	0.186	0.184	0.181	0.178	0.173	0.17	0.168	0.167	0.166
C	5	Sample X29	0.838	0.783	0.735	0.689	0.645	0.605	0.569	0.539	0.51	0.484	0.46	0.436	0.414	0.395	0.378	0.361	0.345	0.33	0.315	0.301	0.29	0.28	0.271	0.259	0.251	0.243	0.235	0.229	0.223	0.217	0.212	0.207	0.203	0.199	0.195	0.192	0.189	0.185	0.183	0.181	0.178	0.174	0.169	0.166	0.164	0.164	0.162
C	6	Sample X30	0.756	0.709	0.667	0.625	0.586	0.551	0.52	0.493	0.467	0.445	0.423	0.403	0.384	0.366	0.351	0.336	0.322	0.309	0.296	0.283	0.273	0.265	0.258	0.246	0.239	0.233	0.226	0.22	0.215	0.21	0.206	0.202	0.198	0.195	0.192	0.189	0.187	0.183	0.181	0.179	0.177	0.174	0.17	0.167	0.167	0.167	0.166
C	7	Sample X31	0.785	0.735	0.69	0.648	0.608	0.571	0.537	0.509	0.482	0.458	0.436	0.413	0.393	0.375	0.359	0.344	0.329	0.314	0.299	0.286	0.275	0.267	0.259	0.245	0.238	0.231	0.222	0.217	0.21	0.205	0.199	0.195	0.19	0.186	0.183	0.179	0.176	0.172	0.169	0.167	0.164	0.16	0.154	0.151	0.149	0.148	0.146
C	8	Sample X32	0.778	0.73	0.684	0.642	0.603	0.567	0.534	0.506	0.479	0.456	0.433	0.411	0.392	0.375	0.359	0.344	0.329	0.315	0.301	0.288	0.277	0.269	0.261	0.249	0.24	0.234	0.227	0.221	0.215	0.209	0.204	0.2	0.196	0.193	0.189	0.185	0.182	0.179	0.177	0.174	0.171	0.168	0.163	0.16	0.158	0.157	0.156
C	9	Sample X33	0.685	0.643	0.605	0.569	0.535	0.504	0.476	0.452	0.429	0.41	0.392	0.373	0.355	0.34	0.326	0.314	0.301	0.288	0.275	0.264	0.255	0.247	0.24	0.229	0.223	0.216	0.21	0.205	0.2	0.195	0.19	0.186	0.182	0.179	0.176	0.173	0.17	0.167	0.165	0.163	0.16	0.157	0.151	0.148	0.147	0.145	0.144
C	10	Sample X34	0.698	0.656	0.619	0.584	0.549	0.519	0.491	0.467	0.445	0.424	0.406	0.387	0.37	0.356	0.342	0.329	0.316	0.303	0.291	0.279	0.27	0.262	0.255	0.244	0.237	0.232	0.225	0.22	0.214	0.21	0.205	0.201	0.197	0.195	0.191	0.188	0.185	0.182	0.179	0.178	0.175	0.172	0.168	0.164	0.162	0.161	0.16
C	11	Sample X35	0.821	0.772	0.725	0.683	0.642	0.605	0.571	0.541	0.514	0.488	0.466	0.443	0.422	0.403	0.386	0.371	0.355	0.34	0.325	0.311	0.299	0.289	0.28	0.266	0.258	0.251	0.242	0.235	0.229	0.223	0.217	0.211	0.207	0.202	0.199	0.194	0.191	0.186	0.183	0.18	0.176	0.172	0.166	0.163	0.16	0.157	0.156
C	12	Sample X36	0.805	0.759	0.716	0.676	0.638	0.603	0.571	0.545	0.518	0.495	0.472	0.451	0.431	0.413	0.397	0.381	0.367	0.352	0.337	0.324	0.313	0.304	0.295	0.283	0.275	0.268	0.26	0.254	0.247	0.242	0.237	0.232	0.227	0.224	0.22	0.215	0.212	0.208	0.205	0.203	0.2	0.196	0.192	0.187	0.185	0.184	0.182
D	1	Sample X37	0.829	0.777	0.73	0.686	0.643	0.606	0.571	0.542	0.514	0.489	0.466	0.444	0.423	0.405	0.389	0.374	0.359	0.345	0.33	0.317	0.306	0.297	0.289	0.277	0.269	0.263	0.256	0.25	0.244	0.239	0.235	0.231	0.227	0.224	0.221	0.219	0.216	0.213	0.211	0.209	0.207	0.205	0.201	0.198	0.198	0.198	0.197
D	2	Sample X38	0.852	0.8	0.753	0.708	0.666	0.628	0.593	0.564	0.538	0.513	0.491	0.47	0.45	0.433	0.417	0.404	0.391	0.377	0.366	0.354	0.344	0.337	0.33	0.321	0.315	0.311	0.305	0.302	0.298	0.294	0.292	0.29	0.288	0.286	0.285	0.284	0.284	0.284	0.284	0.285	0.284	0.284	0.284	0.283	0.284	0.286	0.289
D	3	Sample X39	0.915	0.855	0.8	0.749	0.701	0.656	0.616	0.582	0.55	0.52	0.493	0.467	0.443	0.421	0.401	0.383	0.365	0.348	0.331	0.316	0.303	0.293	0.283	0.267	0.258	0.25	0.24	0.233	0.226	0.22	0.213	0.208	0.202	0.198	0.193	0.188	0.185	0.181	0.178	0.174	0.171	0.166	0.16	0.156	0.155	0.153	0.151
D	4	Sample X40	0.892	0.835	0.781	0.732	0.685	0.641	0.603	0.57	0.538	0.51	0.483	0.458	0.435	0.414	0.396	0.379	0.362	0.345	0.329	0.314	0.302	0.292	0.283	0.269	0.26	0.252	0.244	0.237	0.231	0.225	0.219	0.213	0.208	0.205	0.202	0.197	0.195	0.19	0.187	0.185	0.181	0.178	0.173	0.169	0.167	0.167	0.166
D	5	Sample X41	0.923	0.862	0.808	0.756	0.705	0.661	0.621	0.586	0.554	0.524	0.496	0.47	0.446	0.424	0.405	0.387	0.369	0.351	0.335	0.32	0.307	0.296	0.287	0.272	0.262	0.254	0.246	0.239	0.232	0.225	0.219	0.214	0.208	0.204	0.2	0.196	0.193	0.188	0.185	0.182	0.179	0.175	0.169	0.165	0.163	0.162	0.161
D	6	Sample X42	0.908	0.849	0.795	0.744	0.695	0.652	0.613	0.58	0.548	0.519	0.492	0.467	0.443	0.421	0.403	0.386	0.368	0.351	0.335	0.321	0.308	0.298	0.288	0.274	0.265	0.257	0.248	0.242	0.235	0.229	0.223	0.217	0.213	0.209	0.205	0.201	0.198	0.194	0.191	0.188	0.185	0.182	0.176	0.172	0.171	0.17	0.169
D	7	Sample X43	0.896	0.84	0.788	0.738	0.691	0.648	0.609	0.576	0.545	0.516	0.491	0.465	0.441	0.421	0.402	0.384	0.366	0.35	0.334	0.319	0.306	0.295	0.285	0.271	0.261	0.253	0.244	0.237	0.23	0.224	0.217	0.212	0.206	0.202	0.198	0.194	0.19	0.185	0.181	0.178	0.174	0.17	0.164	0.159	0.158	0.156	0.153
D	8	Sample X44	0.898	0.841	0.789	0.739	0.69	0.648	0.61	0.576	0.545	0.516	0.49	0.465	0.441	0.42	0.402	0.384	0.366	0.349	0.334	0.319	0.306	0.296	0.286	0.272	0.262	0.255	0.246	0.239	0.233	0.226	0.22	0.214	0.209	0.205	0.201	0.197	0.193	0.189	0.186	0.182	0.179	0.175	0.169	0.165	0.163	0.162	0.159
D	9	Sample X45	0.863	0.81	0.759	0.713	0.666	0.627	0.59	0.559	0.529	0.502	0.478	0.453	0.43	0.411	0.393	0.375	0.359	0.343	0.327	0.313	0.3	0.29	0.281	0.267	0.258	0.25	0.241	0.234	0.228	0.222	0.216	0.209	0.205	0.201	0.197	0.193	0.189	0.184	0.181	0.178	0.174	0.17	0.164	0.16	0.158	0.155	0.154
D	10	Sample X46	0.93	0.872	0.817	0.765	0.717	0.673	0.632	0.599	0.567	0.538	0.51	0.484	0.46	0.438	0.418	0.4	0.382	0.366	0.349	0.334	0.32	0.309	0.3	0.284	0.274	0.266	0.257	0.25	0.242	0.236	0.229	0.223	0.218	0.213	0.209	0.205	0.201	0.196	0.193	0.19	0.186	0.183	0.177	0.173	0.17	0.168	0.166
D	11	Sample X47	0.938	0.878	0.824	0.772	0.725	0.681	0.642	0.608	0.576	0.546	0.518	0.492	0.468	0.445	0.426	0.407	0.388	0.371	0.354	0.337	0.324	0.312	0.302	0.286	0.276	0.267	0.258	0.25	0.242	0.235	0.228	0.222	0.216	0.21	0.206	0.2	0.196	0.192	0.188	0.184	0.179	0.175	0.169	0.164	0.162	0.159	0.156
D	12	Sample X48	0.94	0.885	0.835	0.787	0.74	0.697	0.66	0.627	0.595	0.567	0.54	0.515	0.49	0.469	0.45	0.431	0.412	0.395	0.378	0.363	0.349	0.338	0.328	0.312	0.302	0.293	0.284	0.276	0.269	0.262	0.255	0.249	0.243	0.238	0.233	0.229	0.224	0.219	0.216	0.212	0.208	0.205	0.198	0.193	0.19	0.189	0.186
E	1	Sample X49	0.914	0.858	0.807	0.761	0.714	0.67	0.633	0.602	0.572	0.544	0.518	0.495	0.472	0.452	0.434	0.417	0.401	0.386	0.371	0.356	0.345	0.336	0.328	0.315	0.308	0.301	0.294	0.289	0.283	0.278	0.274	0.27	0.267	0.263	0.261	0.258	0.257	0.255	0.253	0.252	0.25	0.248	0.244	0.242	0.242	0.244	0.244
E	2	Sample X50	0.945	0.884	0.832	0.781	0.733	0.689	0.649	0.616	0.582	0.553	0.527	0.502	0.478	0.457	0.438	0.42	0.402	0.385	0.369	0.354	0.341	0.331	0.322	0.307	0.298	0.291	0.282	0.276	0.27	0.264	0.258	0.253	0.249	0.246	0.242	0.238	0.236	0.232	0.23	0.228	0.226	0.222	0.217	0.213	0.213	0.212	0.212
E	3	Sample X51	0.931	0.871	0.817	0.767	0.717	0.673	0.633	0.599	0.567	0.537	0.51	0.485	0.461	0.439	0.42	0.402	0.384	0.367	0.351	0.336	0.323	0.313	0.304	0.289	0.28	0.273	0.264	0.257	0.25	0.244	0.238	0.233	0.228	0.225	0.22	0.216	0.213	0.209	0.206	0.204	0.2	0.197	0.191	0.187	0.186	0.186	0.184
E	4	Sample X52	0.921	0.862	0.809	0.759	0.709	0.665	0.625	0.592	0.56	0.531	0.503	0.478	0.455	0.433	0.414	0.397	0.38	0.362	0.346	0.331	0.319	0.31	0.3	0.286	0.277	0.269	0.26	0.254	0.248	0.241	0.236	0.231	0.226	0.222	0.219	0.214	0.211	0.208	0.205	0.203	0.2	0.197	0.191	0.187	0.187	0.187	0.185
E	5	Sample X53	1.008	0.946	0.887	0.834	0.783	0.736	0.694	0.66	0.627	0.596	0.569	0.544	0.519	0.497	0.478	0.461	0.443	0.427	0.411	0.396	0.384	0.375	0.366	0.354	0.345	0.339	0.331	0.326	0.32	0.315	0.311	0.307	0.303	0.3	0.297	0.295	0.293	0.291	0.29	0.288	0.286	0.284	0.281	0.278	0.278	0.279	0.28
E	6	Sample X54	0.987	0.93	0.875	0.823	0.773	0.727	0.688	0.654	0.623	0.594	0.567	0.541	0.518	0.497	0.479	0.462	0.445	0.43	0.414	0.4	0.388	0.379	0.371	0.359	0.351	0.345	0.338	0.332	0.326	0.322	0.318	0.313	0.311	0.308	0.305	0.303	0.301	0.298	0.297	0.297	0.295	0.293	0.29	0.287	0.287	0.289	0.289
E	7	Sample X55	0.941	0.882	0.83	0.779	0.731	0.687	0.647	0.614	0.582	0.553	0.527	0.501	0.477	0.456	0.437	0.42	0.402	0.385	0.369	0.354	0.342	0.332	0.323	0.309	0.299	0.292	0.284	0.277	0.271	0.265	0.259	0.254	0.249	0.246	0.242	0.239	0.236	0.233	0.23	0.227	0.224	0.222	0.216	0.212	0.211	0.211	0.21
E	8	Sample X56	0.932	0.875	0.821	0.772	0.725	0.683	0.645	0.613	0.583	0.555	0.529	0.505	0.484	0.464	0.446	0.43	0.414	0.398	0.384	0.37	0.36	0.352	0.344	0.332	0.324	0.318	0.31	0.306	0.3	0.296	0.292	0.288	0.285	0.282	0.28	0.278	0.276	0.274	0.273	0.272	0.27	0.269	0.266	0.265	0.265	0.266	0.266
E	9	Sample X57	0.852	0.799	0.751	0.706	0.662	0.624	0.588	0.559	0.532	0.505	0.482	0.46	0.438	0.419	0.403	0.388	0.372	0.357	0.343	0.329	0.319	0.31	0.302	0.29	0.283	0.276	0.269	0.264	0.258	0.253	0.249	0.245	0.242	0.238	0.235	0.233	0.23	0.228	0.226	0.224	0.222	0.219	0.215	0.212	0.211	0.212	0.212
E	10	Sample X58	0.983	0.924	0.869	0.819	0.769	0.725	0.686	0.653	0.621	0.593	0.567	0.542	0.519	0.5	0.481	0.464	0.448	0.433	0.418	0.404	0.393	0.384	0.376	0.363	0.356	0.349	0.341	0.337	0.332	0.327	0.323	0.319	0.315	0.312	0.31	0.308	0.305	0.303	0.302	0.301	0.299	0.297	0.293	0.291	0.291	0.292	0.292
E	11	Sample X59	0.958	0.899	0.846	0.796	0.749	0.704	0.664	0.632	0.599	0.571	0.545	0.519	0.495	0.474	0.455	0.438	0.421	0.405	0.388	0.374	0.362	0.352	0.342	0.329	0.32	0.313	0.304	0.297	0.291	0.286	0.281	0.275	0.271	0.267	0.264	0.261	0.258	0.254	0.252	0.25	0.247	0.244	0.239	0.236	0.234	0.234	0.234
E	12	Sample X60	0.899	0.847	0.798	0.752	0.708	0.668	0.631	0.6	0.57	0.543	0.518	0.494	0.472	0.451	0.432	0.415	0.398	0.381	0.365	0.35	0.338	0.328	0.32	0.304	0.295	0.288	0.279	0.272	0.266	0.259	0.253	0.247	0.242	0.239	0.235	0.23	0.227	0.222	0.22	0.217	0.213	0.209	0.203	0.2	0.198	0.197	0.195
F	1	Sample X61	0.902	0.846	0.796	0.749	0.704	0.662	0.624	0.594	0.563	0.535	0.51	0.486	0.464	0.443	0.425	0.409	0.392	0.377	0.362	0.347	0.337	0.327	0.319	0.306	0.298	0.292	0.284	0.279	0.273	0.268	0.264	0.259	0.255	0.253	0.25	0.247	0.246	0.242	0.24	0.239	0.238	0.236	0.231	0.229	0.23	0.231	0.231
F	2	Sample X62	0.94	0.881	0.828	0.775	0.729	0.685	0.644	0.611	0.579	0.549	0.523	0.497	0.473	0.452	0.433	0.414	0.397	0.38	0.364	0.348	0.336	0.326	0.317	0.303	0.294	0.286	0.278	0.272	0.264	0.259	0.254	0.248	0.244	0.241	0.236	0.233	0.231	0.227	0.225	0.223	0.22	0.217	0.212	0.209	0.208	0.207	0.207
F	3	Sample X63	0.93	0.872	0.818	0.766	0.717	0.672	0.633	0.597	0.565	0.537	0.51	0.484	0.46	0.438	0.42	0.401	0.383	0.366	0.349	0.333	0.321	0.311	0.302	0.286	0.277	0.269	0.26	0.253	0.246	0.24	0.234	0.229	0.224	0.221	0.215	0.211	0.209	0.205	0.202	0.199	0.195	0.192	0.187	0.182	0.18	0.18	0.179
F	4	Sample X64	0.935	0.875	0.82	0.768	0.72	0.675	0.634	0.601	0.569	0.539	0.511	0.487	0.462	0.44	0.421	0.403	0.385	0.367	0.351	0.336	0.323	0.313	0.304	0.288	0.279	0.272	0.263	0.256	0.249	0.243	0.237	0.232	0.227	0.223	0.219	0.214	0.212	0.208	0.205	0.202	0.199	0.196	0.189	0.186	0.185	0.185	0.183
F	5	Sample X65	0.995	0.933	0.875	0.825	0.775	0.728	0.687	0.652	0.62	0.59	0.563	0.538	0.514	0.493	0.475	0.457	0.44	0.423	0.408	0.394	0.382	0.374	0.365	0.352	0.344	0.338	0.33	0.325	0.32	0.315	0.31	0.306	0.302	0.3	0.297	0.295	0.292	0.29	0.289	0.288	0.286	0.284	0.28	0.278	0.278	0.279	0.279
F	6	Sample X66	0.961	0.901	0.85	0.8	0.754	0.711	0.671	0.638	0.608	0.58	0.555	0.529	0.507	0.487	0.469	0.453	0.437	0.422	0.407	0.394	0.383	0.373	0.365	0.353	0.345	0.34	0.332	0.327	0.322	0.318	0.313	0.309	0.306	0.303	0.3	0.299	0.297	0.295	0.294	0.292	0.291	0.289	0.286	0.284	0.284	0.284	0.285
F	7	Sample X67	0.951	0.892	0.837	0.787	0.738	0.695	0.655	0.621	0.589	0.56	0.533	0.507	0.483	0.462	0.443	0.425	0.407	0.39	0.374	0.359	0.346	0.336	0.327	0.312	0.304	0.296	0.287	0.281	0.275	0.269	0.263	0.257	0.252	0.249	0.246	0.243	0.239	0.235	0.233	0.231	0.227	0.225	0.219	0.215	0.213	0.213	0.212
F	8	Sample X68	0.942	0.887	0.834	0.783	0.736	0.693	0.654	0.622	0.592	0.564	0.539	0.514	0.491	0.472	0.455	0.438	0.422	0.407	0.393	0.378	0.367	0.358	0.35	0.338	0.33	0.324	0.317	0.312	0.306	0.301	0.296	0.292	0.289	0.287	0.284	0.281	0.279	0.277	0.276	0.274	0.273	0.272	0.268	0.266	0.265	0.266	0.267
F	9	Sample X69	0.873	0.819	0.769	0.723	0.679	0.639	0.603	0.572	0.543	0.517	0.493	0.47	0.449	0.429	0.411	0.396	0.38	0.365	0.35	0.337	0.326	0.317	0.308	0.296	0.288	0.281	0.273	0.268	0.262	0.257	0.252	0.248	0.244	0.24	0.237	0.234	0.232	0.229	0.227	0.225	0.223	0.22	0.216	0.212	0.211	0.211	0.21
F	10	Sample X70	0.993	0.934	0.881	0.83	0.782	0.738	0.698	0.665	0.634	0.606	0.579	0.556	0.532	0.511	0.493	0.476	0.461	0.446	0.431	0.416	0.405	0.395	0.387	0.375	0.368	0.361	0.354	0.349	0.343	0.339	0.335	0.33	0.327	0.324	0.321	0.318	0.317	0.314	0.313	0.311	0.309	0.308	0.305	0.302	0.301	0.302	0.303
F	11	Sample X71	0.932	0.875	0.824	0.775	0.729	0.688	0.649	0.618	0.587	0.557	0.533	0.509	0.485	0.464	0.447	0.43	0.412	0.397	0.381	0.367	0.355	0.345	0.336	0.323	0.315	0.307	0.299	0.293	0.287	0.282	0.278	0.272	0.268	0.264	0.261	0.258	0.255	0.251	0.248	0.247	0.245	0.242	0.238	0.235	0.233	0.232	0.232
F	12	Sample X72	0.929	0.874	0.824	0.776	0.73	0.688	0.649	0.617	0.587	0.558	0.532	0.507	0.483	0.462	0.444	0.425	0.408	0.39	0.374	0.358	0.345	0.335	0.325	0.31	0.301	0.292	0.283	0.276	0.269	0.263	0.256	0.25	0.244	0.24	0.235	0.232	0.228	0.223	0.219	0.216	0.213	0.209	0.202	0.197	0.196	0.194	0.193
G	1	Sample X73	0.798	0.749	0.704	0.662	0.622	0.587	0.554	0.527	0.5	0.475	0.454	0.434	0.413	0.396	0.38	0.366	0.351	0.337	0.324	0.311	0.302	0.293	0.287	0.275	0.268	0.262	0.256	0.251	0.246	0.241	0.236	0.233	0.23	0.227	0.225	0.223	0.221	0.219	0.217	0.216	0.214	0.212	0.209	0.207	0.207	0.208	0.207
G	2	Sample X74	0.87	0.818	0.769	0.724	0.679	0.639	0.603	0.573	0.544	0.518	0.494	0.472	0.45	0.431	0.414	0.399	0.383	0.368	0.353	0.339	0.328	0.32	0.312	0.3	0.292	0.286	0.279	0.274	0.268	0.263	0.259	0.254	0.25	0.248	0.245	0.242	0.241	0.238	0.236	0.235	0.234	0.232	0.227	0.224	0.225	0.227	0.226
G	3	Sample X75	0.861	0.809	0.763	0.719	0.677	0.638	0.603	0.573	0.546	0.521	0.498	0.477	0.457	0.44	0.424	0.409	0.395	0.381	0.368	0.355	0.346	0.338	0.331	0.32	0.314	0.309	0.302	0.298	0.293	0.289	0.285	0.282	0.28	0.279	0.277	0.275	0.275	0.273	0.271	0.271	0.271	0.271	0.268	0.267	0.268	0.27	0.271
G	4	Sample X76	0.909	0.854	0.804	0.756	0.709	0.668	0.63	0.599	0.569	0.542	0.517	0.493	0.471	0.451	0.434	0.417	0.402	0.386	0.371	0.358	0.346	0.338	0.33	0.317	0.31	0.304	0.296	0.291	0.285	0.28	0.276	0.272	0.269	0.266	0.263	0.26	0.258	0.256	0.255	0.253	0.252	0.25	0.245	0.242	0.242	0.243	0.243
G	5	Sample X77	0.854	0.802	0.755	0.71	0.667	0.628	0.594	0.565	0.536	0.511	0.488	0.467	0.447	0.428	0.411	0.396	0.381	0.366	0.353	0.341	0.33	0.321	0.314	0.303	0.296	0.29	0.283	0.279	0.273	0.269	0.265	0.261	0.258	0.255	0.252	0.25	0.249	0.246	0.245	0.244	0.243	0.241	0.237	0.235	0.236	0.237	0.237
G	6	Sample X78	0.852	0.798	0.751	0.708	0.665	0.626	0.591	0.562	0.534	0.508	0.485	0.463	0.442	0.423	0.407	0.391	0.376	0.362	0.349	0.336	0.325	0.316	0.308	0.296	0.289	0.282	0.275	0.27	0.265	0.26	0.255	0.252	0.247	0.245	0.242	0.239	0.238	0.235	0.233	0.232	0.23	0.228	0.224	0.222	0.222	0.222	0.222
G	7	Sample X79	0.905	0.852	0.802	0.756	0.711	0.67	0.634	0.603	0.574	0.548	0.524	0.5	0.478	0.459	0.442	0.427	0.411	0.396	0.382	0.369	0.358	0.349	0.341	0.329	0.322	0.316	0.309	0.304	0.299	0.294	0.289	0.285	0.282	0.28	0.277	0.275	0.273	0.27	0.27	0.268	0.266	0.265	0.26	0.258	0.258	0.259	0.26
G	8	Sample X80	0.909	0.854	0.804	0.755	0.709	0.668	0.63	0.598	0.569	0.541	0.518	0.493	0.472	0.452	0.434	0.418	0.401	0.386	0.371	0.357	0.346	0.336	0.328	0.315	0.307	0.3	0.293	0.287	0.281	0.276	0.272	0.266	0.262	0.26	0.256	0.253	0.251	0.248	0.246	0.244	0.242	0.239	0.235	0.232	0.231	0.231	0.231
G	9	Sample X81	0.787	0.739	0.695	0.655	0.615	0.58	0.547	0.52	0.495	0.472	0.45	0.428	0.409	0.391	0.376	0.362	0.347	0.333	0.319	0.306	0.295	0.287	0.279	0.267	0.259	0.253	0.245	0.24	0.234	0.229	0.224	0.22	0.215	0.212	0.209	0.206	0.203	0.2	0.198	0.195	0.193	0.19	0.184	0.181	0.18	0.179	0.178
G	10	Sample X82	0.857	0.805	0.757	0.713	0.67	0.632	0.597	0.568	0.54	0.513	0.49	0.467	0.446	0.427	0.41	0.396	0.38	0.364	0.35	0.336	0.325	0.316	0.309	0.295	0.287	0.281	0.273	0.267	0.261	0.256	0.251	0.247	0.243	0.24	0.236	0.234	0.23	0.227	0.225	0.223	0.22	0.217	0.212	0.209	0.207	0.207	0.206
G	11	Sample X83	0.899	0.844	0.795	0.747	0.701	0.661	0.624	0.594	0.564	0.536	0.511	0.486	0.464	0.444	0.425	0.408	0.393	0.376	0.361	0.346	0.334	0.324	0.316	0.302	0.293	0.286	0.278	0.271	0.265	0.26	0.254	0.248	0.244	0.241	0.237	0.233	0.23	0.227	0.225	0.223	0.219	0.217	0.211	0.208	0.206	0.206	0.205
G	12	Sample X84	0.885	0.832	0.785	0.741	0.698	0.66	0.625	0.596	0.567	0.54	0.516	0.494	0.472	0.453	0.435	0.418	0.403	0.387	0.372	0.357	0.346	0.337	0.328	0.315	0.306	0.299	0.291	0.285	0.278	0.273	0.268	0.262	0.258	0.254	0.251	0.247	0.244	0.24	0.237	0.235	0.232	0.229	0.223	0.219	0.218	0.217	0.216
H	1	Sample X85	0.895	0.841	0.792	0.744	0.699	0.657	0.62	0.588	0.559	0.532	0.507	0.483	0.46	0.441	0.423	0.406	0.389	0.374	0.358	0.343	0.332	0.323	0.314	0.3	0.292	0.285	0.277	0.271	0.265	0.259	0.254	0.249	0.245	0.241	0.238	0.235	0.232	0.23	0.228	0.226	0.223	0.221	0.217	0.214	0.213	0.213	0.213
H	2	Sample X86	0.931	0.873	0.82	0.772	0.724	0.682	0.643	0.61	0.579	0.552	0.526	0.501	0.479	0.457	0.439	0.422	0.405	0.388	0.373	0.358	0.346	0.336	0.328	0.315	0.306	0.299	0.29	0.284	0.278	0.272	0.268	0.263	0.259	0.256	0.253	0.25	0.247	0.244	0.242	0.24	0.238	0.236	0.232	0.229	0.228	0.229	0.229
H	3	Sample X87	0.936	0.88	0.827	0.777	0.731	0.689	0.651	0.619	0.588	0.561	0.536	0.512	0.489	0.468	0.451	0.434	0.417	0.402	0.388	0.373	0.362	0.354	0.345	0.333	0.325	0.318	0.311	0.306	0.301	0.296	0.291	0.287	0.283	0.281	0.279	0.276	0.274	0.272	0.271	0.27	0.268	0.266	0.262	0.26	0.26	0.262	0.262
H	4	Sample X88	0.948	0.889	0.837	0.788	0.739	0.696	0.657	0.624	0.593	0.565	0.538	0.513	0.491	0.469	0.45	0.433	0.417	0.4	0.384	0.37	0.358	0.348	0.34	0.325	0.317	0.309	0.301	0.296	0.29	0.284	0.279	0.275	0.27	0.268	0.264	0.26	0.258	0.256	0.254	0.252	0.25	0.247	0.243	0.24	0.239	0.24	0.24
H	5	Sample X89	0.964	0.904	0.849	0.799	0.75	0.705	0.664	0.63	0.599	0.57	0.544	0.517	0.493	0.472	0.453	0.436	0.418	0.402	0.385	0.37	0.359	0.349	0.34	0.326	0.318	0.311	0.302	0.296	0.29	0.285	0.279	0.274	0.271	0.267	0.265	0.262	0.259	0.256	0.255	0.253	0.25	0.247	0.244	0.241	0.241	0.241	0.24
H	6	Sample X90	0.944	0.886	0.834	0.782	0.735	0.69	0.651	0.618	0.588	0.558	0.531	0.505	0.481	0.461	0.443	0.425	0.407	0.391	0.374	0.359	0.347	0.337	0.328	0.314	0.305	0.299	0.29	0.283	0.277	0.272	0.266	0.261	0.256	0.253	0.25	0.246	0.243	0.24	0.237	0.235	0.233	0.23	0.225	0.222	0.221	0.221	0.22
H	7	Sample X91	0.959	0.902	0.848	0.799	0.752	0.708	0.67	0.637	0.606	0.578	0.552	0.527	0.504	0.483	0.465	0.448	0.431	0.414	0.398	0.384	0.372	0.362	0.354	0.341	0.332	0.325	0.317	0.31	0.304	0.299	0.294	0.289	0.285	0.281	0.279	0.276	0.273	0.27	0.268	0.266	0.263	0.261	0.257	0.254	0.253	0.252	0.252
H	8	Sample X92	0.939	0.882	0.83	0.78	0.732	0.689	0.652	0.619	0.588	0.559	0.533	0.509	0.485	0.465	0.446	0.428	0.411	0.395	0.379	0.364	0.352	0.343	0.334	0.32	0.311	0.304	0.296	0.289	0.283	0.277	0.272	0.267	0.262	0.258	0.255	0.251	0.248	0.245	0.243	0.24	0.238	0.235	0.23	0.226	0.225	0.225	0.224
H	9	Sample X93	0.894	0.84	0.791	0.743	0.696	0.656	0.619	0.587	0.556	0.529	0.504	0.479	0.457	0.436	0.417	0.4	0.383	0.366	0.351	0.336	0.323	0.313	0.303	0.289	0.28	0.272	0.263	0.257	0.25	0.243	0.237	0.231	0.227	0.223	0.219	0.214	0.211	0.207	0.204	0.201	0.197	0.194	0.188	0.184	0.182	0.181	0.179
H	10	Sample X94	0.982	0.922	0.867	0.813	0.764	0.719	0.678	0.643	0.61	0.581	0.553	0.526	0.502	0.479	0.459	0.441	0.422	0.405	0.388	0.372	0.359	0.348	0.339	0.323	0.314	0.305	0.296	0.289	0.282	0.276	0.27	0.263	0.259	0.255	0.251	0.246	0.243	0.238	0.235	0.233	0.23	0.226	0.221	0.217	0.215	0.215	0.214
H	11	Sample X95	0.987	0.929	0.873	0.82	0.77	0.724	0.684	0.65	0.617	0.586	0.558	0.531	0.506	0.483	0.463	0.443	0.425	0.408	0.39	0.374	0.361	0.349	0.339	0.324	0.314	0.305	0.296	0.288	0.281	0.274	0.268	0.262	0.256	0.252	0.247	0.243	0.239	0.235	0.232	0.229	0.226	0.222	0.216	0.212	0.209	0.207	0.206
H	12	Sample X96	0.896	0.845	0.798	0.752	0.711	0.672	0.635	0.605	0.576	0.549	0.525	0.502	0.481	0.461	0.443	0.425	0.409	0.393	0.378	0.364	0.351	0.341	0.333	0.32	0.31	0.302	0.295	0.288	0.282	0.277	0.271	0.265	0.26	0.257	0.253	0.249	0.246	0.241	0.239	0.236	0.233	0.23	0.223	0.22	0.218	0.217	0.216
[truncated: 164 more columns]

## Sheet: RawData-HyPro
User: USER
Path: C:\Program Files\BMG\CLARIOstar\User\Data\
Test ID: 4320
Test Name: Collagen_Cyril
Date: 08.12.2019
Time: 19:59:32
Absorbance			Absorbance values are displayed as OD
	1. Raw Data (560)
	1	2	3	4	5	6	7	8	9	10	11	12
A	0.491	0.324	0.186	0.183	0.12	0.063	0.061	0.064	0.036	0.132	0.241	0.451
B	0.511	0.327	0.361	0.214	0.134	0.118	0.059	0.115	0.043	0.134	0.253	0.345
C	0.461	0.52	0.286	0.235	0.228	0.243	0.241	0.207	0.212	0.224	0.174	0.351
D	0.479	0.533	0.197	0.227	0.235	0.248	0.244	0.248	0.217	0.219	0.178	0.345
E	0.424	0.381	0.284	0.364	0.413	0.39	0.379	0.512	0.294	0.52	0.265	0.383
F	0.421	0.359	0.277	0.339	0.444	0.412	0.424	0.517	0.301	0.498	0.281	0.371
G	0.413	0.395	0.548	0.39	0.36	0.291	0.338	0.324	0.331	0.272	0.389	0.258
H	0.423	0.416	0.526	0.419	0.352	0.292	0.35	0.329	0.378	0.271	0.39	0.445
	2. Average over replicates based on Raw Data (560)
	1	2	3	4	5	6	7	8	9	10	11	12
A	0.501	0.326	0.274	0.198	0.127	0.09	0.06	0.09	0.04	0.133	0.247	0.398
B	0.501	0.326	0.274	0.198	0.127	0.09	0.06	0.09	0.04	0.133	0.247	0.398
C	0.47	0.527	0.242	0.231	0.231	0.246	0.243	0.227	0.215	0.221	0.176	0.348
D	0.47	0.527	0.242	0.231	0.231	0.246	0.243	0.227	0.215	0.221	0.176	0.348
E	0.422	0.37	0.28	0.352	0.429	0.401	0.401	0.515	0.298	0.509	0.273	0.377
F	0.422	0.37	0.28	0.352	0.429	0.401	0.401	0.515	0.298	0.509	0.273	0.377
G	0.418	0.405	0.537	0.404	0.356	0.291	0.344	0.326	0.354	0.271	0.389	0.351
H	0.418	0.405	0.537	0.404	0.356	0.291	0.344	0.326	0.354	0.271	0.389	0.351

## Sheet: Hy_Pro_spectrum_7min_later
User: USER
Path: C:\Program Files\BMG\CLARIOstar\User\Data\
Test ID: 4322
Test Name: Collagen timepoints
Date: 08.12.2019
Time: 20:06:06
Absorbance spectrum			Absorbance values are displayed as OD
Well Row	Well Col	Content	Raw Data (Abs Spectrum)	Raw Data (Abs Spectrum)	Raw Data (Abs Spectrum)	Raw Data (Abs Spectrum)	Raw Data (Abs Spectrum)	Raw Data (Abs Spectrum)	Raw Data (Abs Spectrum)	Raw Data (Abs Spectrum)	Raw Data (Abs Spectrum)	Raw Data (Abs Spectrum)	Raw Data (Abs Spectrum)	Raw Data (Abs Spectrum)	Raw Data (Abs Spectrum)	Raw Data (Abs Spectrum)	Raw Data (Abs Spectrum)	Raw Data (Abs Spectrum)	Raw Data (Abs Spectrum)	Raw Data (Abs Spectrum)	Raw Data (Abs Spectrum)	Raw Data (Abs Spectrum)	Raw Data (Abs Spectrum)	Raw Data (Abs Spectrum)	Raw Data (Abs Spectrum)	Raw Data (Abs Spectrum)	Raw Data (Abs Spectrum)	Raw Data (Abs Spectrum)	Raw Data (Abs Spectrum)	Raw Data (Abs Spectrum)	Raw Data (Abs Spectrum)	Raw Data (Abs Spectrum)	Raw Data (Abs Spectrum)	Raw Data (Abs Spectrum)	Raw Data (Abs Spectrum)	Raw Data (Abs Spectrum)	Raw Data (Abs Spectrum)	Raw Data (Abs Spectrum)	Raw Data (Abs Spectrum)	Raw Data (Abs Spectrum)	Raw Data (Abs Spectrum)	Raw Data (Abs Spectrum)	Raw Data (Abs Spectrum)	Raw Data (Abs Spectrum)	Raw Data (Abs Spectrum)	Raw Data (Abs Spectrum)	Raw Data (Abs Spectrum)	Raw Data (Abs Spectrum)	Raw Data (Abs Spectrum)
		Wavelength [nm]	440	441	442	443	444	445	446	447	448	449	450	451	452	453	454	455	456	457	458	459	460	461	462	463	464	465	466	467	468	469	470	471	472	473	474	475	476	477	478	479	480	481	482	483	484	485	486
A	1	Sample X1	0.277	0.258	0.242	0.229	0.216	0.204	0.195	0.187	0.181	0.176	0.171	0.167	0.164	0.161	0.159	0.157	0.155	0.154	0.153	0.152	0.151	0.152	0.153	0.153	0.154	0.154	0.154	0.156	0.156	0.157	0.158	0.159	0.16	0.161	0.162	0.163	0.164	0.165	0.166	0.167	0.168	0.169	0.17	0.169	0.172	0.175	0.177
A	2	Sample X2	0.286	0.267	0.248	0.232	0.218	0.206	0.195	0.186	0.179	0.172	0.167	0.162	0.157	0.154	0.151	0.148	0.146	0.144	0.142	0.14	0.139	0.138	0.138	0.137	0.137	0.136	0.136	0.136	0.136	0.137	0.137	0.137	0.138	0.138	0.138	0.139	0.139	0.139	0.14	0.14	0.141	0.141	0.141	0.141	0.141	0.142	0.143
A	3	Sample X3	0.282	0.26	0.241	0.224	0.209	0.195	0.183	0.174	0.166	0.158	0.152	0.146	0.14	0.137	0.133	0.129	0.126	0.123	0.12	0.118	0.116	0.115	0.114	0.112	0.111	0.109	0.108	0.108	0.107	0.107	0.106	0.106	0.105	0.105	0.105	0.104	0.103	0.104	0.104	0.103	0.102	0.102	0.101	0.1	0.101	0.101	0.101
A	4	Sample X4	0.341	0.32	0.301	0.284	0.269	0.256	0.244	0.235	0.226	0.219	0.213	0.207	0.202	0.198	0.195	0.191	0.187	0.185	0.181	0.178	0.176	0.175	0.175	0.172	0.171	0.17	0.169	0.168	0.167	0.166	0.166	0.165	0.165	0.164	0.163	0.163	0.162	0.161	0.161	0.16	0.16	0.159	0.156	0.154	0.154	0.153	0.154
A	5	Sample X5	0.318	0.296	0.276	0.259	0.243	0.229	0.217	0.207	0.2	0.192	0.186	0.179	0.174	0.17	0.166	0.162	0.158	0.156	0.152	0.148	0.146	0.145	0.144	0.141	0.141	0.139	0.137	0.136	0.135	0.134	0.133	0.132	0.131	0.13	0.13	0.128	0.128	0.126	0.126	0.125	0.124	0.123	0.12	0.118	0.119	0.118	0.118
A	6	Sample X6	0.279	0.257	0.237	0.22	0.205	0.191	0.178	0.168	0.16	0.152	0.145	0.139	0.133	0.129	0.125	0.121	0.117	0.114	0.111	0.107	0.104	0.104	0.102	0.099	0.098	0.096	0.094	0.093	0.091	0.09	0.089	0.088	0.087	0.086	0.085	0.084	0.082	0.081	0.08	0.079	0.078	0.077	0.074	0.072	0.072	0.072	0.071
A	7	Sample X7	0.277	0.256	0.237	0.22	0.204	0.19	0.179	0.169	0.161	0.154	0.147	0.141	0.136	0.132	0.128	0.124	0.12	0.117	0.115	0.111	0.109	0.108	0.106	0.104	0.103	0.101	0.1	0.098	0.097	0.096	0.096	0.094	0.093	0.092	0.091	0.09	0.088	0.088	0.087	0.086	0.085	0.083	0.081	0.079	0.079	0.078	0.078
A	8	Sample X8	0.287	0.265	0.246	0.23	0.215	0.202	0.19	0.18	0.171	0.165	0.158	0.152	0.147	0.142	0.139	0.135	0.132	0.129	0.127	0.124	0.121	0.117	0.116	0.115	0.114	0.112	0.111	0.11	0.109	0.107	0.106	0.106	0.105	0.104	0.102	0.102	0.101	0.099	0.099	0.096	0.095	0.095	0.093	0.091	0.087	0.083	0.084
A	9	Sample X9	0.253	0.232	0.213	0.196	0.181	0.168	0.157	0.147	0.139	0.132	0.126	0.119	0.114	0.11	0.106	0.102	0.099	0.096	0.094	0.09	0.087	0.086	0.086	0.083	0.082	0.08	0.078	0.078	0.076	0.075	0.074	0.073	0.072	0.071	0.07	0.069	0.068	0.067	0.066	0.065	0.064	0.063	0.06	0.058	0.059	0.058	0.057
A	10	Sample X10	0.268	0.247	0.228	0.211	0.196	0.181	0.17	0.161	0.152	0.145	0.139	0.133	0.128	0.124	0.121	0.117	0.114	0.111	0.108	0.105	0.103	0.102	0.102	0.1	0.099	0.098	0.096	0.096	0.095	0.095	0.094	0.093	0.093	0.092	0.092	0.092	0.091	0.091	0.091	0.089	0.089	0.089	0.087	0.086	0.086	0.086	0.086
A	11	Sample X11	0.263	0.242	0.223	0.206	0.192	0.178	0.167	0.158	0.15	0.143	0.137	0.132	0.127	0.123	0.12	0.117	0.114	0.112	0.11	0.107	0.105	0.105	0.105	0.104	0.104	0.103	0.102	0.102	0.103	0.102	0.102	0.103	0.104	0.104	0.104	0.104	0.104	0.104	0.105	0.106	0.106	0.106	0.105	0.104	0.105	0.107	0.107
A	12	Sample X12	0.257	0.237	0.22	0.206	0.193	0.181	0.171	0.163	0.156	0.15	0.145	0.141	0.138	0.135	0.133	0.13	0.129	0.127	0.126	0.125	0.124	0.124	0.125	0.125	0.126	0.125	0.126	0.127	0.127	0.128	0.129	0.13	0.132	0.133	0.134	0.135	0.136	0.136	0.138	0.14	0.141	0.141	0.142	0.142	0.145	0.147	0.149
B	1	Sample X13	0.291	0.272	0.256	0.241	0.228	0.216	0.207	0.198	0.192	0.188	0.183	0.179	0.175	0.173	0.172	0.169	0.168	0.168	0.166	0.164	0.164	0.165	0.166	0.166	0.167	0.168	0.168	0.17	0.171	0.172	0.173	0.174	0.175	0.177	0.178	0.18	0.181	0.182	0.184	0.184	0.186	0.188	0.188	0.187	0.189	0.191	0.194
B	2	Sample X14	0.295	0.272	0.254	0.237	0.222	0.208	0.196	0.187	0.18	0.173	0.167	0.162	0.157	0.153	0.15	0.148	0.145	0.142	0.139	0.137	0.136	0.136	0.136	0.134	0.134	0.134	0.132	0.133	0.134	0.133	0.133	0.133	0.134	0.134	0.135	0.135	0.135	0.135	0.136	0.136	0.136	0.137	0.135	0.134	0.136	0.138	0.139
B	3	Sample X15	0.458	0.435	0.415	0.399	0.383	0.368	0.357	0.348	0.339	0.332	0.325	0.32	0.314	0.31	0.307	0.303	0.3	0.297	0.294	0.291	0.288	0.286	0.287	0.285	0.284	0.282	0.282	0.282	0.281	0.28	0.28	0.279	0.279	0.279	0.278	0.279	0.278	0.277	0.277	0.276	0.276	0.275	0.273	0.27	0.27	0.271	0.271
B	4	Sample X16	0.37	0.349	0.329	0.312	0.296	0.282	0.27	0.261	0.252	0.245	0.238	0.232	0.227	0.223	0.219	0.215	0.211	0.209	0.206	0.202	0.2	0.199	0.198	0.196	0.196	0.194	0.192	0.192	0.19	0.19	0.189	0.189	0.188	0.188	0.187	0.187	0.185	0.184	0.184	0.183	0.183	0.182	0.179	0.176	0.176	0.176	0.176
B	5	Sample X17	0.324	0.302	0.282	0.265	0.25	0.236	0.224	0.214	0.206	0.199	0.192	0.186	0.181	0.175	0.172	0.168	0.165	0.162	0.159	0.155	0.153	0.151	0.15	0.148	0.147	0.145	0.144	0.143	0.142	0.141	0.14	0.139	0.139	0.138	0.136	0.136	0.135	0.134	0.134	0.132	0.132	0.13	0.127	0.125	0.125	0.124	0.123
B	6	Sample X18	0.344	0.321	0.3	0.283	0.267	0.252	0.239	0.229	0.22	0.213	0.205	0.199	0.194	0.189	0.185	0.181	0.177	0.174	0.17	0.166	0.164	0.162	0.16	0.158	0.157	0.155	0.153	0.152	0.15	0.149	0.148	0.147	0.146	0.145	0.144	0.143	0.142	0.141	0.14	0.138	0.137	0.136	0.132	0.13	0.129	0.128	0.127
B	7	Sample X19	0.293	0.27	0.25	0.232	0.216	0.201	0.189	0.177	0.17	0.162	0.155	0.149	0.143	0.139	0.134	0.13	0.126	0.123	0.121	0.117	0.114	0.112	0.11	0.109	0.107	0.106	0.104	0.103	0.102	0.101	0.1	0.099	0.098	0.096	0.095	0.095	0.093	0.092	0.091	0.089	0.088	0.087	0.085	0.082	0.08	0.079	0.079
B	8	Sample X20	0.356	0.333	0.313	0.295	0.28	0.264	0.252	0.241	0.232	0.225	0.218	0.212	0.206	0.201	0.198	0.194	0.19	0.187	0.184	0.181	0.178	0.175	0.174	0.172	0.171	0.168	0.167	0.166	0.164	0.164	0.163	0.162	0.16	0.16	0.159	0.157	0.156	0.154	0.154	0.153	0.152	0.15	0.147	0.145	0.142	0.14	0.139
B	9	Sample X21	0.269	0.246	0.227	0.209	0.193	0.178	0.167	0.157	0.148	0.141	0.134	0.129	0.122	0.118	0.114	0.11	0.106	0.104	0.101	0.097	0.095	0.094	0.092	0.09	0.088	0.086	0.085	0.084	0.083	0.082	0.081	0.079	0.078	0.078	0.076	0.076	0.074	0.073	0.072	0.071	0.07	0.068	0.066	0.064	0.064	0.063	0.062
B	10	Sample X22	0.26	0.239	0.22	0.202	0.188	0.174	0.162	0.153	0.145	0.138	0.132	0.126	0.121	0.117	0.114	0.11	0.107	0.104	0.102	0.099	0.096	0.095	0.095	0.093	0.092	0.091	0.09	0.09	0.089	0.088	0.088	0.088	0.087	0.087	0.086	0.087	0.086	0.085	0.085	0.084	0.084	0.084	0.082	0.08	0.08	0.081	0.081
B	11	Sample X23	0.289	0.266	0.247	0.23	0.215	0.201	0.189	0.179	0.171	0.164	0.159	0.153	0.148	0.144	0.141	0.138	0.135	0.133	0.131	0.128	0.126	0.125	0.125	0.125	0.124	0.124	0.123	0.123	0.123	0.122	0.122	0.123	0.124	0.124	0.124	0.125	0.125	0.124	0.125	0.125	0.125	0.126	0.125	0.124	0.124	0.124	0.125
B	12	Sample X24	0.285	0.264	0.245	0.228	0.212	0.198	0.187	0.177	0.169	0.163	0.157	0.151	0.146	0.142	0.14	0.137	0.135	0.133	0.13	0.128	0.126	0.126	0.126	0.126	0.126	0.126	0.125	0.126	0.126	0.126	0.127	0.127	0.128	0.128	0.129	0.13	0.129	0.13	0.132	0.132	0.133	0.134	0.134	0.133	0.134	0.136	0.137
C	1	Sample X25	0.251	0.234	0.218	0.204	0.192	0.181	0.172	0.164	0.158	0.154	0.15	0.146	0.143	0.141	0.139	0.137	0.136	0.135	0.133	0.133	0.132	0.132	0.133	0.134	0.135	0.136	0.136	0.137	0.138	0.139	0.14	0.142	0.143	0.145	0.146	0.147	0.148	0.149	0.152	0.153	0.154	0.155	0.157	0.157	0.158	0.159	0.162
C	2	Sample X26	0.277	0.256	0.238	0.222	0.208	0.196	0.185	0.177	0.171	0.166	0.161	0.156	0.153	0.151	0.149	0.146	0.145	0.144	0.144	0.142	0.142	0.143	0.144	0.145	0.147	0.147	0.148	0.15	0.151	0.153	0.154	0.155	0.157	0.159	0.161	0.163	0.164	0.166	0.167	0.169	0.171	0.172	0.173	0.173	0.176	0.179	0.181
C	3	Sample X27	0.349	0.327	0.308	0.292	0.276	0.262	0.251	0.241	0.234	0.227	0.221	0.215	0.21	0.206	0.203	0.2	0.197	0.195	0.192	0.189	0.186	0.185	0.185	0.183	0.182	0.18	0.178	0.178	0.177	0.175	0.175	0.174	0.173	0.171	0.17	0.169	0.167	0.165	0.165	0.162	0.162	0.16	0.157	0.154	0.154	0.153	0.154
C	4	Sample X28	0.296	0.274	0.256	0.24	0.226	0.213	0.202	0.193	0.185	0.178	0.172	0.167	0.162	0.158	0.155	0.152	0.149	0.147	0.144	0.14	0.139	0.139	0.139	0.136	0.136	0.134	0.133	0.133	0.132	0.131	0.13	0.129	0.129	0.129	0.128	0.127	0.126	0.126	0.126	0.125	0.125	0.123	0.12	0.119	0.12	0.12	0.12
C	5	Sample X29	0.34	0.316	0.295	0.278	0.261	0.246	0.233	0.223	0.214	0.207	0.2	0.194	0.188	0.184	0.18	0.175	0.172	0.169	0.165	0.16	0.158	0.157	0.157	0.154	0.152	0.149	0.148	0.147	0.146	0.145	0.143	0.141	0.14	0.139	0.138	0.136	0.135	0.133	0.132	0.13	0.129	0.127	0.123	0.12	0.12	0.121	0.12
C	6	Sample X30	0.346	0.323	0.303	0.285	0.269	0.254	0.241	0.23	0.222	0.215	0.208	0.203	0.197	0.192	0.188	0.184	0.18	0.178	0.174	0.17	0.168	0.167	0.166	0.164	0.162	0.161	0.159	0.158	0.156	0.155	0.153	0.152	0.151	0.149	0.148	0.147	0.145	0.143	0.143	0.141	0.14	0.138	0.134	0.131	0.132	0.132	0.131
C	7	Sample X31	0.328	0.305	0.286	0.269	0.254	0.24	0.228	0.217	0.209	0.203	0.196	0.191	0.185	0.182	0.178	0.174	0.171	0.169	0.166	0.163	0.161	0.159	0.158	0.156	0.155	0.154	0.153	0.153	0.151	0.151	0.15	0.15	0.149	0.148	0.147	0.146	0.145	0.144	0.145	0.143	0.142	0.141	0.139	0.137	0.137	0.136	0.136
C	8	Sample X32	0.317	0.297	0.279	0.263	0.247	0.234	0.223	0.214	0.206	0.199	0.193	0.188	0.183	0.179	0.175	0.172	0.169	0.166	0.163	0.159	0.157	0.157	0.156	0.154	0.152	0.151	0.148	0.148	0.146	0.145	0.144	0.142	0.141	0.14	0.139	0.137	0.136	0.135	0.134	0.132	0.13	0.129	0.124	0.122	0.122	0.122	0.122
C	9	Sample X33	0.327	0.305	0.286	0.269	0.254	0.239	0.229	0.219	0.212	0.204	0.198	0.192	0.187	0.184	0.18	0.176	0.173	0.17	0.167	0.164	0.161	0.16	0.16	0.157	0.156	0.154	0.153	0.152	0.15	0.149	0.147	0.146	0.145	0.143	0.142	0.141	0.139	0.138	0.137	0.135	0.134	0.132	0.128	0.125	0.125	0.125	0.124
C	10	Sample X34	0.332	0.309	0.29	0.273	0.257	0.242	0.23	0.221	0.213	0.206	0.199	0.193	0.189	0.184	0.181	0.177	0.174	0.171	0.168	0.164	0.163	0.162	0.161	0.159	0.157	0.156	0.155	0.154	0.152	0.151	0.151	0.15	0.149	0.148	0.147	0.146	0.145	0.144	0.144	0.142	0.141	0.14	0.137	0.134	0.135	0.135	0.134
C	11	Sample X35	0.311	0.289	0.271	0.254	0.238	0.224	0.213	0.203	0.195	0.188	0.182	0.176	0.171	0.167	0.164	0.16	0.157	0.154	0.151	0.147	0.146	0.145	0.144	0.142	0.142	0.14	0.138	0.138	0.137	0.135	0.134	0.134	0.133	0.132	0.131	0.13	0.129	0.127	0.127	0.125	0.124	0.123	0.12	0.117	0.117	0.117	0.117
C	12	Sample X36	0.446	0.419	0.396	0.377	0.357	0.34	0.327	0.315	0.305	0.297	0.29	0.283	0.277	0.272	0.267	0.263	0.26	0.257	0.253	0.25	0.247	0.244	0.243	0.24	0.238	0.236	0.234	0.232	0.23	0.228	0.226	0.223	0.221	0.218	0.216	0.214	0.211	0.208	0.206	0.203	0.202	0.199	0.194	0.191	0.189	0.187	0.187
D	1	Sample X37	0.254	0.235	0.22	0.207	0.195	0.183	0.174	0.166	0.16	0.156	0.151	0.148	0.145	0.142	0.141	0.139	0.138	0.138	0.137	0.135	0.135	0.135	0.136	0.138	0.138	0.139	0.14	0.141	0.142	0.143	0.144	0.146	0.148	0.149	0.15	0.151	0.153	0.154	0.156	0.157	0.159	0.16	0.161	0.161	0.162	0.164	0.167
D	2	Sample X38	0.285	0.265	0.247	0.232	0.218	0.206	0.196	0.188	0.181	0.176	0.172	0.168	0.165	0.162	0.16	0.159	0.158	0.157	0.155	0.154	0.154	0.155	0.156	0.157	0.159	0.159	0.16	0.162	0.163	0.164	0.166	0.168	0.17	0.172	0.172	0.174	0.176	0.177	0.179	0.181	0.183	0.184	0.185	0.185	0.187	0.189	0.192
D	3	Sample X39	0.308	0.287	0.268	0.251	0.236	0.222	0.211	0.201	0.193	0.186	0.18	0.174	0.169	0.165	0.162	0.159	0.155	0.153	0.149	0.145	0.144	0.143	0.143	0.14	0.139	0.138	0.136	0.136	0.135	0.133	0.132	0.131	0.13	0.129	0.128	0.127	0.126	0.125	0.124	0.122	0.121	0.12	0.116	0.114	0.114	0.114	0.114
D	4	Sample X40	0.307	0.285	0.266	0.249	0.235	0.221	0.21	0.2	0.192	0.186	0.18	0.174	0.17	0.166	0.163	0.159	0.156	0.153	0.151	0.148	0.146	0.145	0.145	0.143	0.142	0.141	0.14	0.139	0.138	0.138	0.137	0.136	0.136	0.135	0.135	0.135	0.133	0.132	0.132	0.131	0.131	0.13	0.127	0.125	0.125	0.125	0.125
D	5	Sample X41	0.372	0.348	0.326	0.306	0.29	0.273	0.26	0.249	0.24	0.232	0.225	0.218	0.212	0.207	0.203	0.199	0.194	0.191	0.188	0.183	0.18	0.179	0.178	0.175	0.173	0.171	0.169	0.168	0.166	0.164	0.162	0.16	0.158	0.157	0.156	0.154	0.151	0.15	0.148	0.146	0.145	0.142	0.138	0.135	0.134	0.134	0.133
D	6	Sample X42	0.372	0.348	0.327	0.308	0.291	0.275	0.262	0.251	0.242	0.235	0.227	0.221	0.215	0.211	0.207	0.202	0.198	0.194	0.191	0.187	0.184	0.182	0.181	0.179	0.177	0.175	0.173	0.172	0.17	0.168	0.165	0.164	0.163	0.161	0.159	0.157	0.155	0.154	0.152	0.15	0.149	0.147	0.143	0.14	0.139	0.138	0.138
D	7	Sample X43	0.383	0.359	0.338	0.319	0.302	0.286	0.273	0.263	0.254	0.246	0.24	0.233	0.226	0.222	0.219	0.214	0.21	0.207	0.203	0.199	0.196	0.194	0.193	0.191	0.189	0.186	0.184	0.182	0.18	0.178	0.176	0.174	0.172	0.17	0.168	0.166	0.164	0.161	0.159	0.157	0.155	0.153	0.148	0.145	0.143	0.142	0.141
D	8	Sample X44	0.347	0.323	0.303	0.285	0.268	0.253	0.241	0.231	0.222	0.215	0.208	0.202	0.197	0.192	0.188	0.184	0.18	0.178	0.174	0.17	0.168	0.167	0.166	0.163	0.161	0.16	0.158	0.157	0.155	0.154	0.152	0.15	0.15	0.149	0.147	0.146	0.143	0.142	0.141	0.139	0.139	0.137	0.132	0.13	0.13	0.131	0.13
D	9	Sample X45	0.333	0.311	0.292	0.275	0.26	0.244	0.233	0.223	0.215	0.208	0.202	0.195	0.191	0.187	0.183	0.179	0.175	0.172	0.17	0.166	0.164	0.162	0.161	0.159	0.158	0.156	0.154	0.153	0.152	0.151	0.149	0.148	0.147	0.146	0.144	0.143	0.142	0.14	0.14	0.138	0.137	0.135	0.132	0.129	0.128	0.127	0.127
D	10	Sample X46	0.349	0.326	0.307	0.289	0.273	0.259	0.247	0.237	0.228	0.222	0.215	0.209	0.204	0.199	0.196	0.192	0.189	0.186	0.183	0.18	0.177	0.175	0.174	0.172	0.171	0.169	0.168	0.167	0.165	0.164	0.163	0.161	0.16	0.159	0.157	0.155	0.154	0.152	0.151	0.15	0.148	0.147	0.144	0.141	0.139	0.137	0.137
D	11	Sample X47	0.32	0.298	0.278	0.261	0.247	0.233	0.221	0.211	0.203	0.196	0.19	0.184	0.179	0.175	0.172	0.168	0.165	0.162	0.16	0.156	0.154	0.153	0.152	0.15	0.149	0.147	0.146	0.145	0.144	0.143	0.143	0.141	0.141	0.139	0.138	0.137	0.137	0.135	0.134	0.133	0.132	0.131	0.128	0.126	0.125	0.123	0.123
D	12	Sample X48	0.514	0.482	0.455	0.43	0.408	0.388	0.372	0.357	0.346	0.336	0.326	0.317	0.31	0.304	0.299	0.293	0.288	0.284	0.279	0.274	0.27	0.268	0.266	0.262	0.259	0.256	0.253	0.25	0.247	0.244	0.24	0.237	0.234	0.231	0.227	0.224	0.22	0.216	0.213	0.209	0.206	0.203	0.196	0.191	0.19	0.189	0.187
E	1	Sample X49	0.393	0.372	0.355	0.338	0.324	0.311	0.3	0.29	0.283	0.277	0.273	0.267	0.263	0.259	0.256	0.253	0.251	0.249	0.246	0.242	0.24	0.24	0.239	0.237	0.236	0.234	0.233	0.232	0.23	0.229	0.227	0.225	0.224	0.222	0.22	0.218	0.216	0.215	0.213	0.211	0.209	0.207	0.202	0.199	0.198	0.199	0.198
E	2	Sample X50	0.39	0.367	0.347	0.33	0.315	0.301	0.289	0.28	0.273	0.265	0.26	0.254	0.249	0.246	0.243	0.239	0.236	0.234	0.231	0.228	0.226	0.226	0.225	0.224	0.222	0.22	0.219	0.217	0.216	0.214	0.212	0.21	0.209	0.207	0.205	0.204	0.202	0.2	0.199	0.197	0.196	0.193	0.188	0.185	0.185	0.187	0.186
E	3	Sample X51	0.363	0.34	0.319	0.302	0.285	0.27	0.257	0.248	0.24	0.232	0.226	0.221	0.215	0.211	0.208	0.204	0.201	0.198	0.194	0.19	0.189	0.188	0.188	0.185	0.184	0.182	0.18	0.179	0.178	0.177	0.176	0.174	0.174	0.172	0.171	0.17	0.168	0.167	0.166	0.164	0.163	0.16	0.157	0.153	0.154	0.154	0.153
E	4	Sample X52	0.407	0.385	0.365	0.348	0.332	0.318	0.306	0.296	0.287	0.281	0.275	0.27	0.265	0.261	0.258	0.254	0.251	0.249	0.246	0.242	0.24	0.238	0.238	0.235	0.234	0.233	0.231	0.23	0.228	0.226	0.224	0.223	0.221	0.219	0.217	0.216	0.213	0.211	0.21	0.207	0.206	0.204	0.2	0.197	0.195	0.194	0.194
E	5	Sample X53	0.428	0.405	0.383	0.364	0.347	0.331	0.319	0.308	0.3	0.293	0.286	0.28	0.275	0.271	0.267	0.264	0.261	0.258	0.254	0.251	0.249	0.248	0.247	0.245	0.243	0.242	0.24	0.238	0.236	0.235	0.233	0.232	0.229	0.227	0.226	0.224	0.221	0.219	0.218	0.215	0.214	0.211	0.206	0.203	0.203	0.204	0.203
E	6	Sample X54	0.419	0.392	0.369	0.348	0.329	0.312	0.297	0.286	0.276	0.268	0.261	0.254	0.247	0.243	0.239	0.235	0.231	0.228	0.224	0.22	0.218	0.217	0.217	0.213	0.212	0.21	0.209	0.207	0.205	0.204	0.202	0.2	0.199	0.197	0.196	0.193	0.192	0.19	0.188	0.186	0.185	0.183	0.177	0.174	0.175	0.176	0.176
E	7	Sample X55	0.418	0.393	0.371	0.351	0.333	0.317	0.303	0.292	0.284	0.276	0.269	0.262	0.256	0.251	0.248	0.243	0.239	0.236	0.233	0.229	0.227	0.226	0.225	0.222	0.221	0.218	0.215	0.214	0.212	0.21	0.208	0.206	0.204	0.203	0.201	0.199	0.196	0.194	0.192	0.191	0.189	0.186	0.181	0.177	0.178	0.178	0.178
E	8	Sample X56	0.427	0.403	0.381	0.361	0.344	0.328	0.315	0.303	0.296	0.289	0.282	0.276	0.271	0.268	0.264	0.261	0.258	0.256	0.253	0.25	0.248	0.248	0.247	0.246	0.245	0.244	0.242	0.241	0.24	0.239	0.237	0.237	0.236	0.234	0.233	0.231	0.23	0.228	0.228	0.226	0.225	0.223	0.219	0.217	0.217	0.218	0.218
E	9	Sample X57	0.375	0.353	0.333	0.316	0.3	0.285	0.273	0.263	0.255	0.248	0.242	0.236	0.231	0.227	0.223	0.22	0.216	0.214	0.211	0.208	0.205	0.203	0.203	0.202	0.2	0.198	0.197	0.195	0.192	0.192	0.19	0.188	0.187	0.185	0.184	0.183	0.181	0.178	0.177	0.175	0.174	0.172	0.169	0.166	0.164	0.163	0.162
E	10	Sample X58	0.426	0.403	0.381	0.364	0.348	0.334	0.322	0.312	0.303	0.297	0.291	0.286	0.281	0.278	0.275	0.272	0.269	0.268	0.266	0.263	0.26	0.259	0.26	0.259	0.259	0.258	0.257	0.257	0.255	0.255	0.254	0.254	0.253	0.252	0.251	0.251	0.25	0.249	0.248	0.247	0.247	0.246	0.244	0.241	0.241	0.242	0.243
E	11	Sample X59	0.372	0.349	0.329	0.31	0.294	0.279	0.266	0.256	0.247	0.24	0.234	0.228	0.223	0.219	0.214	0.211	0.208	0.205	0.202	0.198	0.197	0.196	0.195	0.193	0.192	0.19	0.188	0.187	0.186	0.185	0.183	0.182	0.181	0.18	0.178	0.177	0.176	0.175	0.174	0.172	0.171	0.17	0.166	0.163	0.163	0.163	0.163
E	12	Sample X60	0.528	0.496	0.467	0.441	0.419	0.397	0.378	0.364	0.352	0.342	0.332	0.323	0.315	0.308	0.303	0.297	0.293	0.288	0.284	0.278	0.274	0.272	0.27	0.266	0.263	0.26	0.257	0.254	0.251	0.249	0.246	0.242	0.239	0.236	0.233	0.23	0.227	0.222	0.22	0.217	0.214	0.21	0.204	0.199	0.197	0.196	0.195
F	1	Sample X61	0.387	0.367	0.349	0.335	0.32	0.308	0.297	0.288	0.281	0.276	0.27	0.265	0.261	0.257	0.255	0.252	0.249	0.248	0.245	0.241	0.239	0.239	0.238	0.237	0.236	0.234	0.233	0.232	0.23	0.229	0.227	0.225	0.223	0.222	0.22	0.218	0.215	0.214	0.212	0.21	0.209	0.206	0.202	0.198	0.197	0.197	0.197
F	2	Sample X62	0.387	0.365	0.347	0.33	0.314	0.3	0.288	0.279	0.27	0.264	0.259	0.253	0.248	0.243	0.241	0.237	0.235	0.233	0.229	0.226	0.224	0.223	0.222	0.22	0.219	0.217	0.216	0.214	0.212	0.211	0.209	0.207	0.206	0.204	0.202	0.201	0.198	0.196	0.195	0.193	0.192	0.19	0.185	0.181	0.181	0.181	0.18
F	3	Sample X63	0.357	0.333	0.313	0.295	0.279	0.264	0.252	0.242	0.234	0.227	0.221	0.214	0.209	0.205	0.202	0.198	0.194	0.192	0.188	0.184	0.182	0.182	0.181	0.179	0.178	0.176	0.174	0.173	0.172	0.17	0.169	0.168	0.167	0.166	0.164	0.163	0.162	0.16	0.159	0.157	0.156	0.154	0.15	0.147	0.147	0.149	0.148
F	4	Sample X64	0.385	0.363	0.344	0.327	0.311	0.297	0.286	0.275	0.268	0.261	0.255	0.25	0.245	0.241	0.238	0.234	0.232	0.229	0.226	0.222	0.219	0.218	0.218	0.216	0.214	0.212	0.21	0.209	0.207	0.206	0.204	0.202	0.2	0.198	0.196	0.194	0.192	0.19	0.188	0.186	0.184	0.181	0.177	0.173	0.173	0.173	0.173
F	5	Sample X65	0.528	0.504	0.482	0.463	0.446	0.429	0.415	0.405	0.395	0.387	0.381	0.374	0.369	0.364	0.361	0.356	0.352	0.35	0.347	0.342	0.338	0.337	0.336	0.332	0.33	0.327	0.324	0.322	0.319	0.316	0.313	0.31	0.306	0.302	0.3	0.297	0.292	0.288	0.285	0.282	0.279	0.275	0.268	0.263	0.261	0.26	0.259
F	6	Sample X66	0.412	0.387	0.365	0.347	0.33	0.313	0.3	0.289	0.281	0.274	0.268	0.261	0.256	0.251	0.248	0.245	0.242	0.238	0.235	0.231	0.229	0.229	0.229	0.227	0.226	0.224	0.222	0.221	0.22	0.218	0.217	0.216	0.214	0.213	0.211	0.21	0.208	0.207	0.205	0.203	0.203	0.201	0.196	0.192	0.193	0.194	0.194
F	7	Sample X67	0.413	0.389	0.368	0.35	0.333	0.318	0.304	0.294	0.285	0.279	0.272	0.266	0.261	0.256	0.253	0.249	0.246	0.244	0.241	0.238	0.235	0.233	0.234	0.232	0.232	0.23	0.229	0.227	0.225	0.224	0.223	0.222	0.221	0.219	0.218	0.216	0.214	0.212	0.212	0.21	0.209	0.208	0.204	0.201	0.2	0.2	0.2
F	8	Sample X68	0.42	0.397	0.375	0.358	0.341	0.327	0.315	0.305	0.296	0.29	0.284	0.278	0.274	0.27	0.268	0.265	0.262	0.26	0.258	0.255	0.253	0.253	0.252	0.252	0.251	0.25	0.249	0.248	0.246	0.246	0.245	0.244	0.243	0.242	0.24	0.24	0.238	0.236	0.236	0.235	0.234	0.233	0.229	0.226	0.226	0.226	0.227
F	9	Sample X69	0.383	0.361	0.341	0.323	0.306	0.291	0.279	0.268	0.261	0.254	0.248	0.241	0.236	0.231	0.229	0.224	0.221	0.218	0.216	0.211	0.209	0.208	0.207	0.205	0.203	0.201	0.198	0.197	0.196	0.194	0.192	0.19	0.188	0.186	0.184	0.182	0.179	0.178	0.176	0.174	0.172	0.17	0.165	0.162	0.162	0.162	0.161
F	10	Sample X70	0.415	0.39	0.37	0.353	0.337	0.321	0.309	0.299	0.291	0.284	0.277	0.273	0.268	0.264	0.261	0.258	0.255	0.254	0.251	0.248	0.247	0.246	0.247	0.245	0.244	0.244	0.242	0.242	0.24	0.24	0.239	0.238	0.237	0.236	0.236	0.235	0.234	0.232	0.231	0.23	0.23	0.229	0.226	0.223	0.224	0.224	0.225
F	11	Sample X71	0.386	0.362	0.341	0.322	0.305	0.29	0.278	0.267	0.258	0.251	0.245	0.238	0.233	0.229	0.225	0.221	0.218	0.215	0.212	0.208	0.206	0.204	0.204	0.202	0.202	0.2	0.198	0.197	0.196	0.195	0.194	0.194	0.193	0.192	0.19	0.19	0.189	0.187	0.186	0.185	0.185	0.183	0.18	0.177	0.176	0.175	0.176
F	12	Sample X72	0.477	0.447	0.419	0.396	0.375	0.356	0.34	0.327	0.316	0.306	0.297	0.289	0.282	0.277	0.272	0.268	0.263	0.26	0.255	0.251	0.247	0.245	0.244	0.241	0.239	0.237	0.234	0.232	0.23	0.227	0.225	0.223	0.22	0.218	0.216	0.213	0.211	0.208	0.206	0.203	0.201	0.198	0.193	0.189	0.187	0.186	0.185
G	1	Sample X73	0.347	0.328	0.309	0.294	0.28	0.267	0.257	0.248	0.241	0.235	0.229	0.225	0.221	0.217	0.215	0.212	0.21	0.208	0.206	0.203	0.201	0.201	0.201	0.201	0.2	0.199	0.198	0.197	0.197	0.197	0.196	0.196	0.195	0.195	0.195	0.194	0.193	0.192	0.192	0.191	0.191	0.19	0.187	0.185	0.185	0.186	0.186
G	2	Sample X74	0.369	0.349	0.331	0.315	0.3	0.286	0.275	0.266	0.259	0.253	0.247	0.242	0.237	0.233	0.232	0.229	0.225	0.223	0.221	0.218	0.216	0.216	0.216	0.215	0.214	0.212	0.212	0.211	0.209	0.209	0.208	0.207	0.206	0.206	0.205	0.204	0.202	0.201	0.201	0.2	0.198	0.197	0.193	0.191	0.191	0.192	0.192
G	3	Sample X75	0.421	0.398	0.378	0.361	0.345	0.331	0.32	0.31	0.302	0.296	0.291	0.286	0.282	0.279	0.276	0.273	0.271	0.269	0.267	0.265	0.264	0.263	0.263	0.263	0.264	0.263	0.263	0.262	0.262	0.262	0.262	0.261	0.262	0.262	0.26	0.261	0.26	0.259	0.26	0.26	0.26	0.259	0.256	0.254	0.253	0.255	0.256
G	4	Sample X76	0.401	0.378	0.359	0.341	0.326	0.312	0.3	0.291	0.283	0.276	0.27	0.265	0.26	0.256	0.253	0.25	0.247	0.245	0.241	0.238	0.236	0.235	0.235	0.233	0.232	0.23	0.228	0.227	0.225	0.224	0.221	0.22	0.219	0.217	0.215	0.213	0.212	0.209	0.208	0.207	0.205	0.202	0.198	0.195	0.194	0.195	0.194
G	5	Sample X77	0.378	0.356	0.337	0.319	0.304	0.29	0.278	0.268	0.261	0.254	0.248	0.242	0.238	0.233	0.23	0.227	0.224	0.222	0.219	0.216	0.213	0.212	0.212	0.21	0.209	0.208	0.206	0.205	0.204	0.203	0.201	0.2	0.199	0.198	0.196	0.195	0.193	0.191	0.19	0.189	0.188	0.186	0.183	0.18	0.179	0.179	0.179
G	6	Sample X78	0.363	0.341	0.321	0.304	0.289	0.275	0.262	0.252	0.244	0.238	0.231	0.226	0.221	0.217	0.214	0.21	0.207	0.205	0.202	0.198	0.195	0.194	0.194	0.192	0.191	0.189	0.187	0.186	0.185	0.184	0.182	0.18	0.18	0.179	0.177	0.176	0.174	0.173	0.172	0.17	0.169	0.168	0.164	0.161	0.16	0.16	0.16
G	7	Sample X79	0.391	0.369	0.349	0.332	0.316	0.302	0.29	0.28	0.273	0.267	0.26	0.254	0.249	0.246	0.242	0.238	0.235	0.233	0.23	0.226	0.224	0.223	0.223	0.22	0.218	0.216	0.214	0.212	0.211	0.209	0.206	0.204	0.203	0.201	0.199	0.197	0.194	0.191	0.19	0.188	0.185	0.182	0.177	0.173	0.173	0.174	0.173
G	8	Sample X80	0.39	0.367	0.347	0.33	0.315	0.3	0.288	0.278	0.269	0.263	0.257	0.252	0.247	0.242	0.239	0.235	0.232	0.23	0.228	0.224	0.221	0.22	0.219	0.217	0.216	0.214	0.213	0.211	0.209	0.208	0.206	0.204	0.203	0.201	0.199	0.197	0.195	0.192	0.192	0.189	0.188	0.186	0.181	0.178	0.176	0.175	0.175
G	9	Sample X81	0.382	0.36	0.34	0.322	0.307	0.292	0.28	0.27	0.262	0.256	0.25	0.244	0.238	0.235	0.232	0.228	0.225	0.222	0.219	0.215	0.214	0.212	0.212	0.209	0.208	0.206	0.204	0.204	0.202	0.2	0.198	0.197	0.196	0.193	0.192	0.191	0.188	0.186	0.185	0.183	0.182	0.179	0.175	0.171	0.171	0.17	0.17
G	10	Sample X82	0.363	0.339	0.319	0.301	0.285	0.27	0.258	0.248	0.24	0.232	0.226	0.221	0.215	0.211	0.208	0.204	0.201	0.199	0.196	0.192	0.189	0.188	0.187	0.185	0.184	0.182	0.181	0.18	0.179	0.177	0.177	0.175	0.174	0.173	0.172	0.17	0.169	0.167	0.166	0.165	0.163	0.162	0.158	0.155	0.154	0.153	0.153
G	11	Sample X83	0.405	0.381	0.36	0.342	0.326	0.311	0.298	0.287	0.279	0.272	0.266	0.261	0.255	0.251	0.248	0.244	0.241	0.238	0.236	0.232	0.231	0.229	0.229	0.227	0.226	0.225	0.224	0.223	0.221	0.22	0.218	0.217	0.216	0.215	0.213	0.212	0.211	0.209	0.208	0.206	0.205	0.204	0.2	0.197	0.196	0.196	0.196
G	12	Sample X84	0.391	0.366	0.345	0.327	0.309	0.293	0.281	0.27	0.262	0.253	0.246	0.24	0.234	0.23	0.227	0.222	0.219	0.215	0.211	0.207	0.204	0.203	0.202	0.199	0.197	0.194	0.193	0.191	0.189	0.186	0.184	0.181	0.18	0.177	0.175	0.174	0.17	0.168	0.166	0.163	0.161	0.158	0.153	0.15	0.149	0.149	0.148
H	1	Sample X85	0.346	0.327	0.309	0.294	0.28	0.268	0.257	0.249	0.242	0.236	0.231	0.227	0.222	0.218	0.216	0.214	0.212	0.21	0.208	0.206	0.204	0.203	0.203	0.203	0.203	0.201	0.201	0.201	0.201	0.201	0.2	0.2	0.2	0.199	0.198	0.198	0.197	0.196	0.197	0.196	0.196	0.196	0.192	0.191	0.191	0.191	0.192
H	2	Sample X86	0.392	0.371	0.352	0.336	0.32	0.307	0.296	0.286	0.279	0.272	0.266	0.261	0.257	0.253	0.251	0.247	0.245	0.244	0.241	0.237	0.236	0.236	0.235	0.234	0.234	0.232	0.23	0.229	0.228	0.227	0.226	0.225	0.224	0.223	0.221	0.22	0.219	0.217	0.216	0.214	0.214	0.212	0.208	0.205	0.205	0.205	0.205
H	3	Sample X87	0.411	0.39	0.371	0.355	0.34	0.325	0.315	0.306	0.299	0.293	0.288	0.283	0.279	0.276	0.274	0.271	0.27	0.268	0.265	0.262	0.261	0.262	0.262	0.262	0.261	0.259	0.258	0.259	0.257	0.256	0.256	0.256	0.255	0.253	0.252	0.252	0.25	0.249	0.248	0.247	0.246	0.245	0.24	0.237	0.238	0.239	0.24
H	4	Sample X88	0.428	0.406	0.386	0.369	0.354	0.34	0.327	0.317	0.31	0.303	0.297	0.292	0.287	0.283	0.281	0.277	0.275	0.272	0.27	0.266	0.264	0.262	0.262	0.26	0.259	0.258	0.256	0.254	0.252	0.25	0.25	0.248	0.245	0.243	0.242	0.239	0.237	0.235	0.234	0.231	0.23	0.227	0.223	0.22	0.218	0.216	0.217
H	5	Sample X89	0.378	0.356	0.337	0.32	0.305	0.291	0.279	0.27	0.262	0.256	0.25	0.244	0.239	0.236	0.233	0.229	0.226	0.224	0.221	0.217	0.215	0.214	0.214	0.211	0.21	0.209	0.206	0.205	0.204	0.203	0.201	0.199	0.197	0.196	0.194	0.192	0.191	0.189	0.187	0.185	0.183	0.181	0.178	0.174	0.173	0.173	0.173
H	6	Sample X90	0.377	0.355	0.336	0.32	0.306	0.291	0.28	0.271	0.263	0.256	0.25	0.244	0.24	0.236	0.233	0.229	0.225	0.223	0.22	0.216	0.214	0.212	0.211	0.209	0.208	0.206	0.204	0.203	0.201	0.199	0.198	0.197	0.195	0.193	0.192	0.19	0.188	0.185	0.184	0.182	0.181	0.179	0.175	0.172	0.17	0.169	0.169
H	7	Sample X91	0.43	0.407	0.386	0.369	0.353	0.339	0.326	0.315	0.307	0.3	0.293	0.288	0.283	0.279	0.275	0.272	0.268	0.265	0.263	0.259	0.256	0.254	0.253	0.25	0.249	0.246	0.244	0.242	0.239	0.236	0.234	0.231	0.228	0.226	0.223	0.22	0.217	0.214	0.211	0.208	0.205	0.202	0.197	0.193	0.191	0.189	0.189
H	8	Sample X92	0.392	0.369	0.349	0.331	0.315	0.301	0.289	0.278	0.27	0.263	0.257	0.252	0.247	0.242	0.239	0.235	0.232	0.23	0.227	0.223	0.221	0.22	0.219	0.217	0.215	0.214	0.212	0.211	0.209	0.207	0.205	0.203	0.202	0.2	0.198	0.196	0.193	0.191	0.19	0.187	0.185	0.183	0.178	0.174	0.173	0.172	0.172
H	9	Sample X93	0.436	0.413	0.393	0.375	0.359	0.344	0.331	0.321	0.313	0.305	0.298	0.293	0.288	0.283	0.281	0.277	0.274	0.271	0.267	0.264	0.261	0.26	0.259	0.257	0.256	0.254	0.252	0.251	0.248	0.247	0.245	0.243	0.242	0.24	0.238	0.236	0.233	0.231	0.23	0.228	0.226	0.224	0.218	0.214	0.213	0.213	0.213
H	10	Sample X94	0.37	0.348	0.329	0.31	0.295	0.28	0.267	0.258	0.25	0.243	0.237	0.231	0.226	0.221	0.218	0.214	0.211	0.208	0.206	0.201	0.199	0.198	0.197	0.195	0.194	0.192	0.19	0.189	0.187	0.185	0.184	0.182	0.18	0.18	0.178	0.177	0.174	0.172	0.171	0.169	0.168	0.166	0.162	0.159	0.158	0.157	0.157
H	11	Sample X95	0.394	0.372	0.352	0.334	0.319	0.304	0.292	0.282	0.274	0.268	0.262	0.256	0.251	0.247	0.244	0.24	0.237	0.235	0.233	0.229	0.228	0.227	0.226	0.225	0.223	0.222	0.221	0.22	0.218	0.216	0.216	0.214	0.213	0.211	0.21	0.209	0.207	0.205	0.205	0.203	0.202	0.2	0.197	0.194	0.194	0.194	0.194
H	12	Sample X96	0.395	0.371	0.35	0.331	0.314	0.298	0.285	0.274	0.266	0.259	0.251	0.245	0.24	0.236	0.233	0.229	0.226	0.223	0.22	0.216	0.215	0.214	0.214	0.212	0.211	0.21	0.209	0.208	0.207	0.206	0.206	0.205	0.205	0.204	0.203	0.203	0.201	0.201	0.2	0.199	0.199	0.198	0.195	0.193	0.193	0.193	0.194
[truncated: 164 more columns]

## Sheet: RawData-TotalProtein
User: USER
Path: C:\Program Files\BMG\CLARIOstar\User\Data\
Test ID: 4330
Test Name: Collagen_Cyril
Date: 09.12.2019
Time: 18:28:38
Absorbance			Absorbance values are displayed as OD
	1. Raw Data (570)
	1	2	3	4	5	6	7	8	9	10	11	12
A	0.825	0.545	0.336	0.236	0.171	0.141	0.119	0.113	0.107	0.111	0.113	0.117
B	0.82	0.518	0.327	0.233	0.166	0.142	0.126	0.112	0.108	0.112	0.112	0.12
C	0.112	0.105	0.398	0.423	0.425	0.413	0.348	0.376	0.4	0.349	0.355	0.56
D	0.099	0.104	0.389	0.392	0.41	0.407	0.356	0.381	0.391	0.344	0.369	0.565
E	0.514	0.534	0.529	0.523	0.659	0.716	0.493	0.587	0.512	0.538	0.522	0.552
F	0.439	0.547	0.537	0.531	0.666	0.708	0.512	0.628	0.542	0.537	0.526	0.516
G	0.453	0.524	0.634	0.563	0.541	0.571	0.59	0.591	0.484	0.562	0.514	0.57
H	0.452	0.513	0.606	0.574	0.537	0.553	0.596	0.567	0.475	0.55	0.527	0.562
	2. Average over replicates based on Raw Data (570)
	1	2	3	4	5	6	7	8	9	10	11	12
A	0.822	0.532	0.332	0.234	0.168	0.142	0.122	0.112	0.108	0.112	0.113	0.118
B	0.822	0.532	0.332	0.234	0.168	0.142	0.122	0.112	0.108	0.112	0.113	0.118
C	0.106	0.105	0.393	0.408	0.418	0.41	0.352	0.378	0.395	0.347	0.362	0.563
D	0.106	0.105	0.393	0.408	0.418	0.41	0.352	0.378	0.395	0.347	0.362	0.563
E	0.476	0.541	0.533	0.527	0.662	0.712	0.503	0.608	0.527	0.538	0.524	0.534
F	0.476	0.541	0.533	0.527	0.662	0.712	0.503	0.608	0.527	0.538	0.524	0.534
G	0.452	0.519	0.62	0.568	0.539	0.562	0.593	0.579	0.48	0.556	0.521	0.566
H	0.452	0.519	0.62	0.568	0.539	0.562	0.593	0.579	0.48	0.556	0.521	0.566

## Sheet: Protein_spectrum_3min_later
User: USER
Path: C:\Program Files\BMG\CLARIOstar\User\Data\
Test ID: 4331
Test Name: Collagen timepoints
Date: 09.12.2019
Time: 18:31:09
Absorbance spectrum			Absorbance values are displayed as OD
Well Row	Well Col	Content	Raw Data (Abs Spectrum)	Raw Data (Abs Spectrum)	Raw Data (Abs Spectrum)	Raw Data (Abs Spectrum)	Raw Data (Abs Spectrum)	Raw Data (Abs Spectrum)	Raw Data (Abs Spectrum)	Raw Data (Abs Spectrum)	Raw Data (Abs Spectrum)	Raw Data (Abs Spectrum)	Raw Data (Abs Spectrum)	Raw Data (Abs Spectrum)	Raw Data (Abs Spectrum)	Raw Data (Abs Spectrum)	Raw Data (Abs Spectrum)	Raw Data (Abs Spectrum)	Raw Data (Abs Spectrum)	Raw Data (Abs Spectrum)	Raw Data (Abs Spectrum)	Raw Data (Abs Spectrum)	Raw Data (Abs Spectrum)	Raw Data (Abs Spectrum)	Raw Data (Abs Spectrum)	Raw Data (Abs Spectrum)	Raw Data (Abs Spectrum)	Raw Data (Abs Spectrum)	Raw Data (Abs Spectrum)	Raw Data (Abs Spectrum)	Raw Data (Abs Spectrum)	Raw Data (Abs Spectrum)	Raw Data (Abs Spectrum)	Raw Data (Abs Spectrum)	Raw Data (Abs Spectrum)	Raw Data (Abs Spectrum)	Raw Data (Abs Spectrum)	Raw Data (Abs Spectrum)	Raw Data (Abs Spectrum)	Raw Data (Abs Spectrum)	Raw Data (Abs Spectrum)	Raw Data (Abs Spectrum)	Raw Data (Abs Spectrum)	Raw Data (Abs Spectrum)	Raw Data (Abs Spectrum)	Raw Data (Abs Spectrum)	Raw Data (Abs Spectrum)	Raw Data (Abs Spectrum)	Raw Data (Abs Spectrum)
		Wavelength [nm]	440	441	442	443	444	445	446	447	448	449	450	451	452	453	454	455	456	457	458	459	460	461	462	463	464	465	466	467	468	469	470	471	472	473	474	475	476	477	478	479	480	481	482	483	484	485	486
A	1	Sample X1	0.406	0.403	0.402	0.4	0.397	0.395	0.392	0.389	0.387	0.385	0.381	0.381	0.379	0.376	0.374	0.372	0.37	0.368	0.366	0.364	0.362	0.36	0.36	0.358	0.357	0.356	0.354	0.354	0.353	0.351	0.352	0.351	0.351	0.351	0.351	0.349	0.349	0.349	0.348	0.349	0.349	0.349	0.347	0.347	0.347	0.348	0.35
A	2	Sample X2	0.301	0.298	0.296	0.294	0.291	0.29	0.287	0.285	0.283	0.281	0.279	0.277	0.275	0.273	0.271	0.269	0.268	0.266	0.265	0.262	0.261	0.259	0.259	0.256	0.255	0.254	0.253	0.252	0.251	0.25	0.249	0.248	0.248	0.248	0.248	0.247	0.246	0.246	0.245	0.245	0.244	0.245	0.243	0.242	0.242	0.243	0.243
A	3	Sample X3	0.222	0.221	0.219	0.217	0.215	0.213	0.211	0.21	0.207	0.205	0.203	0.201	0.199	0.199	0.196	0.195	0.193	0.192	0.191	0.189	0.187	0.185	0.185	0.183	0.182	0.181	0.18	0.18	0.178	0.177	0.177	0.176	0.175	0.175	0.174	0.174	0.173	0.172	0.171	0.172	0.17	0.17	0.168	0.168	0.167	0.167	0.168
A	4	Sample X4	0.188	0.186	0.185	0.183	0.18	0.178	0.176	0.175	0.174	0.171	0.17	0.169	0.167	0.165	0.163	0.162	0.161	0.159	0.157	0.155	0.154	0.153	0.152	0.151	0.15	0.149	0.147	0.147	0.146	0.145	0.145	0.143	0.143	0.142	0.142	0.141	0.141	0.139	0.138	0.139	0.138	0.137	0.135	0.134	0.133	0.134	0.134
A	5	Sample X5	0.162	0.161	0.159	0.157	0.155	0.154	0.151	0.15	0.149	0.146	0.145	0.144	0.142	0.142	0.14	0.137	0.136	0.135	0.134	0.132	0.131	0.13	0.129	0.128	0.127	0.126	0.125	0.124	0.123	0.123	0.122	0.121	0.12	0.12	0.119	0.118	0.117	0.117	0.116	0.116	0.115	0.114	0.113	0.112	0.111	0.111	0.111
A	6	Sample X6	0.149	0.148	0.147	0.145	0.143	0.141	0.139	0.138	0.136	0.134	0.132	0.132	0.13	0.129	0.128	0.126	0.124	0.123	0.122	0.12	0.119	0.118	0.117	0.116	0.115	0.114	0.113	0.113	0.111	0.111	0.11	0.109	0.108	0.108	0.107	0.106	0.106	0.105	0.104	0.104	0.103	0.102	0.1	0.099	0.099	0.099	0.099
A	7	Sample X7	0.14	0.138	0.137	0.135	0.133	0.131	0.13	0.128	0.126	0.124	0.123	0.122	0.12	0.119	0.118	0.117	0.115	0.114	0.112	0.111	0.109	0.109	0.108	0.107	0.106	0.105	0.104	0.103	0.102	0.101	0.101	0.1	0.1	0.1	0.099	0.097	0.096	0.096	0.095	0.096	0.095	0.094	0.091	0.091	0.09	0.09	0.09
A	8	Sample X8	0.141	0.139	0.138	0.136	0.134	0.133	0.131	0.129	0.127	0.126	0.125	0.123	0.122	0.121	0.119	0.118	0.116	0.115	0.114	0.112	0.111	0.11	0.109	0.107	0.107	0.106	0.105	0.104	0.103	0.102	0.102	0.101	0.101	0.1	0.1	0.099	0.098	0.097	0.097	0.097	0.096	0.095	0.093	0.092	0.091	0.09	0.091
A	9	Sample X9	0.135	0.133	0.132	0.13	0.129	0.128	0.125	0.123	0.122	0.119	0.118	0.118	0.116	0.115	0.114	0.113	0.111	0.11	0.108	0.107	0.106	0.105	0.104	0.102	0.102	0.101	0.1	0.099	0.098	0.097	0.097	0.096	0.096	0.095	0.095	0.094	0.093	0.092	0.091	0.091	0.091	0.089	0.088	0.087	0.087	0.087	0.087
A	10	Sample X10	0.141	0.14	0.138	0.136	0.135	0.133	0.131	0.129	0.128	0.126	0.124	0.123	0.122	0.121	0.119	0.118	0.116	0.115	0.114	0.112	0.111	0.11	0.109	0.108	0.108	0.106	0.105	0.104	0.103	0.102	0.102	0.101	0.101	0.1	0.099	0.099	0.098	0.097	0.096	0.097	0.095	0.094	0.093	0.092	0.092	0.091	0.091
A	11	Sample X11	0.146	0.144	0.142	0.14	0.139	0.137	0.135	0.134	0.132	0.13	0.129	0.127	0.126	0.125	0.123	0.122	0.12	0.119	0.118	0.117	0.116	0.114	0.113	0.111	0.111	0.11	0.109	0.109	0.107	0.106	0.106	0.105	0.104	0.104	0.104	0.102	0.101	0.101	0.1	0.1	0.099	0.098	0.097	0.096	0.094	0.094	0.094
A	12	Sample X12	0.148	0.146	0.145	0.143	0.141	0.139	0.137	0.135	0.133	0.132	0.131	0.13	0.128	0.128	0.125	0.123	0.122	0.121	0.12	0.118	0.117	0.116	0.115	0.114	0.113	0.112	0.111	0.11	0.109	0.108	0.108	0.107	0.106	0.106	0.106	0.104	0.103	0.103	0.102	0.102	0.101	0.1	0.098	0.097	0.097	0.096	0.096
B	1	Sample X13	0.393	0.391	0.388	0.385	0.383	0.381	0.378	0.375	0.373	0.37	0.368	0.366	0.364	0.362	0.361	0.359	0.357	0.354	0.352	0.35	0.349	0.348	0.347	0.345	0.344	0.343	0.341	0.34	0.34	0.339	0.339	0.338	0.337	0.337	0.338	0.337	0.336	0.336	0.336	0.337	0.336	0.336	0.335	0.334	0.334	0.336	0.338
B	2	Sample X14	0.285	0.283	0.281	0.278	0.277	0.275	0.272	0.27	0.268	0.266	0.264	0.262	0.26	0.259	0.257	0.256	0.253	0.252	0.25	0.248	0.246	0.245	0.244	0.243	0.242	0.24	0.239	0.238	0.237	0.236	0.236	0.236	0.235	0.234	0.234	0.233	0.232	0.231	0.231	0.232	0.231	0.231	0.228	0.227	0.227	0.228	0.229
B	3	Sample X15	0.217	0.215	0.213	0.211	0.21	0.208	0.206	0.204	0.202	0.2	0.198	0.196	0.194	0.193	0.192	0.19	0.189	0.187	0.185	0.183	0.181	0.181	0.18	0.179	0.178	0.177	0.175	0.174	0.174	0.172	0.172	0.172	0.171	0.17	0.171	0.17	0.169	0.168	0.167	0.168	0.167	0.166	0.164	0.162	0.162	0.162	0.163
B	4	Sample X16	0.186	0.184	0.183	0.18	0.179	0.177	0.175	0.173	0.172	0.169	0.167	0.166	0.164	0.164	0.162	0.16	0.158	0.157	0.155	0.153	0.152	0.151	0.15	0.148	0.148	0.147	0.145	0.145	0.143	0.142	0.142	0.142	0.141	0.141	0.14	0.139	0.138	0.137	0.137	0.137	0.135	0.134	0.132	0.131	0.131	0.131	0.132
B	5	Sample X17	0.158	0.156	0.155	0.153	0.151	0.15	0.148	0.146	0.145	0.142	0.141	0.14	0.139	0.138	0.136	0.135	0.133	0.131	0.13	0.128	0.127	0.127	0.126	0.124	0.124	0.123	0.122	0.121	0.119	0.118	0.119	0.117	0.117	0.116	0.116	0.116	0.115	0.114	0.113	0.114	0.112	0.111	0.109	0.107	0.107	0.107	0.107
B	6	Sample X18	0.154	0.151	0.15	0.149	0.147	0.145	0.143	0.141	0.14	0.138	0.136	0.135	0.134	0.133	0.131	0.129	0.128	0.126	0.126	0.123	0.122	0.121	0.12	0.119	0.118	0.117	0.116	0.116	0.114	0.113	0.113	0.112	0.112	0.11	0.11	0.109	0.109	0.108	0.107	0.107	0.106	0.105	0.103	0.102	0.101	0.101	0.101
B	7	Sample X19	0.147	0.145	0.144	0.143	0.14	0.138	0.137	0.135	0.133	0.131	0.13	0.129	0.127	0.126	0.124	0.123	0.121	0.12	0.119	0.117	0.116	0.115	0.114	0.113	0.112	0.111	0.11	0.109	0.108	0.107	0.107	0.106	0.105	0.104	0.104	0.103	0.103	0.102	0.101	0.101	0.1	0.099	0.097	0.097	0.096	0.095	0.095
B	8	Sample X20	0.138	0.136	0.135	0.134	0.132	0.131	0.128	0.126	0.125	0.123	0.122	0.121	0.119	0.118	0.117	0.116	0.114	0.113	0.112	0.109	0.108	0.107	0.107	0.105	0.105	0.104	0.103	0.102	0.101	0.1	0.1	0.099	0.099	0.098	0.097	0.096	0.095	0.095	0.093	0.094	0.093	0.092	0.091	0.09	0.089	0.088	0.088
B	9	Sample X21	0.138	0.136	0.135	0.134	0.132	0.13	0.128	0.126	0.125	0.123	0.122	0.121	0.119	0.118	0.117	0.115	0.114	0.113	0.112	0.11	0.109	0.108	0.107	0.106	0.105	0.104	0.103	0.102	0.101	0.1	0.1	0.099	0.099	0.098	0.098	0.097	0.096	0.094	0.094	0.094	0.093	0.093	0.091	0.09	0.089	0.088	0.089
B	10	Sample X22	0.143	0.141	0.139	0.138	0.136	0.134	0.132	0.131	0.129	0.127	0.125	0.125	0.123	0.122	0.12	0.119	0.118	0.116	0.115	0.114	0.112	0.111	0.11	0.109	0.108	0.107	0.106	0.105	0.104	0.103	0.102	0.102	0.102	0.101	0.101	0.1	0.099	0.098	0.097	0.097	0.097	0.096	0.094	0.093	0.092	0.091	0.091
B	11	Sample X23	0.143	0.141	0.139	0.138	0.136	0.134	0.132	0.13	0.129	0.127	0.126	0.125	0.123	0.122	0.121	0.12	0.118	0.117	0.116	0.114	0.113	0.112	0.111	0.11	0.109	0.108	0.107	0.106	0.105	0.104	0.104	0.103	0.103	0.102	0.102	0.101	0.099	0.099	0.099	0.099	0.098	0.097	0.096	0.094	0.092	0.092	0.092
B	12	Sample X24	0.151	0.15	0.148	0.146	0.144	0.142	0.141	0.139	0.137	0.135	0.133	0.132	0.131	0.13	0.128	0.127	0.125	0.124	0.123	0.121	0.12	0.118	0.117	0.116	0.116	0.114	0.113	0.112	0.111	0.11	0.11	0.109	0.108	0.108	0.108	0.107	0.105	0.105	0.103	0.104	0.103	0.102	0.101	0.101	0.099	0.098	0.098
C	1	Sample X25	0.137	0.135	0.134	0.132	0.13	0.129	0.126	0.125	0.124	0.122	0.12	0.119	0.117	0.117	0.115	0.114	0.112	0.111	0.109	0.107	0.107	0.106	0.106	0.104	0.103	0.102	0.101	0.101	0.099	0.098	0.098	0.097	0.096	0.096	0.096	0.094	0.094	0.092	0.091	0.092	0.091	0.09	0.088	0.087	0.087	0.088	0.088
C	2	Sample X26	0.13	0.128	0.126	0.124	0.123	0.122	0.119	0.118	0.117	0.115	0.114	0.113	0.111	0.11	0.109	0.108	0.106	0.105	0.104	0.102	0.101	0.1	0.1	0.098	0.098	0.097	0.096	0.095	0.095	0.093	0.093	0.092	0.092	0.092	0.091	0.09	0.089	0.088	0.087	0.088	0.087	0.085	0.083	0.082	0.082	0.083	0.083
C	3	Sample X27	0.25	0.247	0.246	0.243	0.241	0.24	0.236	0.234	0.233	0.231	0.229	0.227	0.225	0.224	0.222	0.221	0.219	0.217	0.215	0.212	0.211	0.211	0.21	0.209	0.207	0.206	0.206	0.205	0.203	0.202	0.202	0.202	0.201	0.2	0.201	0.2	0.199	0.198	0.198	0.198	0.197	0.196	0.194	0.193	0.194	0.195	0.195
C	4	Sample X28	0.259	0.257	0.255	0.253	0.251	0.248	0.246	0.245	0.243	0.24	0.239	0.237	0.235	0.234	0.232	0.231	0.229	0.227	0.225	0.223	0.221	0.221	0.221	0.219	0.219	0.218	0.216	0.216	0.215	0.214	0.213	0.213	0.213	0.211	0.211	0.211	0.21	0.21	0.209	0.21	0.209	0.208	0.206	0.204	0.205	0.206	0.206
C	5	Sample X29	0.259	0.256	0.255	0.253	0.25	0.249	0.246	0.243	0.242	0.241	0.238	0.237	0.235	0.234	0.232	0.23	0.229	0.227	0.225	0.222	0.221	0.22	0.22	0.219	0.218	0.216	0.216	0.215	0.214	0.213	0.213	0.212	0.211	0.211	0.211	0.21	0.21	0.209	0.208	0.209	0.209	0.208	0.206	0.204	0.204	0.205	0.206
C	6	Sample X30	0.257	0.255	0.253	0.25	0.248	0.246	0.244	0.241	0.24	0.238	0.235	0.234	0.232	0.231	0.229	0.228	0.226	0.224	0.222	0.22	0.219	0.218	0.217	0.216	0.215	0.214	0.213	0.212	0.211	0.21	0.209	0.209	0.208	0.208	0.207	0.207	0.207	0.206	0.205	0.206	0.205	0.204	0.203	0.201	0.202	0.203	0.203
C	7	Sample X31	0.226	0.223	0.222	0.22	0.218	0.216	0.213	0.211	0.209	0.207	0.205	0.204	0.202	0.201	0.2	0.198	0.196	0.195	0.193	0.191	0.19	0.189	0.188	0.187	0.186	0.185	0.184	0.184	0.182	0.181	0.181	0.18	0.18	0.179	0.179	0.178	0.177	0.177	0.176	0.177	0.176	0.176	0.174	0.172	0.171	0.171	0.172
C	8	Sample X32	0.235	0.232	0.231	0.229	0.227	0.224	0.222	0.22	0.219	0.216	0.214	0.213	0.211	0.21	0.208	0.207	0.205	0.203	0.201	0.199	0.198	0.197	0.197	0.195	0.194	0.193	0.192	0.191	0.19	0.189	0.189	0.189	0.188	0.187	0.188	0.186	0.186	0.185	0.184	0.185	0.184	0.183	0.181	0.18	0.18	0.18	0.181
C	9	Sample X33	0.261	0.259	0.256	0.254	0.252	0.25	0.248	0.246	0.244	0.242	0.24	0.238	0.236	0.235	0.233	0.232	0.231	0.228	0.227	0.225	0.224	0.222	0.222	0.22	0.22	0.218	0.217	0.217	0.215	0.214	0.214	0.213	0.213	0.213	0.213	0.212	0.211	0.209	0.209	0.21	0.209	0.208	0.206	0.206	0.205	0.205	0.206
C	10	Sample X34	0.228	0.225	0.224	0.222	0.22	0.218	0.216	0.214	0.212	0.209	0.207	0.207	0.205	0.203	0.202	0.2	0.198	0.197	0.196	0.193	0.192	0.191	0.191	0.189	0.188	0.187	0.186	0.185	0.184	0.183	0.183	0.183	0.181	0.181	0.181	0.18	0.18	0.179	0.178	0.179	0.178	0.177	0.175	0.174	0.174	0.174	0.175
C	11	Sample X35	0.231	0.229	0.227	0.225	0.223	0.221	0.219	0.216	0.214	0.212	0.21	0.209	0.208	0.206	0.204	0.202	0.201	0.2	0.198	0.196	0.195	0.193	0.192	0.191	0.19	0.189	0.188	0.187	0.187	0.185	0.186	0.185	0.184	0.184	0.183	0.182	0.181	0.181	0.18	0.18	0.18	0.179	0.177	0.176	0.175	0.175	0.176
C	12	Sample X36	0.312	0.309	0.307	0.305	0.302	0.3	0.297	0.295	0.292	0.29	0.289	0.287	0.285	0.283	0.281	0.278	0.277	0.275	0.274	0.271	0.269	0.268	0.268	0.266	0.265	0.264	0.263	0.263	0.262	0.261	0.261	0.26	0.259	0.259	0.259	0.259	0.258	0.258	0.257	0.257	0.258	0.257	0.255	0.254	0.254	0.255	0.256
D	1	Sample X37	0.124	0.122	0.121	0.12	0.119	0.117	0.115	0.114	0.113	0.111	0.11	0.109	0.107	0.106	0.105	0.104	0.103	0.102	0.101	0.099	0.098	0.097	0.096	0.095	0.095	0.094	0.093	0.092	0.091	0.091	0.091	0.09	0.089	0.088	0.088	0.087	0.086	0.086	0.085	0.085	0.084	0.083	0.081	0.079	0.079	0.08	0.08
D	2	Sample X38	0.133	0.131	0.13	0.128	0.126	0.125	0.123	0.121	0.119	0.117	0.117	0.116	0.114	0.113	0.112	0.11	0.109	0.107	0.106	0.104	0.103	0.102	0.102	0.1	0.1	0.099	0.098	0.098	0.096	0.095	0.095	0.094	0.093	0.093	0.093	0.091	0.09	0.09	0.089	0.09	0.089	0.087	0.085	0.084	0.084	0.084	0.084
D	3	Sample X39	0.241	0.239	0.237	0.235	0.233	0.23	0.227	0.225	0.224	0.222	0.22	0.219	0.216	0.214	0.214	0.212	0.21	0.208	0.206	0.204	0.203	0.202	0.201	0.2	0.2	0.198	0.197	0.196	0.195	0.194	0.194	0.193	0.193	0.193	0.192	0.191	0.191	0.19	0.19	0.19	0.189	0.188	0.185	0.184	0.184	0.186	0.186
D	4	Sample X40	0.242	0.241	0.239	0.236	0.234	0.232	0.229	0.227	0.225	0.224	0.222	0.221	0.218	0.217	0.215	0.214	0.212	0.21	0.209	0.206	0.204	0.204	0.203	0.202	0.202	0.2	0.199	0.199	0.198	0.197	0.197	0.196	0.196	0.195	0.195	0.194	0.194	0.192	0.192	0.193	0.192	0.191	0.189	0.188	0.188	0.189	0.189
D	5	Sample X41	0.248	0.246	0.244	0.241	0.239	0.237	0.234	0.232	0.23	0.229	0.227	0.226	0.224	0.222	0.22	0.219	0.217	0.215	0.213	0.211	0.209	0.209	0.209	0.207	0.206	0.205	0.204	0.203	0.202	0.201	0.201	0.2	0.199	0.199	0.2	0.199	0.199	0.197	0.197	0.198	0.197	0.196	0.193	0.192	0.192	0.193	0.194
D	6	Sample X42	0.248	0.246	0.245	0.243	0.241	0.238	0.235	0.234	0.232	0.23	0.228	0.227	0.224	0.223	0.221	0.22	0.218	0.216	0.215	0.213	0.211	0.21	0.21	0.209	0.207	0.206	0.205	0.205	0.204	0.203	0.203	0.202	0.201	0.201	0.2	0.2	0.2	0.199	0.199	0.199	0.198	0.197	0.196	0.195	0.195	0.195	0.196
D	7	Sample X43	0.229	0.227	0.225	0.223	0.22	0.218	0.216	0.214	0.212	0.21	0.208	0.206	0.205	0.204	0.202	0.2	0.199	0.197	0.195	0.193	0.192	0.191	0.191	0.189	0.188	0.187	0.186	0.185	0.184	0.183	0.183	0.182	0.181	0.181	0.181	0.179	0.179	0.179	0.178	0.179	0.178	0.177	0.175	0.174	0.173	0.174	0.174
D	8	Sample X44	0.236	0.233	0.232	0.23	0.228	0.225	0.222	0.221	0.219	0.217	0.215	0.213	0.211	0.211	0.209	0.208	0.205	0.204	0.203	0.201	0.199	0.198	0.197	0.196	0.196	0.195	0.194	0.193	0.191	0.191	0.191	0.19	0.189	0.188	0.189	0.188	0.187	0.186	0.186	0.186	0.185	0.184	0.182	0.181	0.181	0.182	0.182
D	9	Sample X45	0.248	0.246	0.244	0.242	0.239	0.238	0.235	0.233	0.232	0.23	0.228	0.226	0.225	0.223	0.221	0.219	0.218	0.216	0.214	0.212	0.211	0.21	0.209	0.207	0.207	0.205	0.204	0.204	0.203	0.202	0.202	0.201	0.201	0.2	0.2	0.199	0.199	0.198	0.197	0.198	0.197	0.196	0.194	0.193	0.192	0.193	0.193
D	10	Sample X46	0.229	0.226	0.225	0.223	0.221	0.219	0.216	0.214	0.212	0.21	0.209	0.207	0.205	0.203	0.202	0.201	0.199	0.198	0.196	0.194	0.192	0.191	0.191	0.19	0.189	0.188	0.186	0.185	0.184	0.183	0.183	0.183	0.182	0.182	0.182	0.18	0.18	0.179	0.179	0.179	0.178	0.177	0.176	0.175	0.175	0.175	0.175
D	11	Sample X47	0.241	0.238	0.237	0.235	0.233	0.23	0.228	0.226	0.224	0.222	0.22	0.219	0.216	0.216	0.214	0.212	0.21	0.208	0.206	0.204	0.203	0.202	0.201	0.2	0.2	0.199	0.197	0.196	0.195	0.194	0.194	0.193	0.192	0.192	0.192	0.191	0.19	0.189	0.189	0.19	0.189	0.188	0.185	0.184	0.184	0.185	0.185
D	12	Sample X48	0.312	0.31	0.308	0.306	0.303	0.301	0.297	0.295	0.293	0.291	0.289	0.288	0.286	0.284	0.282	0.281	0.279	0.277	0.275	0.272	0.271	0.27	0.269	0.269	0.268	0.267	0.265	0.264	0.263	0.263	0.263	0.262	0.262	0.262	0.262	0.261	0.26	0.26	0.26	0.26	0.26	0.259	0.257	0.256	0.256	0.257	0.259
E	1	Sample X49	0.277	0.276	0.273	0.271	0.269	0.267	0.265	0.263	0.261	0.259	0.257	0.255	0.253	0.252	0.251	0.249	0.247	0.245	0.243	0.241	0.239	0.239	0.239	0.237	0.237	0.236	0.234	0.234	0.233	0.233	0.232	0.231	0.231	0.231	0.231	0.23	0.23	0.23	0.229	0.23	0.23	0.229	0.227	0.226	0.228	0.23	0.23
E	2	Sample X50	0.287	0.285	0.283	0.281	0.279	0.276	0.274	0.272	0.27	0.268	0.266	0.264	0.263	0.261	0.26	0.258	0.256	0.254	0.253	0.25	0.248	0.248	0.248	0.246	0.245	0.245	0.244	0.243	0.242	0.241	0.241	0.241	0.24	0.24	0.24	0.239	0.239	0.239	0.239	0.239	0.239	0.238	0.236	0.234	0.235	0.237	0.238
E	3	Sample X51	0.292	0.29	0.288	0.286	0.284	0.281	0.279	0.276	0.274	0.273	0.27	0.269	0.266	0.266	0.264	0.262	0.26	0.258	0.258	0.255	0.253	0.252	0.251	0.25	0.25	0.248	0.247	0.247	0.246	0.245	0.244	0.244	0.243	0.243	0.243	0.243	0.242	0.242	0.241	0.242	0.241	0.241	0.239	0.237	0.237	0.239	0.24
E	4	Sample X52	0.286	0.284	0.282	0.281	0.277	0.275	0.273	0.271	0.269	0.267	0.266	0.264	0.261	0.26	0.258	0.256	0.255	0.253	0.251	0.249	0.248	0.246	0.245	0.245	0.244	0.243	0.242	0.241	0.24	0.239	0.239	0.239	0.238	0.238	0.237	0.237	0.236	0.236	0.235	0.236	0.236	0.235	0.234	0.233	0.233	0.234	0.235
E	5	Sample X53	0.339	0.337	0.335	0.333	0.33	0.328	0.325	0.322	0.321	0.319	0.317	0.315	0.313	0.311	0.31	0.308	0.306	0.304	0.303	0.3	0.299	0.298	0.298	0.296	0.295	0.295	0.294	0.294	0.293	0.291	0.292	0.292	0.291	0.29	0.291	0.291	0.29	0.29	0.29	0.291	0.291	0.29	0.288	0.287	0.288	0.289	0.291
E	6	Sample X54	0.365	0.363	0.362	0.359	0.356	0.353	0.351	0.348	0.346	0.344	0.342	0.341	0.339	0.337	0.335	0.333	0.331	0.329	0.328	0.325	0.323	0.322	0.322	0.32	0.319	0.318	0.317	0.317	0.316	0.316	0.315	0.315	0.315	0.315	0.315	0.315	0.314	0.314	0.314	0.315	0.315	0.314	0.313	0.312	0.312	0.314	0.316
E	7	Sample X55	0.289	0.286	0.284	0.281	0.279	0.277	0.274	0.272	0.271	0.269	0.267	0.266	0.263	0.262	0.26	0.258	0.257	0.255	0.254	0.251	0.25	0.248	0.248	0.247	0.246	0.245	0.243	0.243	0.242	0.241	0.241	0.24	0.24	0.24	0.24	0.239	0.238	0.238	0.238	0.238	0.238	0.237	0.234	0.233	0.233	0.234	0.235
E	8	Sample X56	0.307	0.305	0.303	0.3	0.298	0.296	0.294	0.292	0.29	0.288	0.286	0.284	0.282	0.281	0.28	0.278	0.276	0.274	0.273	0.27	0.268	0.268	0.267	0.266	0.266	0.265	0.263	0.263	0.262	0.261	0.26	0.261	0.261	0.26	0.261	0.26	0.259	0.259	0.259	0.26	0.26	0.259	0.257	0.256	0.256	0.258	0.259
E	9	Sample X57	0.288	0.285	0.283	0.281	0.278	0.276	0.273	0.272	0.27	0.268	0.266	0.265	0.262	0.261	0.259	0.258	0.256	0.254	0.253	0.25	0.249	0.247	0.247	0.245	0.245	0.243	0.242	0.242	0.241	0.24	0.241	0.239	0.239	0.239	0.239	0.239	0.238	0.237	0.237	0.238	0.237	0.237	0.235	0.234	0.234	0.235	0.236
E	10	Sample X58	0.297	0.295	0.293	0.291	0.288	0.286	0.283	0.281	0.28	0.277	0.276	0.275	0.273	0.271	0.269	0.267	0.266	0.265	0.263	0.26	0.259	0.258	0.257	0.256	0.255	0.255	0.253	0.253	0.252	0.251	0.251	0.25	0.25	0.25	0.25	0.249	0.249	0.248	0.248	0.249	0.249	0.248	0.246	0.245	0.245	0.245	0.247
E	11	Sample X59	0.294	0.291	0.289	0.287	0.284	0.282	0.279	0.277	0.275	0.273	0.271	0.269	0.267	0.266	0.264	0.263	0.261	0.259	0.257	0.255	0.254	0.253	0.252	0.25	0.25	0.249	0.248	0.247	0.246	0.245	0.245	0.244	0.244	0.243	0.244	0.243	0.242	0.242	0.242	0.243	0.242	0.241	0.239	0.238	0.238	0.239	0.24
E	12	Sample X60	0.326	0.324	0.322	0.32	0.317	0.315	0.312	0.309	0.308	0.305	0.303	0.302	0.3	0.298	0.296	0.294	0.292	0.29	0.289	0.287	0.285	0.284	0.284	0.282	0.282	0.28	0.279	0.278	0.277	0.277	0.276	0.276	0.276	0.275	0.275	0.274	0.273	0.273	0.273	0.274	0.273	0.272	0.27	0.269	0.269	0.269	0.271
F	1	Sample X61	0.239	0.237	0.235	0.234	0.231	0.229	0.227	0.225	0.224	0.221	0.219	0.219	0.217	0.215	0.214	0.212	0.21	0.208	0.207	0.204	0.204	0.203	0.203	0.202	0.201	0.2	0.199	0.198	0.197	0.196	0.197	0.195	0.195	0.195	0.195	0.194	0.194	0.193	0.193	0.194	0.193	0.192	0.19	0.189	0.19	0.191	0.192
F	2	Sample X62	0.296	0.294	0.293	0.29	0.288	0.285	0.283	0.281	0.279	0.276	0.274	0.273	0.271	0.27	0.268	0.266	0.264	0.262	0.26	0.258	0.256	0.256	0.256	0.254	0.253	0.252	0.25	0.25	0.249	0.247	0.248	0.248	0.247	0.247	0.247	0.246	0.245	0.246	0.245	0.246	0.245	0.245	0.243	0.241	0.242	0.244	0.245
F	3	Sample X63	0.301	0.299	0.297	0.294	0.292	0.29	0.286	0.285	0.283	0.28	0.279	0.278	0.275	0.273	0.272	0.27	0.268	0.266	0.264	0.261	0.26	0.26	0.259	0.258	0.257	0.256	0.255	0.254	0.253	0.252	0.252	0.251	0.251	0.251	0.251	0.25	0.249	0.249	0.249	0.25	0.248	0.247	0.245	0.244	0.245	0.247	0.248
F	4	Sample X64	0.292	0.29	0.288	0.285	0.283	0.28	0.278	0.276	0.274	0.272	0.27	0.268	0.266	0.266	0.263	0.261	0.259	0.257	0.256	0.253	0.252	0.252	0.251	0.25	0.249	0.247	0.247	0.246	0.245	0.245	0.245	0.244	0.243	0.243	0.243	0.242	0.241	0.241	0.241	0.242	0.241	0.241	0.238	0.237	0.238	0.239	0.24
F	5	Sample X65	0.34	0.338	0.336	0.333	0.331	0.328	0.325	0.323	0.322	0.32	0.317	0.317	0.314	0.313	0.311	0.309	0.307	0.304	0.303	0.301	0.3	0.299	0.298	0.297	0.297	0.295	0.295	0.294	0.294	0.292	0.292	0.292	0.292	0.291	0.291	0.292	0.292	0.291	0.29	0.291	0.292	0.291	0.289	0.288	0.288	0.289	0.291
F	6	Sample X66	0.357	0.355	0.353	0.351	0.349	0.346	0.343	0.34	0.339	0.336	0.334	0.332	0.33	0.329	0.327	0.325	0.323	0.321	0.319	0.317	0.315	0.315	0.314	0.312	0.313	0.311	0.31	0.31	0.309	0.308	0.308	0.307	0.307	0.307	0.308	0.306	0.306	0.306	0.306	0.307	0.307	0.307	0.305	0.304	0.305	0.307	0.309
F	7	Sample X67	0.294	0.292	0.29	0.288	0.286	0.283	0.28	0.279	0.277	0.274	0.272	0.271	0.269	0.268	0.266	0.264	0.262	0.261	0.259	0.256	0.255	0.254	0.253	0.252	0.252	0.251	0.249	0.248	0.247	0.247	0.246	0.245	0.246	0.246	0.246	0.245	0.243	0.243	0.243	0.243	0.243	0.242	0.239	0.238	0.238	0.239	0.24
F	8	Sample X68	0.349	0.347	0.344	0.342	0.34	0.337	0.334	0.332	0.331	0.328	0.326	0.325	0.323	0.321	0.319	0.318	0.316	0.314	0.312	0.31	0.308	0.307	0.306	0.306	0.305	0.304	0.302	0.302	0.301	0.3	0.3	0.299	0.299	0.299	0.3	0.299	0.298	0.298	0.297	0.298	0.297	0.298	0.295	0.294	0.294	0.295	0.296
F	9	Sample X69	0.317	0.315	0.313	0.311	0.308	0.306	0.302	0.3	0.299	0.297	0.295	0.294	0.292	0.29	0.288	0.287	0.285	0.283	0.282	0.279	0.278	0.277	0.276	0.275	0.274	0.273	0.272	0.272	0.27	0.27	0.27	0.269	0.269	0.269	0.269	0.268	0.267	0.267	0.267	0.267	0.267	0.266	0.264	0.262	0.262	0.263	0.264
F	10	Sample X70	0.298	0.296	0.294	0.291	0.289	0.287	0.284	0.282	0.28	0.278	0.276	0.275	0.273	0.271	0.269	0.268	0.266	0.265	0.263	0.26	0.259	0.258	0.258	0.256	0.255	0.254	0.254	0.254	0.252	0.251	0.251	0.25	0.25	0.251	0.25	0.249	0.248	0.248	0.248	0.249	0.249	0.247	0.245	0.245	0.244	0.245	0.247
F	11	Sample X71	0.299	0.297	0.295	0.293	0.29	0.288	0.285	0.283	0.281	0.28	0.278	0.276	0.274	0.272	0.271	0.269	0.267	0.265	0.264	0.261	0.26	0.258	0.258	0.256	0.256	0.255	0.253	0.253	0.252	0.251	0.251	0.25	0.25	0.25	0.25	0.249	0.249	0.248	0.248	0.249	0.248	0.247	0.245	0.244	0.244	0.245	0.246
F	12	Sample X72	0.292	0.29	0.288	0.286	0.283	0.281	0.278	0.277	0.275	0.272	0.27	0.269	0.267	0.266	0.264	0.262	0.26	0.258	0.257	0.254	0.253	0.253	0.252	0.25	0.25	0.248	0.247	0.246	0.246	0.245	0.244	0.244	0.243	0.244	0.244	0.242	0.242	0.242	0.241	0.242	0.242	0.241	0.238	0.237	0.238	0.239	0.24
G	1	Sample X73	0.265	0.262	0.26	0.258	0.256	0.254	0.251	0.25	0.248	0.245	0.244	0.243	0.241	0.239	0.237	0.235	0.234	0.232	0.23	0.228	0.226	0.226	0.226	0.224	0.223	0.222	0.22	0.22	0.219	0.218	0.218	0.217	0.216	0.216	0.217	0.215	0.215	0.214	0.214	0.215	0.214	0.213	0.211	0.209	0.21	0.212	0.213
G	2	Sample X74	0.294	0.292	0.291	0.288	0.286	0.284	0.281	0.28	0.278	0.276	0.273	0.272	0.27	0.269	0.267	0.265	0.263	0.262	0.259	0.257	0.255	0.255	0.254	0.253	0.252	0.251	0.249	0.249	0.248	0.247	0.247	0.246	0.246	0.245	0.245	0.244	0.244	0.244	0.243	0.244	0.244	0.243	0.241	0.24	0.241	0.243	0.244
G	3	Sample X75	0.373	0.371	0.369	0.366	0.363	0.362	0.358	0.357	0.355	0.352	0.351	0.349	0.347	0.346	0.343	0.342	0.34	0.338	0.337	0.334	0.332	0.331	0.331	0.33	0.329	0.328	0.326	0.326	0.325	0.325	0.325	0.323	0.323	0.323	0.323	0.322	0.322	0.322	0.321	0.323	0.322	0.321	0.319	0.318	0.319	0.32	0.321
G	4	Sample X76	0.306	0.303	0.301	0.298	0.296	0.295	0.291	0.289	0.287	0.285	0.284	0.283	0.281	0.28	0.277	0.275	0.274	0.272	0.27	0.268	0.266	0.265	0.265	0.263	0.263	0.262	0.261	0.26	0.259	0.258	0.258	0.258	0.258	0.258	0.258	0.257	0.257	0.257	0.255	0.256	0.256	0.255	0.253	0.253	0.252	0.253	0.255
G	5	Sample X77	0.3	0.298	0.297	0.294	0.291	0.289	0.286	0.284	0.283	0.281	0.279	0.278	0.276	0.274	0.272	0.27	0.269	0.267	0.265	0.263	0.262	0.26	0.259	0.258	0.258	0.257	0.256	0.255	0.254	0.253	0.253	0.253	0.252	0.252	0.252	0.251	0.251	0.25	0.25	0.25	0.25	0.249	0.248	0.246	0.246	0.248	0.248
G	6	Sample X78	0.314	0.312	0.31	0.307	0.306	0.303	0.3	0.298	0.296	0.293	0.292	0.29	0.289	0.287	0.285	0.284	0.282	0.28	0.278	0.275	0.274	0.273	0.273	0.271	0.27	0.27	0.268	0.267	0.266	0.266	0.266	0.265	0.264	0.264	0.265	0.263	0.262	0.262	0.262	0.263	0.262	0.261	0.259	0.258	0.258	0.259	0.26
G	7	Sample X79	0.33	0.328	0.326	0.324	0.322	0.32	0.316	0.314	0.312	0.311	0.309	0.308	0.305	0.304	0.303	0.3	0.298	0.297	0.295	0.293	0.291	0.289	0.289	0.288	0.288	0.287	0.285	0.284	0.284	0.283	0.283	0.282	0.282	0.282	0.282	0.281	0.281	0.28	0.28	0.281	0.28	0.279	0.277	0.276	0.276	0.277	0.278
G	8	Sample X80	0.329	0.327	0.325	0.323	0.32	0.318	0.315	0.313	0.311	0.308	0.306	0.305	0.303	0.301	0.299	0.297	0.295	0.293	0.292	0.289	0.288	0.287	0.285	0.284	0.284	0.283	0.281	0.28	0.279	0.278	0.278	0.278	0.278	0.278	0.278	0.277	0.277	0.276	0.276	0.277	0.276	0.276	0.273	0.272	0.271	0.272	0.273
G	9	Sample X81	0.289	0.287	0.285	0.283	0.281	0.279	0.275	0.273	0.272	0.27	0.268	0.266	0.264	0.263	0.261	0.259	0.257	0.255	0.253	0.251	0.25	0.25	0.249	0.247	0.246	0.245	0.245	0.243	0.242	0.241	0.241	0.241	0.24	0.24	0.24	0.239	0.238	0.237	0.238	0.238	0.237	0.236	0.234	0.233	0.233	0.234	0.234
G	10	Sample X82	0.303	0.301	0.299	0.297	0.295	0.293	0.29	0.288	0.286	0.283	0.281	0.28	0.278	0.277	0.275	0.273	0.271	0.27	0.268	0.266	0.264	0.263	0.262	0.261	0.26	0.259	0.258	0.257	0.257	0.256	0.256	0.256	0.256	0.255	0.254	0.254	0.254	0.253	0.253	0.254	0.254	0.253	0.251	0.25	0.249	0.25	0.252
G	11	Sample X83	0.302	0.3	0.298	0.296	0.294	0.291	0.289	0.286	0.285	0.283	0.281	0.279	0.277	0.275	0.273	0.272	0.27	0.269	0.266	0.264	0.262	0.261	0.261	0.26	0.259	0.257	0.256	0.256	0.255	0.254	0.254	0.254	0.253	0.253	0.253	0.252	0.25	0.25	0.25	0.251	0.251	0.249	0.247	0.246	0.246	0.247	0.248
G	12	Sample X84	0.317	0.315	0.313	0.311	0.308	0.306	0.303	0.301	0.299	0.297	0.296	0.294	0.291	0.29	0.288	0.286	0.285	0.283	0.28	0.278	0.277	0.276	0.276	0.273	0.273	0.272	0.271	0.27	0.269	0.268	0.268	0.268	0.267	0.267	0.267	0.267	0.266	0.266	0.265	0.267	0.266	0.265	0.263	0.262	0.262	0.263	0.265
H	1	Sample X85	0.265	0.263	0.262	0.259	0.257	0.255	0.252	0.251	0.249	0.247	0.244	0.243	0.241	0.24	0.238	0.236	0.234	0.233	0.23	0.228	0.227	0.227	0.226	0.224	0.224	0.222	0.221	0.221	0.219	0.219	0.219	0.217	0.217	0.217	0.217	0.216	0.215	0.215	0.214	0.215	0.214	0.213	0.212	0.21	0.211	0.213	0.213
H	2	Sample X86	0.283	0.281	0.279	0.277	0.275	0.272	0.269	0.267	0.266	0.263	0.262	0.26	0.258	0.257	0.255	0.253	0.252	0.25	0.249	0.246	0.244	0.243	0.243	0.242	0.242	0.24	0.239	0.239	0.238	0.237	0.236	0.236	0.236	0.235	0.234	0.234	0.234	0.234	0.234	0.234	0.233	0.233	0.231	0.23	0.23	0.231	0.232
H	3	Sample X87	0.32	0.319	0.317	0.314	0.312	0.309	0.307	0.304	0.302	0.3	0.298	0.298	0.295	0.294	0.292	0.289	0.287	0.286	0.284	0.281	0.279	0.279	0.279	0.278	0.277	0.275	0.275	0.274	0.274	0.273	0.273	0.272	0.271	0.271	0.271	0.271	0.27	0.27	0.27	0.27	0.27	0.269	0.268	0.266	0.267	0.269	0.269
H	4	Sample X88	0.312	0.309	0.308	0.306	0.303	0.3	0.297	0.295	0.294	0.291	0.289	0.288	0.286	0.284	0.282	0.281	0.279	0.276	0.275	0.272	0.271	0.27	0.27	0.268	0.268	0.267	0.266	0.265	0.265	0.263	0.263	0.263	0.263	0.262	0.263	0.261	0.261	0.261	0.261	0.261	0.261	0.26	0.258	0.257	0.257	0.259	0.26
H	5	Sample X89	0.295	0.292	0.29	0.288	0.285	0.283	0.28	0.278	0.276	0.274	0.272	0.271	0.269	0.267	0.265	0.264	0.261	0.259	0.258	0.256	0.254	0.253	0.254	0.252	0.251	0.25	0.249	0.248	0.247	0.246	0.246	0.246	0.246	0.244	0.245	0.244	0.244	0.244	0.243	0.244	0.243	0.243	0.241	0.24	0.239	0.24	0.242
H	6	Sample X90	0.307	0.305	0.303	0.301	0.298	0.296	0.293	0.29	0.288	0.286	0.285	0.283	0.281	0.279	0.277	0.275	0.274	0.272	0.27	0.267	0.266	0.265	0.264	0.263	0.262	0.261	0.26	0.26	0.259	0.258	0.257	0.257	0.256	0.256	0.256	0.256	0.255	0.255	0.255	0.255	0.255	0.254	0.251	0.25	0.25	0.251	0.253
H	7	Sample X91	0.319	0.317	0.315	0.313	0.31	0.307	0.304	0.303	0.3	0.298	0.296	0.295	0.292	0.291	0.289	0.288	0.286	0.284	0.282	0.279	0.278	0.277	0.277	0.276	0.275	0.273	0.272	0.272	0.271	0.271	0.27	0.27	0.27	0.269	0.269	0.268	0.268	0.268	0.267	0.268	0.268	0.267	0.265	0.264	0.263	0.264	0.265
H	8	Sample X92	0.314	0.311	0.31	0.307	0.304	0.302	0.299	0.297	0.295	0.293	0.291	0.289	0.287	0.285	0.283	0.282	0.28	0.278	0.277	0.274	0.272	0.271	0.271	0.27	0.269	0.267	0.266	0.266	0.264	0.264	0.264	0.264	0.263	0.262	0.263	0.262	0.261	0.261	0.261	0.261	0.261	0.261	0.259	0.258	0.257	0.258	0.259
H	9	Sample X93	0.277	0.275	0.273	0.271	0.269	0.266	0.263	0.261	0.259	0.257	0.255	0.254	0.252	0.251	0.248	0.247	0.246	0.243	0.242	0.24	0.238	0.237	0.236	0.234	0.234	0.234	0.232	0.232	0.23	0.23	0.229	0.229	0.228	0.228	0.228	0.227	0.227	0.226	0.226	0.226	0.225	0.225	0.223	0.222	0.221	0.221	0.222
H	10	Sample X94	0.299	0.297	0.295	0.293	0.29	0.288	0.285	0.283	0.281	0.279	0.277	0.276	0.274	0.272	0.27	0.268	0.266	0.265	0.263	0.26	0.259	0.259	0.258	0.256	0.257	0.256	0.255	0.254	0.252	0.252	0.251	0.251	0.251	0.25	0.25	0.25	0.249	0.249	0.249	0.25	0.249	0.248	0.246	0.245	0.245	0.246	0.247
H	11	Sample X95	0.297	0.295	0.293	0.291	0.288	0.285	0.282	0.28	0.278	0.276	0.275	0.273	0.27	0.27	0.267	0.266	0.264	0.261	0.26	0.257	0.255	0.254	0.254	0.253	0.252	0.251	0.25	0.249	0.248	0.247	0.247	0.246	0.246	0.246	0.245	0.245	0.244	0.243	0.243	0.244	0.243	0.242	0.241	0.239	0.24	0.241	0.242
H	12	Sample X96	0.313	0.311	0.31	0.307	0.304	0.302	0.299	0.297	0.296	0.293	0.291	0.289	0.287	0.287	0.285	0.282	0.28	0.278	0.277	0.274	0.273	0.272	0.271	0.27	0.269	0.268	0.268	0.266	0.265	0.265	0.265	0.264	0.264	0.263	0.264	0.263	0.262	0.261	0.262	0.262	0.262	0.261	0.26	0.258	0.258	0.259	0.261
[truncated: 164 more columns]

[truncated: 1 more sheets: Loading Scheme]
