# Supplementary material for: Collagen constitutes about 12% in females and 17% in males of the total protein in mice
Source: Sci Rep. 2023 Mar 18;13:4490. doi: 10.1038/s41598-023-31566-z (PMC10024738; doi:10.1038/s41598-023-31566-z)
Supplement: Supplementary file 10 — Supplementary Table 10. [file 41598_2023_31566_MOESM10_ESM.xlsx]

## Sheet: filtration
tube nr	empty weight (g)	filled weight (g)	difference (µL)	0.5M acetic acid to 500 µL	added µL	to 150	to 200	expected concentration (µg/mL)
1	1.1944	1.2802	85.8	414.2	414.2
2	1.2014	1.2892	87.8	412.2	412.2
3	1.2012	1.3068	105.6	394.4	394.4
4	1.2061	1.308	101.9	398.1	398.1
5	1.2014	1.2614	60	440	440
6	1.2017	1.3325	130.8	369.2	369.2
7	1.2018	1.2958	94	406	406
8	1.2021	1.284	81.9	418.1	418.1
9	1.2017	1.2824	80.7	419.3	419.3
10	1.2018	1.3306	128.8	371.2	371.2
11	1.1939	1.2671	73.2	426.8	426.8
12	1.2016	1.3593	157.7	342.3	342.3
13	1.1943	1.2823	88	412	412
14	1.2018	1.3314	129.6	370.4	370.4
15	1.2018	1.3202	118.4	381.6	381.6
16	1.202	1.296	94	406	406
17	1.2014	1.2932	91.8	408.2	408.2
18	1.2018	1.317	115.2	384.8	384.8
19	1.2013	1.3501	148.8	351.2	351.2
20	1.2014	1.3754	174	326	326
21 mixed with 22	1.2012	1.271	69.8	430.2	430.2
22 mixed with 21	1.2014	1.2736	72.2	427.8	427.8
23	1.2011	1.2977	96.6	403.4	403.4
24	1.1981	1.2847	86.6	413.4	413.4
25	1.202	1.249	47	453	453
27	1.2016	1.3578	156.2	343.8	343.8
28	1.2018	1.349	147.2	352.8	352.8
29	1.2023	1.3696	167.3	332.7	332.7
30	1.2016	1.3204	118.8	381.2	381.2
31	1.1987	1.3752	176.5	323.5	323.5
42=digested collagend standard	1.2009	1.2591	58.2	441.8	441.8	91.8		500
43=filtered collagen standard	1.2017	1.2445	42.8	457.2	457.2		157.2	720
44=pure collagen standard	1.1946		-1194.6	1694.6	1694.6

## Sheet: sircol loading
well position	standard	(µg)	µL of standard	to 100µL (0.5M acetic acid)	concentration (µg/mL)
1	1	blank	0	100	0
2	2	10	20	80	10			loading scheme
3	3	20	40	60	20			S1	S2	S3	S4	S5	S6	7	8	9	10	11	12
4	4	30	60	40	30			S1	S2	S3	S4	S5	S6	7	8	9	10	11	12
5	5	40	80	20	40			13	14	15	16	17	18	19	20	21	22	23	24
6	6	50	100	0	50			13	14	15	16	17	18	19	20	21	22	23	24
								25	26	27	28	29	30	31	32	33	34	35	36
	sample		µL of sample	µL of 0.5M acetic acid to 100 µL)	expected concentration (µg/mL)			25	26	27	28	29	30	31	32	33	34	35	36
7	BL6_1 4w		50	50				37	38	39	40	41	42	43	44	45	46	47	48
8	BL6_2		50	50				37	38	39	40	41	42	43	44	45	46	47	48
9	BL6_3		50	50
10	BL6_4		50	50
11	BL6_5		50	50
12	BL6_6		50	50
13	BL6_7		50	50
14	BL6_8		50	50
15	BL6_9		50	50
16	BL6_10		50	50
17	CD1_11 4w		50	50
18	CD1_12		50	50
19	CD1_13		50	50
20	CD1_14		50	50
21	CD1_15		50	50
22	CD1_16		50	50
23	CD1_17		50	50
24	CD1_18		50	50
25	CD1_19		50	50
26	CD1_20		50	50
27	BL6_21 7wf		50	50
28	BL6_22		50	50
29	BL6_23		50	50
30	BL6_24		50	50
31	BL6_25		50	50
32	BL6_27 7wm		50	50
33	BL6_28		50	50
34	BL6_29		50	50
35	BL6_30		50	50
36	BL6_31		50	50
46	with pepsin digested collagen standard		50	50	25
47	filtered collagen standard		50	50	36
48	pure collagen standard		30	70	36

## Sheet: rawData
User: USER
Path: C:\Program Files\BMG\CLARIOstar\User\Data\
Test ID: 5320
Test Name: Collagen_Cyril
Date: 24.09.2020
Time: 13:20:42
Absorbance			Absorbance values are displayed as OD
	1. Raw Data (555)
	1	2	3	4	5	6	7	8	9	10	11	12
A	0.046	0.206	0.343	0.529	0.674	0.849	0.381	0.388	0.422	0.386	0.333	0.434
B	0.042	0.198	0.355	0.516	0.684	0.849	0.383	0.377	0.43	0.374	0.333	0.478
C	0.355	0.331	0.34	0.5	0.394	0.722	0.392	0.568	0.6	0.444	0.555	0.478
D	0.365	0.315	0.337	0.482	0.386	0.685	0.372	0.568	0.615	0.42	0.536	0.484
E	0.757	0.602	0.264	0.244	0.41	0.406	0.166	0.708	0.645	0.828	1.129	0.595
F	0.776	0.608	0.264	0.242	0.403	0.392	0.166	0.672	0.661	0.839	1.118	0.532
G	0.685	0.835	0.394	0.679	0.562	0.406	0.498	0.561	0.678	0.459	0.769	0.792
H	0.677	0.853	0.412	0.669	0.567	0.401	0.502	0.556	0.711	0.449	0.683	0.752
	2. Average over replicates based on Raw Data (555)
	1	2	3	4	5	6	7	8	9	10	11	12
A	0.044	0.202	0.349	0.523	0.679	0.849	0.382	0.382	0.426	0.38	0.333	0.456
B	0.044	0.202	0.349	0.523	0.679	0.849	0.382	0.382	0.426	0.38	0.333	0.456
C	0.36	0.323	0.338	0.491	0.39	0.704	0.382	0.568	0.608	0.432	0.545	0.481
D	0.36	0.323	0.338	0.491	0.39	0.704	0.382	0.568	0.608	0.432	0.545	0.481
E	0.767	0.605	0.264	0.243	0.406	0.399	0.166	0.69	0.653	0.834	1.123	0.564
F	0.767	0.605	0.264	0.243	0.406	0.399	0.166	0.69	0.653	0.834	1.123	0.564
G	0.681	0.844	0.403	0.674	0.564	0.403	0.5	0.559	0.694	0.454	0.726	0.772
H	0.681	0.844	0.403	0.674	0.564	0.403	0.5	0.559	0.694	0.454	0.726	0.772

## Sheet: sircol measurements
	1. Raw Data (555)
	1	2	3	4	5	6	7	8	9	10	11	12
A	0.046	0.206	0.343	0.529	0.674	0.849	0.381	0.388	0.422	0.386	0.333	0.434
B	0.042	0.198	0.355	0.516	0.684	0.849	0.383	0.377	0.43	0.374	0.333	0.478
C	0.355	0.331	0.34	0.5	0.394	0.722	0.392	0.568	0.6	0.444	0.555	0.478
D	0.365	0.315	0.337	0.482	0.386	0.685	0.372	0.568	0.615	0.42	0.536	0.484
E	0.757	0.602	0.264	0.244	0.41	0.406	0.166	0.708	0.645	0.828	1.129	0.595
F	0.776	0.608	0.264	0.242	0.403	0.392	0.166	0.672	0.661	0.839	1.118	0.532
G	0.685	0.835	0.394	0.679	0.562	0.406	0.498	0.561	0.678	0.459	0.769	0.792
H	0.677	0.853	0.412	0.669	0.567	0.401	0.502	0.556	0.711	0.449	0.683	0.752
	Replicate 1	Replicate 2
Standard Curve	A1-A6	B1-B6	Average	Conc [ug/ml]	STDEV	5% of mean (stdev should be < 5% of mean
S1	0.046	0.042	0.044	0	0.002	0.0022
S2	0.206	0.198	0.202	10	0.004	0.0101
S3	0.343	0.355	0.349	20	0.006	0.01745
S4	0.529	0.516	0.5225	30	0.0065	0.026125
S5	0.674	0.684	0.679	40	0.005	0.03395
S6	0.849	0.849	0.849	50	0	0.04245
SampleName Replicate 1	A570 nm for sample	Collagen concentration diluted sample [µg/ml]	Final collagen concentration [µg/ml] of sample	µg collagen per g tissue	µg collagen per g tissue	% collagen in tissue	sample dilution		sample dilution					mouse dilution
BL6_1	0.381	21.2547	3400.75	13409.6	#VALUE!	#VALUE!	see J44			digetsion	1:16			BL6 4 weeks nr.1	3.94312
BL6_2	0.388	21.6894	3470.31	13189.7						after filtrtion filled	2:1			BL6 4 weeks nr.2	3.80073
BL6_3	0.422	23.8012	3808.2	14072.2						in tube for sircol measurement	1:20			BL6 4 weeks nr.3	3.69524
BL6_4	0.386	21.5652	3450.43	13409.1						total dilution	160			BL6 4 weeks nr.4	3.88621
BL6_5	0.333	18.2733	2923.73	12026.2										BL6 4 weeks nr.5	4.11333
BL6_6	0.434	24.5466	3927.45	14332.7					collagen standard digested and filtered dilution					BL6 4 weeks nr.6	3.64936
BL6_7	0.355	19.6398	3142.36	12318.5						digestion	1:16			BL6 4 weeks nr.7	3.92013
BL6_8	0.331	18.1491	2903.85	11463.5						after filtration	20:3			BL6 4 weeks nr.8	3.94768
BL6_9	0.34	18.7081	2993.29	11672						in tube for sircol measurement	1:20			BL6 4 weeks nr.9	3.89939
BL6_10	0.5	28.646	4583.35	18345.1						total dilution	48			BL6 4 weeks nr.10	4.00255
CD1_11	0.394	22.0621	3529.94	9799.81										CD_1 4 weeks nr11	2.7762
CD1_12	0.722	42.4348	6789.57	18682.3										CD_1 4 weeks nr12	2.75162
CD1_13	0.392	21.9379	3510.06	10050.1					collagen standard only filtered					CD_1 4 weeks nr13	2.86324
CD1_14	0.568	32.8696	5259.13	13988.8						before filtration	1:8.33			CD_1 4 weeks nr14	2.65992
CD1_15	0.6	34.8571	5577.14	15528.9						after filtration	5:1			CD_1 4 weeks nr15	2.78438
CD1_16	0.444	25.1677	4026.83	11176.7						in tube for sircol measurement	1:20			CD_1 4 weeks nr16	2.77557
CD1_17	0.555	32.0621	5129.94	14238.5						total diluton	33.3333			CD_1 4 weeks nr17	2.77557
CD1_18	0.478	27.2795	4364.72	11707.8										CD_1 4 weeks nr18	2.68237
CD1_19	0.757	44.6087	7137.39	18712.8					collagen pure					CD_1 4 weeks nr19	2.6218
CD1_20	0.602	34.9814	5597.02	0						in tube for sircol measurement	33.3333
BL6_21	0.264	13.9876	2238.01	4862.02										BL6 7 weeks female nr. 21	2.17247
BL6_22	0.244	12.7453	2039.25	4243.97										BL6 7 weeks female nr. 22	2.08114
BL6_23	0.41	23.0559	3688.94	7936.43										BL6 7 weeks female nr. 23	2.15141
BL6_24	0.406	22.8075	3649.19	7774.21										BL6 7 weeks female nr. 24	2.13039
BL6_25	0.166	7.90062	1264.1	2625.54										BL6 7 weeks female nr. 25	2.07701
BL6_27	0.708	41.5652	6650.43	13274.7										BL6 7 weeks male nr.27	1.99607
BL6_28	0.645	37.6522	6024.35	11932										BL6 7 weeks male nr.28	1.98063
BL6_29	0.828	49.0186	7842.98	15217.3										BL6 7 weeks male nr.29	1.94025
BL6_30	1.129	67.7143	10834.3	19922.3										BL6 7 weeks male nr.30	1.83882
BL6_31	0.595	34.5466	5527.45	10243.7										BL6 7 weeks male nr.31	1.85324
														Jax Bl6 30 weeks male nr.019	2.70455
														Jax Bl6 30 weeks male nr.018	2.82371
														Jax Bl6 30 weeks male nr. 017	2.93548
														Jax Bl6 55 weeks male nr.1	2.52672
														Jax Bl6 55 weeks male nr.2	2.36364
														Jax Bl6 55 weeks male nr.3	2.61725
														Jax Bl6 83 weeks male nr.4	2.91083
														Jax Bl6 83 weeks male nr.5	2.56658
														Jax Bl6 83 weeks male nr.6	2.48148
collagen stndard digested filtered	0.459	26.0994	1252.77	0
collagen standard filtered	0.769	45.354	1511.8	0
collagen standard pure	0.792	46.7826	1559.42	0
SampleName Replicate 2	A570 nm for sample	Collagen concentration diluted sample [µg/ml]	Final collagen concentration [µg/ml] of sample	µg collagen per g tissue	µg collagen per g tissue	% collagen in tissue
BL6_1	0.383	21.3789	3420.62	13487.9	#VALUE!	#VALUE!
BL6_2	0.377	21.0062	3360.99	12774.2
BL6_3	0.43	24.2981	3887.7	14366
BL6_4	0.374	20.8199	3331.18	12945.7
BL6_5	0.333	18.2733	2923.73	12026.2
BL6_6	0.478	27.2795	4364.72	15928.4
BL6_7	0.365	20.2609	3241.74	12708.1
BL6_8	0.315	17.1553	2744.84	10835.8
BL6_9	0.337	18.5217	2963.48	11555.8
BL6_10	0.482	27.528	4404.47	17629.1
CD1_11	0.386	21.5652	3450.43	9579.09
CD1_12	0.685	40.1366	6421.86	17670.5
CD1_13	0.372	20.6957	3311.3	9481.05
CD1_14	0.568	32.8696	5259.13	13988.8
CD1_15	0.615	35.7888	5726.21	15943.9
CD1_16	0.42	23.677	3788.32	10514.7
CD1_17	0.536	30.882	4941.12	13714.4
CD1_18	0.484	27.6522	4424.35	11867.7
CD1_19	0.776	45.7888	7326.21	19207.8
CD1_20	0.608	35.354	5656.65	0
BL6_21	0.264	13.9876	2238.01	4862.02
BL6_22	0.242	12.6211	2019.38	4202.61
BL6_23	0.403	22.6211	3619.38	7786.77
BL6_24	0.392	21.9379	3510.06	7477.8
BL6_25	0.166	7.90062	1264.1	2625.54
BL6_27	0.672	39.3292	6292.67	12560.6
BL6_28	0.661	38.646	6183.35	12247
BL6_29	0.839	49.7019	7952.3	15429.4
BL6_30	1.118	67.0311	10725	19721.3
BL6_31	0.532	30.6335	4901.37	9083.42
collagen stndard digested filtered	0.449	25.4783	1222.96	0
collagen standard filtered	0.683	40.0124	1333.75	0
collagen standard pure	0.752	44.2981	1476.6	0

## Sheet: mean
										assay date	191104	191106	191108	mean
SampleName	µg collagen per g tissue	µg collagen per g tissue	average µg collagen per g tissue	average mg collagen per g tissue	QZ average	% of QZ				SampleName	Average collagen concentration [µg/g]	Average collagen concentration [µg/g]	Average collagen concentration [µg/g]	collagen concentration [µg/g]		qz	100
BL6_1	13409.6	13487.9	13448.7	13.4487	34146	39.386				BL6 4 weeks nr.1	37017.2	32846.2	32573.8	34146		sircol	?
BL6_2	13189.7	12774.2	12982	12.982	30175	43.0223				BL6 4 weeks nr.2	36058.5	26876.9	27589.3	30175
BL6_3	14072.2	14366	14219.1	14.2191	27977	50.8242				BL6 4 weeks nr.3	32538.7	26535.2	24856.8	27977
BL6_4	13409.1	12945.7	13177.4	13.1774	33210	39.679				BL6 4 weeks nr.4	36748.3	27348.7	35534	33210
BL6_5	12026.2	12026.2	12026.2	12.0262	32565	36.93				BL6 4 weeks nr.5	33830.4	35966.7	27896.5	32565
BL6_6	14332.7	15928.4	15130.6	15.1306	41762	36.2304				BL6 4 weeks nr.6	43014.6	34937.2	47335.1	41762
BL6_7	12318.5	12708.1	12513.3	12.5133	36829	33.9767				BL6 4 weeks nr.7	44463.4	35418.9	30606.1	36829
BL6_8	11463.5	10835.8	11149.6	11.1496	28489	39.1366				BL6 4 weeks nr.8	44794.9	24872.3	15799.6	28489
BL6_9	11672	11555.8	11613.9	11.6139	32647	35.5741				BL6 4 weeks nr.9	35049.4	32331.3	30559.2	32647
BL6_10	18345.1	17629.1	17987.1	17.9871	33788	53.2352				BL6 4 weeks nr.10	40935.6	30545	29883	33788
CD1_11	9799.81	9579.09	9689.45	9.68945	45126	21.472				CD_1 4 weeks nr11	49433.7	39290.3	46652.6	45126
CD1_12	18682.3	17670.5	18176.4	18.1764	46643	38.9692				CD_1 4 weeks nr12	50855.2	47365.2	41707.1	46643
CD1_13	10050.1	9481.05	9765.6	9.7656	45209	21.601				CD_1 4 weeks nr13	63300.1	34272.1	38054.1	45209
CD1_14	13988.8	13988.8	13988.8	13.9888	43220	32.3666				CD_1 4 weeks nr14	37856.4	49976.6	41827.2	43220
CD1_15	15528.9	15943.9	15736.4	15.7364	36737	42.8353				CD_1 4 weeks nr15	41511.4	35475.8	33224.2	36737
CD1_16	11176.7	10514.7	10845.7	10.8457	38186	28.4024				CD_1 4 weeks nr16	47937.6	34811.5	31809	38186
CD1_17	14238.5	13714.4	13976.5	13.9765	57896	24.1406				CD_1 4 weeks nr17	74622.9	51750.9	47313.5	57896
CD1_18	11707.8	11867.7	11787.8	11.7878	38452	30.6558				CD_1 4 weeks nr18	41979.5	33400	39975	38452
CD1_19	18712.8	19207.8	18960.3	18.9603	32922	57.5916				CD_1 4 weeks nr19	53118.6	27448.1	18200.7	32922
CD1_20	0	0	0	0		#DIV/0!
BL6_21	4862.02	4862.02	4862.02	4.86202	38102	12.7605				BL6 7 weeks female nr. 21	37374.4	45083.2	31848.8	38102
BL6_22	4243.97	4202.61	4223.29	4.22329	31757	13.2988				BL6 7 weeks female nr. 22	35027	26776.7	33468.3	31757
BL6_23	7936.43	7786.77	7861.6	7.8616	27093	29.0171				BL6 7 weeks female nr. 23	28829.6	32770.7	19677.2	27093
BL6_24	7774.21	7477.8	7626	7.626	27144	28.0946				BL6 7 weeks female nr. 24	29989.4	27672.2	23770.1	27144
BL6_25	2625.54	2625.54	2625.54	2.62554	23126	11.3532				BL6 7 weeks female nr. 25	24813.7	23142.3	21420.5	23126
BL6_27	13274.7	12560.6	12917.6	12.9176	39087	33.0484				BL6 7 weeks male nr.27	39532.3	43482	34247.1	39087
BL6_28	11932	12247	12089.5	12.0895	35728	33.8376				BL6 7 weeks male nr.28	35979.4	34019.9	37184.7	35728
BL6_29	15217.3	15429.4	15323.4	15.3234	46816	32.7311				BL6 7 weeks male nr.29	55082.4	45848.3	39517.4	46816
BL6_30	19922.3	19721.3	19821.8	19.8218	50566	39.1999				BL6 7 weeks male nr.30	58586.6	44030.2	49080.5	50566
BL6_31	10243.7	9083.42	9663.57	9.66357	40333	23.9595				BL6 7 weeks male nr.31	39815.9	43675.4	37507.4	40333
SampleName	Replicate 1 Final collagen concentration [µg/ml] of sample	Replicate 2 Final collagen concentration [µg/ml] of sample	average collagen concentration [µg/ml] of sample		QZ assay from 191108 average collagen concentration [µg/ml] of sample	% of QZ
collagen standard digested filtered	1252.77	1222.96	1237.86		1200	103.155
collagen standard filtered	1511.8	1333.75	1422.77		1200	118.565
collagen standard pure	1559.42	1476.6	1518.01		1200	126.501

## Sheet: concentrations for silverstain 
SampleName	Collagen concentration diluted sample [µg/ml]	Collagen concentration diluted sample [µg/ml]	average	collagen concenzration in tubes prepared for westernblot [µg/ml]	collagen concenzration in tubes prepared for westernblot [µg/µl]		µL used for 20µg	µL used for 30µg	µL used for 40µg	µL used for 50µg		µl remaininng in tube after sircol		µL used for 20µg	to 60	µL loading buffer (Lämmli+b-ME)	total	in 18 µL is 4.5µg		µL used for 50µg	to 142	µL loading	total	in 18 4.1
BL6_1	21.2547	21.3789	21.3168	426.335	0.426335		51.6026	70.3671	93.8228	117.279		400		51.6026	8.39744	20	80			117.279	24.7214	76.4674	218.467
BL6_2	21.6894	21.0062	21.3478	426.957	0.426957		51.5275	70.2648	93.6864	117.108		400		51.5275	8.47251	20	80			117.108	24.8921	76.4674
BL6_3	23.8012	24.2981	24.0497	480.994	0.480994		45.7386	62.3709	83.1612	103.951		400		45.7386	14.2614	20	80			103.951	38.0486	76.4674
BL6_4	21.5652	20.8199	21.1925	423.851	0.423851		51.905	70.7796	94.3728	117.966		400		51.905	8.09496	20	80			117.966	24.034	76.4674
BL6_5	18.2733	18.2733	18.2733	365.466	0.365466		60.1971	82.087	109.449	136.812		400		60.1971	-0.197145	20	80			136.812	5.18831	76.4674
BL6_6	24.5466	27.2795	25.913	518.261	0.518261		42.4497	57.8859	77.1812	96.4765		400		42.4497	17.5503	20	80			96.4765	45.5235	76.4674
BL6_7	19.6398	20.2609	19.9503	399.006	0.399006		55.137	75.1868	100.249	125.311		400		55.137	4.86301	20	80			125.311	16.6887	76.4674
BL6_8	18.1491	17.1553	17.6522	353.043	0.353043		62.3153	84.9754	113.3	141.626		400		62.3153	-2.31527	20	80			141.626	0.374384	76.4674
BL6_9	18.7081	18.5217	18.6149	372.298	0.372298		59.0924	80.5806	107.441	134.301		400		59.0924	0.907574	20	80			134.301	7.69903	76.4674
BL6_10	28.646	27.528	28.087	561.739	0.561739		39.1641	53.4056	71.2074	89.0093		400		39.1641	20.8359	20	80			89.0093	52.9907	76.4674
CD1_11	22.0621	21.5652	21.8137	436.273	0.436273		50.4271	68.7642	91.6856	114.607		400		50.4271	9.57289	20	80			114.607	27.3929	76.4674
CD1_12	42.4348	40.1366	41.2857	825.714	0.825714		26.6436	36.3322	48.4429	60.5536		400		26.6436	33.3564	20	80			60.5536	81.4464	76.4674
CD1_13	21.9379	20.6957	21.3168	426.335	0.426335		51.6026	70.3671	93.8228	117.279		400		51.6026	8.39744	20	80			117.279	24.7214	76.4674
CD1_14	32.8696	32.8696	32.8696	657.391	0.657391		33.4656	45.6349	60.8466	76.0582		400		33.4656	26.5344	20	80			76.0582	65.9418	76.4674
CD1_15	34.8571	35.7888	35.323	706.46	0.70646		31.1412	42.4653	56.6204	70.7755		400		31.1412	28.8588	20	80			70.7755	71.2245	76.4674
CD1_16	25.1677	23.677	24.4224	488.447	0.488447		45.0407	61.4191	81.8922	102.365		400		45.0407	14.9593	20	80			102.365	39.6348	76.4674
CD1_17	32.0621	30.882	31.472	629.441	0.629441		34.9516	47.6613	63.5485	79.4356		400		34.9516	25.0484	20	80			79.4356	62.5644	76.4674
CD1_18	27.2795	27.6522	27.4658	549.317	0.549317		40.0498	54.6133	72.8177	91.0222		400		40.0498	19.9502	20	80			91.0222	50.9778	76.4674
CD1_19	44.6087	45.7888	45.1988	903.975	0.903975		24.337	33.1868	44.249	55.3113		400		24.337	35.663	20	80			55.3113	86.6887	76.4674
CD1_20	34.9814	35.354	35.1677	703.354	0.703354		31.2787	42.6528	56.8704	71.088		400		31.2787	28.7213	20	80			71.088	70.912	76.4674
BL6_21	13.9876	13.9876	13.9876	279.752	0.279752		78.6412	107.238	142.984	178.73		400		78.6412	-18.6412	20	80			178.73	-36.73	76.4674
BL6_22	12.7453	12.6211	12.6832	253.665	0.253665		86.7287	118.266	157.689	197.111		400		86.7287	-26.7287	20	80			197.111	-55.1107	76.4674
BL6_23	23.0559	22.6211	22.8385	456.77	0.45677		48.1643	65.6785	87.5714	109.464		400		48.1643	11.8357	20	80			109.464	32.5358	76.4674
BL6_24	22.8075	21.9379	22.3727	447.453	0.447453		49.1671	67.0461	89.3948	111.743		400		49.1671	10.8329	20	80			111.743	30.2565	76.4674
BL6_25	7.90062	7.90062	7.90062	158.012	0.158012		139.23	189.858	253.145	316.431		400		139.23	-79.2296	20	80			316.431	-174.431	76.4674
BL6_27	41.5652	39.3292	40.4472	808.944	0.808944		27.1959	37.0854	49.4472	61.809		400		27.1959	32.8041	20	80			61.809	80.191	76.4674
BL6_28	37.6522	38.646	38.1491	762.981	0.762981		28.8343	39.3194	52.4259	65.5324		400		28.8343	31.1657	20	80			65.5324	76.4676	76.4674
BL6_29	49.0186	49.7019	49.3602	987.205	0.987205		22.2851	30.3888	40.5184	50.648		400		22.2851	37.7149	20	80			50.648	91.352	76.4674
BL6_30	67.7143	67.0311	67.3727	1347.45	1.34745		16.3271	22.2642	29.6856	37.107		400		16.3271	43.6729	20	80			37.107	104.893	76.4674
BL6_31	34.5466	30.6335	32.5901	651.801	0.651801		33.7526	46.0263	61.3684	76.7105		400		33.7526	26.2474	20	80			76.7105	65.2895	76.4674
collagen stndard digested filtered	26.0994	25.4783	25.7888	515.776	0.515776		42.6541	58.1647	77.553	96.9412		50		35	14.125	16.375	65.52			96.9412	45.0588	76.4674
collagen standard filtered	45.354	40.0124	42.6832	853.665	0.853665		25.7712	35.1426	46.8568	58.571		100		25.7712	34.2288	20	80			58.571	83.429	76.4674
collagen standard pure	46.7826	44.2981	45.5404	910.807	0.910807		24.1544	32.9378	43.9171	54.8963		70		24.1544	35.8456	20	80			54.8963	87.1037	76.4674
					0
				387.578	0.387578											656.375
				388.142	0.388142
				437.267	0.437267
				385.319	0.385319
				332.242	0.332242
				471.146	0.471146
				362.733	0.362733
				320.949	0.320949
				338.453	0.338453
				510.672	0.510672
				396.612	0.396612
				750.649	0.750649
				387.578	0.387578
				597.628	0.597628
				642.236	0.642236
				444.043	0.444043
				572.219	0.572219
				499.379	0.499379
				821.796	0.821796
				639.413	0.639413
				254.32	0.25432
				230.604	0.230604
				415.246	0.415246
				406.776	0.406776
				143.648	0.143648
				735.404	0.735404
				693.619	0.693619
				897.459	0.897459
				1224.96	1.22496
				592.547	0.592547
				0	0
				0	0
				0	0
				0	0
				0	0
				0	0
				0	0
				0	0
				0	0
				468.888	0.468888
				776.059	0.776059
				828.007	0.828007
				0	0

## Sheet: percent collagen to protein
Mouse	Mean Sircol collagen mg/ g wet weight (Fig. 2k)	Mean total protein mg / g wet weight (Fig. 2e)	Percent collagen/protein
4w (n=9) female CD1	13.7	286	4.79021
4w (n=10) female BL6	13.4	275	4.87273
7w (n=6) female BL6	5.4	228	2.36842
7w (n=5) male BL6	14	254	5.51181
