# Supplementary material for: Collagen constitutes about 12% in females and 17% in males of the total protein in mice
Source: Sci Rep. 2023 Mar 18;13:4490. doi: 10.1038/s41598-023-31566-z (PMC10024738; doi:10.1038/s41598-023-31566-z)
Supplement: Supplementary file 11 — Supplementary Table 11. [file 41598_2023_31566_MOESM11_ESM.xlsx]

## Sheet: ProteomicsData
Supplementary Table 11: Shown are iBAQ values of proteins identified in whole mice lysates. Per mouse strain and age group 2-3 biological replicates were analyzed. Blue columns mark average values.
iBAQ BL6_21weeks_26	iBAQ BL6_21weeks_32	iBAQ_BL6_21weeks Average (26&32)	iBAQ BL6_4weeks_1	iBAQ BL6_4weeks_2	iBAQ BL6_4weeks_3	iBAQ_BL6_4weeks Average (1,2&3)	iBAQ CD1_11	iBAQ CD1_12	iBAQ CD1_13	iBAQ_CD1_Average(11,12&13)	Peptides	Sequence coverage [%]	Q-value	Score	Protein IDs	Majority protein IDs	Protein names	Gene names
21333000	7775900	14554450	5949600	23163000	23817000	17643200	10260000	14304000	20748000	15104000	10	24.3	0	37.783	Q922Q1;Q9CW42	Q922Q1	Mitochondrial amidoxime reducing component 2	43892
NaN	NaN	NaN	NaN	NaN	NaN	NaN	3186000	706170	NaN	1946085	1	5.8	0.0087638	2.8454	Q3KNM2	Q3KNM2	E3 ubiquitin-protein ligase MARCH5	43895
NaN	NaN	NaN	NaN	650480	1554400	1102440	NaN	5413600	NaN	5413600	3	7.6	0	5.0277	O55131;Q9DA97;Q8C650	O55131	Septin-7	44081
NaN	NaN	NaN	702710	953620	NaN	828165	NaN	394420	406280	400350	2	3.3	0.0094765	2.676	Q80UG5	Q80UG5	Septin-9	44083
NaN	NaN	NaN	597130	1162200	1684500	1.14794e+06	NaN	NaN	225770	225770	3	6.7	0	4.7287	Q8C1B7;Q8CHH9;Q9R1T4	Q8C1B7	Septin-11	44085
3099300	872490	1985895	22528000	20545000	8199700	17090900	6631400	4106400	6266000	5.66793e+06	4	19.1	0	81.784	Q5NC41	Q5NC41		1810065E05Rik
NaN	NaN	NaN	NaN	NaN	NaN	NaN	7487400	711540	NaN	4099470	1	12.3	0.0075793	3.0539	Q9D809	Q9D809		2200002D01Rik
40395000	76564000	58479500	80563000	102090000	140680000	1.07778e+08	51102000	38600000	101770000	63824000	6	29.1	0	236.36	Q9CPN9;REV__Q8CGM1	Q9CPN9		2210010C04Rik
59819000	13712000	36765500	35486000	32643000	32567000	3.35653e+07	18858000	2023700	19203000	1.33616e+07	3	16.8	0	24.802	Q6YI28	Q6YI28		2210407C18Rik
81184000	161530000	121357000	81087000	94376000	73903000	83122000	68699000	39158000	66182000	58013000	13	49.3	0	165.05	G5E8Z3	G5E8Z3		2310050C09Rik
NaN	NaN	NaN	63433	NaN	NaN	63433	449770	437630	NaN	443700	1	6.6	0	7.2625	Q5U452;Q99PW4	Q5U452;Q99PW4	TP53-regulating kinase	2810408M09Rik;Tp53rk
NaN	NaN	NaN	NaN	17123000	NaN	17123000	NaN	NaN	12161000	12161000	1	2.3	0.0080302	3.0406	Q8CET2	Q8CET2		4921504E06Rik
NaN	NaN	NaN	NaN	NaN	1629600	1629600	NaN	NaN	NaN	NaN	1	5.6	0.0035769	3.6935	Q5SPH3	Q5SPH3		4930438A08Rik
NaN	NaN	NaN	8601500	15855000	36075000	2.01772e+07	NaN	2022100	18623000	10322550	4	24.9	0	36.667	Q9D3N5;B1AVU4	Q9D3N5;B1AVU4		5430402E10Rik;Gm14744
NaN	161740	161740	751390	316740	NaN	534065	150890	NaN	NaN	150890	15	6.2	0	5.8366	E9PVG8	E9PVG8		9530053A07Rik
NaN	405720	405720	NaN	NaN	NaN	NaN	2167600	2670100	9504300	4.78067e+06	8	15.8	0	18.816	Q19LI2	Q19LI2	Alpha-1B-glycoprotein	A1bg
9011700	13754000	11382850	94335000	67203000	138910000	1.00149e+08	6793300	10454000	16779000	11342100	41	35.5	0	323.31	Q61838;Q6GQT1	Q61838	Alpha-2-macroglobulin;Alpha-2-macroglobulin 165 kDa subunit;Alpha-2-macroglobulin 35 kDa subunit	A2m
2967700	4189300	3578500	NaN	1114400	3691600	2403000	3672900	NaN	NaN	3672900	3	7.3	0	6.4569	Q99PG0	Q99PG0	Arylacetamide deacetylase	Aadac
NaN	NaN	NaN	NaN	1848800	2484000	2166400	NaN	NaN	NaN	NaN	3	29.5	0	5.9187	Q8R0P4	Q8R0P4	Mth938 domain-containing protein	Aamdc
112430	1857300	984865	499510	1100900	786860	795757	2291000	387350	427250	1035200	5	17	0	171.43	P61922	P61922	4-aminobutyrate aminotransferase, mitochondrial	Abat
NaN	NaN	NaN	167330	NaN	NaN	167330	NaN	NaN	NaN	NaN	2	1	0.00399	3.4155	P41233	P41233	ATP-binding cassette sub-family A member 1	Abca1
165780	NaN	165780	1176200	128770	351700	552223	66929	NaN	NaN	66929	3	2.2	0.00054466	4.413	Q9QY30	Q9QY30	Bile salt export pump	Abcb11
NaN	NaN	NaN	836580	393040	2079000	1.10287e+06	1160500	802060	109440	690667	2	2.2	0	17.54	P21447;P06795	P21447;P06795	Multidrug resistance protein 1A;Multidrug resistance protein 1B	Abcb1a;Abcb1b
NaN	NaN	NaN	4705500	1088900	2570900	2.78843e+06	NaN	NaN	475940	475940	5	8.4	0	15.86	Q9CXJ4	Q9CXJ4	ATP-binding cassette sub-family B member 8, mitochondrial	Abcb8
NaN	NaN	NaN	NaN	NaN	NaN	NaN	NaN	NaN	330300	330300	1	2.7	0.008376	2.9174	P48410	P48410	ATP-binding cassette sub-family D member 1	Abcd1
746410	496190	621300	628180	2213900	NaN	1421040	1714500	2466900	501550	1.56098e+06	4	7	0	14.379	P55096	P55096	ATP-binding cassette sub-family D member 3	Abcd3
NaN	NaN	NaN	NaN	618320	557870	588095	NaN	NaN	NaN	NaN	2	4.7	0	5.3322	P61222	P61222	ATP-binding cassette sub-family E member 1	Abce1
NaN	NaN	NaN	NaN	392070	630880	511475	NaN	NaN	1109500	1109500	2	1.9	0	5.1443	Q59IW6	Q59IW6		Abi3bp
NaN	NaN	NaN	NaN	NaN	194300	194300	NaN	NaN	NaN	NaN	1	1.5	0.0035533	3.6162	Q5SSL4	Q5SSL4	Active breakpoint cluster region-related protein	Abr
NaN	NaN	NaN	4790200	4787500	3568200	4.38197e+06	8888100	16945000	2389700	9407600	7	19.9	0	22.457	Q8BWT1	Q8BWT1	3-ketoacyl-CoA thiolase, mitochondrial	Acaa2
271760	NaN	271760	790400	482880	194010	489097	198500	220650	460670	293273	3	1.3	0	7.3836	Q5SWU9	Q5SWU9	Acetyl-CoA carboxylase 1;Biotin carboxylase	Acaca
1347500	968410	1157955	NaN	1988000	1068400	1528200	669830	1097100	NaN	883465	8	14.4	0	16.532	Q8JZN5	Q8JZN5	Acyl-CoA dehydrogenase family member 9, mitochondrial	Acad9
3987500	3897800	3942650	23692000	55009000	77646000	5.21157e+07	18127000	6150800	20793000	15023600	15	37.9	0	224.76	P51174	P51174	Long-chain specific acyl-CoA dehydrogenase, mitochondrial	Acadl
363190	3170400	1766795	25737000	87645000	72597000	61993000	8622800	8748900	12577000	9982900	12	33.3	0	153.29	P45952	P45952	Medium-chain specific acyl-CoA dehydrogenase, mitochondrial	Acadm
NaN	717370	717370	1601900	4191800	4443900	3.41253e+06	3940200	8767100	NaN	6353650	7	16.7	0	16.219	Q07417	Q07417	Short-chain specific acyl-CoA dehydrogenase, mitochondrial	Acads
9364500	13418000	11391250	78425000	92005000	141210000	103880000	9328900	29642000	15887000	1.8286e+07	32	51.7	0	323.31	P50544	P50544	Very long-chain specific acyl-CoA dehydrogenase, mitochondrial	Acadvl
18290000	10580000	14435000	50955000	21671000	46517000	3.97143e+07	10975000	3765800	16901000	1.05473e+07	27	15	0	323.31	Q61282	Q61282	Aggrecan core protein	Acan
1206000	1023800	1114900	15642000	35301000	30907000	2.72833e+07	12179000	5794400	3507500	7160300	12	46.7	0	323.31	Q8QZT1	Q8QZT1	Acetyl-CoA acetyltransferase, mitochondrial	Acat1
NaN	204480	204480	1614900	NaN	982470	1298685	3488900	770940	466300	1575380	3	8.6	0	15.25	Q8CAY6;Q80X81	Q8CAY6;Q80X81	Acetyl-CoA acetyltransferase, cytosolic	Acat2;Acat3
NaN	115530	115530	4285500	1288900	3354600	2.97633e+06	150260	881180	1535200	855547	6	5.7	0	18.228	P09470	P09470	Angiotensin-converting enzyme;Angiotensin-converting enzyme, soluble form	Ace
NaN	NaN	NaN	NaN	910320	1190900	1050610	NaN	NaN	NaN	NaN	2	2.6	0.0048828	3.2714	Q8R0I0	Q8R0I0	Angiotensin-converting enzyme 2;Processed angiotensin-converting enzyme 2	Ace2
1140900	3213900	2177400	3796500	9329100	17768000	1.02979e+07	8429400	9854000	5359300	7880900	26	25.8	0	161.6	Q91V92	Q91V92	ATP-citrate synthase	Acly
2905000	5981500	4443250	NaN	1289700	2180200	1734950	660390	1214100	440610	771700	14	19.8	0	32.357	P28271;Q811J3	P28271	Cytoplasmic aconitate hydratase	Aco1
32589000	36229000	34409000	17237000	28248000	82362000	4.26157e+07	17229000	22270000	8922700	1.61406e+07	29	44.7	0	281.36	Q99KI0	Q99KI0	Aconitate hydratase, mitochondrial	Aco2
NaN	NaN	NaN	15391000	27034000	48218000	3.02143e+07	9172700	13541000	13116000	1.19432e+07	3	25.7	0	8.161	Q9CQR4	Q9CQR4	Acyl-coenzyme A thioesterase 13;Acyl-coenzyme A thioesterase 13, N-terminally processed	Acot13
NaN	NaN	NaN	NaN	1871400	5415000	3643200	889200	251140	NaN	570170	5	13.9	0	31.428	Q9QYR9;O55137;Q32Q92;Q6Q2Z6;Q9QYR7	Q9QYR9;O55137	Acyl-coenzyme A thioesterase 2, mitochondrial;Acyl-coenzyme A thioesterase 1	Acot2;Acot1
1856100	2046900	1951500	2530300	4867600	3288700	3562200	5126700	4277800	3473100	4.29253e+06	9	15.3	0	21.88	Q9R0H0	Q9R0H0	Peroxisomal acyl-coenzyme A oxidase 1	Acox1
11464000	13492000	12478000	NaN	266130	1859100	1062615	10345000	5892500	1490600	5.90937e+06	1	5.7	0.0058224	3.228	Q9D358	Q9D358	Low molecular weight phosphotyrosine protein phosphatase	Acp1
1079200	240700	659950	10049000	NaN	4489500	7269250	NaN	NaN	2850100	2850100	4	9.9	0	7.6609	P24638	P24638	Lysosomal acid phosphatase	Acp2
NaN	NaN	NaN	2616600	3277000	3930900	3.27483e+06	NaN	NaN	NaN	NaN	2	9.5	0	5.2136	Q05117	Q05117	Tartrate-resistant acid phosphatase type 5	Acp5
NaN	NaN	NaN	984670	346140	1569400	966737	1277200	647500	2469200	1.46463e+06	4	8	0	10.031	Q8VCW8	Q8VCW8	Acyl-CoA synthetase family member 2, mitochondrial	Acsf2
26334000	42339000	34336500	68382000	60404000	109960000	79582000	50554000	45937000	7974300	3.48218e+07	31	47.4	0	246.82	P41216	P41216	Long-chain-fatty-acid--CoA ligase 1	Acsl1
607940	1318300	963120	1233600	3776400	6334700	3.78157e+06	2047700	1405800	599900	1.35113e+06	8	13.6	0	16.49	Q8JZR0	Q8JZR0	Long-chain-fatty-acid--CoA ligase 5	Acsl5
NaN	NaN	NaN	NaN	NaN	NaN	NaN	NaN	NaN	1376400	1376400	2	2.6	0.0098083	2.6137	Q8K0L3	Q8K0L3	Acyl-coenzyme A synthetase ACSM2, mitochondrial	Acsm2
NaN	NaN	NaN	NaN	489300	784060	636680	NaN	NaN	695800	695800	2	3.6	0	5.7148	Q9QXG4	Q9QXG4	Acetyl-coenzyme A synthetase, cytoplasmic	Acss2
1995200000	1268700032	1631950016	2524000000	3899200000	5359099904	3.92743e+09	1102200064	2031100032	1749400064	1627566720	27	85.9	0	323.31	P68134	P68134	Actin, alpha skeletal muscle	Acta1
512180	NaN	512180	33351000	15891000	18143000	2.24617e+07	NaN	NaN	4785800	4785800	26	87.5	0	157.25	P60710;V9GXQ2;E9Q3M9	P60710	Actin, cytoplasmic 1;Actin, cytoplasmic 1, N-terminally processed	Actb
NaN	NaN	NaN	NaN	6407000	NaN	6407000	NaN	NaN	NaN	NaN	11	35.6	0.00055371	4.5968	Q8BFZ3	Q8BFZ3	Beta-actin-like protein 2	Actbl2
12855000	13465000	13160000	199250000	313270016	582259968	3.64927e+08	30308000	75771000	119560000	75213000	26	87.5	0	323.31	P63260	P63260	Actin, cytoplasmic 2;Actin, cytoplasmic 2, N-terminally processed	Actg1
NaN	NaN	NaN	5807100	7890100	5117500	6.27157e+06	NaN	NaN	892420	892420	25	85.4	0	39.083	P63268	P63268	Actin, gamma-enteric smooth muscle	Actg2
NaN	NaN	NaN	3363200	458010	722810	1.51467e+06	NaN	NaN	NaN	NaN	2	4.7	0.0035264	3.5478	Q9Z2N8	Q9Z2N8	Actin-like protein 6A	Actl6a
238900	467330	353115	7303400	5920100	12986000	8736500	866270	3428100	389510	1.56129e+06	42	49.8	0	323.31	Q7TPR4	Q7TPR4	Alpha-actinin-1	Actn1
16081000	25232000	20656500	154560000	190290000	371470016	2.38773e+08	78392000	82228000	63420000	74680000	65	69.8	0	323.31	Q9JI91	Q9JI91	Alpha-actinin-2	Actn2
24282000	20477000	22379500	67645000	139950000	229390000	1.45662e+08	73446000	62083000	38002000	5.78437e+07	62	67.8	0	323.31	O88990	O88990	Alpha-actinin-3	Actn3
346650	2397800	1372225	55440000	48173000	108070000	70561000	3499200	3704200	4552700	3918700	54	67.4	0	323.31	P57780;E9PX29	P57780	Alpha-actinin-4	Actn4
1194100	250050000	125622050	920750	1568500	1520900	1.33672e+06	NaN	10472000	NaN	10472000	3	14	0	22.194	P61161	P61161	Actin-related protein 2	Actr2
287810	569980	428895	111540	NaN	NaN	111540	1178400	498510	NaN	838455	2	4.5	0	7.7263	Q99JY9;Q641P0	Q99JY9;Q641P0	Actin-related protein 3;Actin-related protein 3B	Actr3;Actr3b
286810	1058400	672605	NaN	663920	1358700	1011310	NaN	1701600	1464900	1583250	4	10.3	0	7.4651	Q99JW2	Q99JW2	Aminoacylase-1	Acy1
NaN	NaN	NaN	975950	13891000	10372000	8.41298e+06	187540	NaN	2277400	1232470	4	17.6	0	71.29	Q91XE4	Q91XE4	N-acyl-aromatic-L-amino acid amidohydrolase (carboxylate-forming)	Acy3
NaN	NaN	NaN	1213700	2943100	6530200	3.56233e+06	1860300	NaN	884030	1372165	1	13.1	0	10.386	P56376	P56376	Acylphosphatase-1	Acyp1
4696500	11062000	7879250	10278000	36004000	52935000	3.30723e+07	7641700	10938000	98537000	39038900	3	24.5	0	75.584	P56375	P56375	Acylphosphatase-2	Acyp2
1076800	1398400	1237600	355620	3990700	10515000	4.95377e+06	752410	1351300	2411800	1505170	7	21.9	0	15.509	P03958	P03958	Adenosine deaminase	Ada
388800	152690	270745	3374000	3399500	3970700	3581400	2582300	1664000	2944000	2.39677e+06	9	15.2	0	62.871	O35598	O35598	Disintegrin and metalloproteinase domain-containing protein 10	Adam10
NaN	NaN	NaN	1412600	NaN	651490	1032045	NaN	NaN	785570	785570	4	8.5	0	39.684	Q9Z0F8	Q9Z0F8	Disintegrin and metalloproteinase domain-containing protein 17	Adam17
NaN	NaN	NaN	820510	NaN	NaN	820510	NaN	NaN	NaN	NaN	2	4.3	0	15.814	Q9R1V6	Q9R1V6	Disintegrin and metalloproteinase domain-containing protein 22	Adam22
NaN	NaN	NaN	1868800	1317700	1464100	1550200	NaN	NaN	NaN	NaN	2	3.6	0	13.786	Q9R1V7	Q9R1V7	Disintegrin and metalloproteinase domain-containing protein 23	Adam23
198830	NaN	198830	827190	372510	NaN	599850	282050	NaN	466690	374370	2	3.3	0	9.5739	Q61072	Q61072	Disintegrin and metalloproteinase domain-containing protein 9	Adam9
NaN	1063500	1063500	950820	1241100	1015400	1.06911e+06	1083100	2561500	1866200	1.83693e+06	2	3.4	0	6.691	Q60936	Q60936	Atypical kinase ADCK3, mitochondrial	Adck3
14579000	8816900	11697950	6647400	7622700	23658000	12642700	69068000	47485000	7118400	41223800	12	27.5	0	37.959	P00329	P00329	Alcohol dehydrogenase 1	Adh1
1097900	1595500	1346700	2702600	5358900	6400700	4.82073e+06	5073100	3496200	3916600	4.16197e+06	8	20.3	0	23.741	P28474	P28474	Alcohol dehydrogenase class-3	Adh5
14413000	2004800	8208900	18663000	13072000	17027000	16254000	9261300	1192600	7021800	5.82523e+06	10	36.3	0	67.111	E9Q5Z6	E9Q5Z6		Adh6a
163080000	172420000	167750000	96969000	147830000	137850000	1.2755e+08	135150000	37646000	82639000	85145000	6	25.5	0	104.88	Q60994	Q60994	Adiponectin	Adipoq
NaN	1485800	1485800	857680	10878000	7947700	6.56113e+06	3803900	2094500	NaN	2949200	6	16.1	0	20.008	P55264	P55264	Adenosine kinase	Adk
NaN	NaN	NaN	457000	1705800	801970	988257	NaN	NaN	NaN	NaN	3	8.1	0	34.063	Q8VDL4	Q8VDL4	ADP-dependent glucokinase	Adpgk
502220	1320300	911260	1022300	NaN	NaN	1022300	2426600	2598200	NaN	2512400	3	8.1	0	12.641	P54822	P54822	Adenylosuccinate lyase	Adsl
104920	520350	312635	1210600	1089100	1490100	1.26327e+06	4327300	8134500	855810	4.4392e+06	7	18.8	0	20.873	P28650	P28650	Adenylosuccinate synthetase isozyme 1	Adssl1
142360	NaN	142360	1062600	920470	3620400	1.86782e+06	643280	43256	1281500	656012	4	8.6	0	16.067	O89020	O89020	Afamin	Afm
NaN	NaN	NaN	NaN	NaN	NaN	NaN	387200	508970	NaN	448085	1	3.9	0.0035229	3.5417	Q8K4H1	Q8K4H1	Kynurenine formamidase	Afmid
8421800	5489600	6955700	554030	4879800	9891800	5.10854e+06	2220900	307370	1500800	1.34302e+06	6	28.3	0	70.823	Q64191	Q64191	N(4)-(beta-N-acetylglucosaminyl)-L-asparaginase;Glycosylasparaginase alpha chain;Glycosylasparaginase beta chain	Aga
NaN	NaN	NaN	1117500	NaN	1775200	1446350	NaN	NaN	NaN	NaN	4	14.7	0	8.0026	Q9ESW4	Q9ESW4	Acylglycerol kinase, mitochondrial	Agk
367510	1465100	916305	1828500	9192300	17771000	9.59727e+06	1745200	2091600	4068100	2.63497e+06	31	23.7	0	171	F8VPN4	F8VPN4		Agl
NaN	NaN	NaN	NaN	136190	209070	172630	NaN	NaN	NaN	NaN	1	1.6	0.0098214	2.6191	Q8CJG1;Q8CJG0;Q8CJF9;Q8CJF8	Q8CJG1;Q8CJG0;Q8CJF9;Q8CJF8	Protein argonaute-1;Protein argonaute-2;Protein argonaute-3;Protein argonaute-4	Ago1;Ago2;Ago3;Ago4
1557700	NaN	1557700	1154600	NaN	NaN	1154600	4644200	1682000	NaN	3163100	3	7.7	0	5.7725	Q9D517	Q9D517	1-acyl-sn-glycerol-3-phosphate acyltransferase gamma	Agpat3
5319500	8029300	6674400	21411000	12960000	17565000	17312000	11705000	8170500	11526000	1.04672e+07	21	16.6	0	323.31	A2ASQ1	A2ASQ1	Agrin;Agrin N-terminal 110 kDa subunit;Agrin C-terminal 110 kDa subunit;Agrin C-terminal 90 kDa fragment;Agrin C-terminal 22 kDa fragment	Agrn
NaN	NaN	NaN	NaN	1959300	2506000	2232650	NaN	NaN	NaN	NaN	2	4.8	0	5.8266	P11859	P11859	Angiotensinogen;Angiotensin-1;Angiotensin-2;Angiotensin-3;Angiotensin-4;Angiotensin 1-9;Angiotensin 1-7;Angiotensin 1-5;Angiotensin 1-4	Agt
198950	79601	139276	NaN	NaN	529920	529920	NaN	NaN	140950	140950	2	4.3	0.0010724	4.2622	Q3UEG6	Q3UEG6	Alanine--glyoxylate aminotransferase 2, mitochondrial	Agxt2
25985000	55680000	40832500	192930000	489180000	580230016	4.2078e+08	36050000	50620000	130050000	72240000	30	74.3	0	323.31	P50247	P50247	Adenosylhomocysteinase	Ahcy
NaN	NaN	NaN	721570	2709900	3297100	2.24286e+06	1270300	887510	NaN	1078905	2	3.8	0	15.586	Q80SW1;Q68FL4	Q80SW1;Q68FL4	Putative adenosylhomocysteinase 2;Putative adenosylhomocysteinase 3	Ahcyl1;Ahcyl2
511560	1230300	870930	1625500	2116400	3163500	2301800	1635800	1636100	949010	1406970	49	30.1	0	149.02	E9Q616	E9Q616		Ahnak
NaN	NaN	NaN	276550	542840	NaN	409695	NaN	NaN	NaN	NaN	1	3.6	0.0087236	2.8127	Q8BK64	Q8BK64	Activator of 90 kDa heat shock protein ATPase homolog 1	Ahsa1
77863000	70894000	74378500	583729984	590369984	857520000	677206656	299480000	134100000	328070016	2.53883e+08	11	46.4	0	323.31	P29699;CON__P12763	P29699	Alpha-2-HS-glycoprotein	Ahsg
NaN	862290	862290	26220000	22375000	30023000	26206000	564200	3614200	9052600	4.41033e+06	16	32.8	0	184.68	Q9Z0X1	Q9Z0X1	Apoptosis-inducing factor 1, mitochondrial	Aifm1
NaN	929670	929670	NaN	3129500	4988200	4058850	NaN	136730	1755600	946165	6	27.1	0	20.573	P31230	P31230	Aminoacyl tRNA synthase complex-interacting multifunctional protein 1;Endothelial monocyte-activating polypeptide 2	Aimp1
6328700	7499200	6913950	3323000	5881800	13032000	7.41227e+06	58155000	50559000	5303900	3.8006e+07	6	36.1	0	17.285	Q9R0Y5	Q9R0Y5	Adenylate kinase isoenzyme 1	Ak1
558930	NaN	558930	6885800	8700600	5947400	7.17793e+06	2081700	NaN	1475500	1778600	5	22.2	0	10.066	Q9WTP6	Q9WTP6	Adenylate kinase 2, mitochondrial;Adenylate kinase 2, mitochondrial, N-terminally processed	Ak2
NaN	NaN	NaN	NaN	3911100	4968000	4439550	880490	NaN	957630	919060	2	9.3	0.0048709	3.2579	Q9WTP7	Q9WTP7	GTP:AMP phosphotransferase AK3, mitochondrial	Ak3
8899500	7084200	7991850	20519000	22683000	43606000	28936000	4220600	8457500	4423100	5700400	11	34.8	0	323.31	Q9JII6	Q9JII6	Alcohol dehydrogenase [NADP(+)]	Akr1a1
7173100	3020100	5096600	5688200	22634000	26366000	18229400	6273300	9266100	25199000	1.35795e+07	7	22.8	0	18.291	P45376	P45376	Aldose reductase	Akr1b1
1132500	NaN	1132500	1506500	17289000	42713000	2.05028e+07	1277400	NaN	NaN	1277400	7	21.5	0	15.93	G5E895	G5E895		Akr1b10
NaN	NaN	NaN	1837700	5913800	7549700	5100400	NaN	NaN	975180	975180	4	8.9	0	5.3802	P21300	P21300	Aldose reductase-related protein 1	Akr1b7
3740800	4370100	4055450	2380900	3431400	18335000	8049100	2954600	2048100	386350	1796350	4	15.2	0	14.182	Q8VC28;Q9JLI0	Q8VC28;Q9JLI0	Aldo-keto reductase family 1 member C13	Akr1c13;Akr1c12
5192400	4430100	4811250	3898800	5747700	10468000	6.70483e+06	5518600	4248900	16884000	8.88383e+06	7	26.1	0	263.17	P10518	P10518	Delta-aminolevulinic acid dehydratase	Alad
1907600000	2161600000	2034600000	12321999872	7986299904	13016000512	11108100096	2110700032	1500099968	3178299904	2.26303e+09	67	84.4	0	323.31	P07724	P07724	Serum albumin	Alb
NaN	NaN	NaN	3901800	741300	8242200	4295100	NaN	224630	325800	275215	8	14.9	0	17.796	Q61490	Q61490	CD166 antigen	Alcam
NaN	NaN	NaN	NaN	1564800	735040	1149920	87806	NaN	NaN	87806	3	3.6	0.0010701	4.2388	Q9Z110	Q9Z110	Delta-1-pyrroline-5-carboxylate synthase;Glutamate 5-kinase;Gamma-glutamyl phosphate reductase	Aldh18a1
120670	6497500	3309085	13223000	13628000	39304000	2.20517e+07	136010	5832600	14210000	6.7262e+06	11	24.2	0	32.586	P24549	P24549	Retinal dehydrogenase 1	Aldh1a1
NaN	NaN	NaN	NaN	NaN	585760	585760	NaN	NaN	NaN	NaN	3	4.4	0.0086679	2.763	Q62148	Q62148	Retinal dehydrogenase 2	Aldh1a2
NaN	181290	181290	NaN	NaN	1217100	1217100	NaN	NaN	268240	268240	7	13.4	0.0030769	3.7404	O35945	O35945	Aldehyde dehydrogenase, cytosolic 1	Aldh1a7
NaN	NaN	NaN	1787500	498870	1791700	1.35936e+06	1041700	998020	399000	812907	5	8.1	0	6.9337	Q9CZS1	Q9CZS1	Aldehyde dehydrogenase X, mitochondrial	Aldh1b1
3077300	10548000	6812650	55517000	74619000	107480000	7.92053e+07	4042200	12948000	21091000	1.26937e+07	48	57.4	0	323.31	Q8R0Y6	Q8R0Y6	Cytosolic 10-formyltetrahydrofolate dehydrogenase	Aldh1l1
NaN	NaN	NaN	1464500	1255000	1012100	1.24387e+06	NaN	NaN	NaN	NaN	9	9.5	0	63.338	Q8K009	Q8K009	Mitochondrial 10-formyltetrahydrofolate dehydrogenase	Aldh1l2
402790	5559600	2981195	76400000	149370000	215770000	147180000	23426000	35543000	51256000	3.67417e+07	24	53	0	323.31	P47738	P47738	Aldehyde dehydrogenase, mitochondrial	Aldh2
2582000	25723000	14152500	16632000	14982000	56586000	29400000	24000000	1114200	17165000	1.40931e+07	21	38	0	52.035	P47739	P47739	Aldehyde dehydrogenase, dimeric NADP-preferring	Aldh3a1
250370000	778540032	514455016	317329984	248900000	169960000	2.45397e+08	356880000	121750000	412860000	2.97163e+08	29	61.6	0	323.31	P47740	P47740	Fatty aldehyde dehydrogenase	Aldh3a2
1182200	998030	1090115	5213200	1724500	3755600	3.56443e+06	2588800	NaN	NaN	2588800	13	30.8	0	20.415	Q80VQ0	Q80VQ0	Aldehyde dehydrogenase family 3 member B1	Aldh3b1
13963000	7535900	10749450	43632000	26568000	41064000	37088000	14562000	1604100	7997000	8.05437e+06	14	30.9	0	128.53	E9Q3E1	E9Q3E1	Aldehyde dehydrogenase	Aldh3b2
1049700	667820	858760	40400000	59134000	81534000	60356000	5115300	5232800	39932000	1.676e+07	15	32	0	169.69	Q8CHT0	Q8CHT0	Delta-1-pyrroline-5-carboxylate dehydrogenase, mitochondrial	Aldh4a1
NaN	NaN	NaN	4694800	3225200	7177200	5032400	NaN	NaN	4600700	4600700	8	20.5	0	24.696	Q8BWF0	Q8BWF0	Succinate-semialdehyde dehydrogenase, mitochondrial	Aldh5a1
NaN	NaN	NaN	1364200	1207500	870890	1147530	1487400	2875400	588530	1.65044e+06	5	11.6	0	18.805	Q9EQ20	Q9EQ20	Methylmalonate-semialdehyde dehydrogenase [acylating], mitochondrial	Aldh6a1
21670000	10849000	16259500	38703000	74238000	91442000	6.81277e+07	5112000	10499000	25994000	1.38683e+07	17	34.5	0	147.82	Q9DBF1	Q9DBF1	Alpha-aminoadipic semialdehyde dehydrogenase	Aldh7a1
3177300	2812500	2994900	2784800	6780100	8667100	6.07733e+06	2206500	550730	NaN	1378615	4	11.9	0	20.256	Q8BH00	Q8BH00	Aldehyde dehydrogenase family 8 member A1	Aldh8a1
NaN	420950	420950	960290	NaN	NaN	960290	419680	340730	279660	346690	3	6.9	0	5.0438	Q9JLJ2	Q9JLJ2	4-trimethylaminobutyraldehyde dehydrogenase	Aldh9a1
235860000	287440000	261650000	1230599936	3305400064	4858899968	3.13163e+09	548390016	489430016	473040000	5.0362e+08	35	83	0	323.31	P05064;A6ZI46;A6ZI47	P05064;A6ZI46	Fructose-bisphosphate aldolase A;Fructose-bisphosphate aldolase	Aldoa;Aldoart1
1729200	2124500	1926850	192210000	473720000	631760000	4.32563e+08	30830000	46740000	122540000	6.67033e+07	18	55.8	0	323.31	Q91Y97	Q91Y97	Fructose-bisphosphate aldolase B	Aldob
NaN	NaN	NaN	1676500	17801000	10353000	9943500	NaN	NaN	NaN	NaN	13	36.4	0	108.65	P05063	P05063	Fructose-bisphosphate aldolase C	Aldoc
NaN	NaN	NaN	NaN	NaN	NaN	NaN	NaN	NaN	NaN	NaN	2	4.6	0.00797	3.0085	Q8K2A8	Q8K2A8	Dol-P-Man:Man(5)GlcNAc(2)-PP-Dol alpha-1,3-mannosyltransferase	Alg3
NaN	1647000	1647000	4463400	6623100	5471600	5.51937e+06	4356500	1176600	565420	2032840	13	24.1	0	53.925	O70582;REV__O70582	O70582	Arachidonate 12-lipoxygenase, 12R-type	Alox12b
NaN	2525000	2525000	1274400	1702200	2555800	1.84413e+06	828130	521540	957730	769133	11	19.1	0	47.55	Q9WV07	Q9WV07	Hydroperoxide isomerase ALOXE3	Aloxe3
298080000	415360000	356720000	434769984	199210000	173400000	2.69127e+08	265980000	47761000	224640000	1.7946e+08	26	63.9	0	323.31	F8VPQ6	F8VPQ6	Alkaline phosphatase	Alpi
58566000	80168000	69367000	115510000	30478000	44823000	6.36037e+07	44883000	5036800	13726000	2.12153e+07	25	54.2	0	323.31	P09242	P09242	Alkaline phosphatase, tissue-nonspecific isozyme	Alpl
NaN	NaN	NaN	1749100	6847900	6977000	5.19133e+06	NaN	NaN	1341000	1341000	2	11.9	0	4.8417	Q9JJW6;O08583	Q9JJW6;O08583	Aly/REF export factor 2;THO complex subunit 4	Alyref2;Alyref
NaN	NaN	NaN	NaN	1052600	1202900	1127750	NaN	NaN	NaN	NaN	3	10.5	0	5.2789	O09174	O09174	Alpha-methylacyl-CoA racemase	Amacr
545250	NaN	545250	NaN	NaN	1089000	1089000	NaN	NaN	430050	430050	4	12.9	0	13.813	Q07456	Q07456	Protein AMBP;Alpha-1-microglobulin;Inter-alpha-trypsin inhibitor light chain;Trypstatin	Ambp
NaN	NaN	NaN	2807600	2618900	3044400	2.82363e+06	NaN	113990	2234200	1174095	2	6.1	0	4.7686	Q9DBA8	Q9DBA8	Probable imidazolonepropionase	Amdhd1
NaN	NaN	NaN	NaN	3166700	9422500	6294600	1249800	1662400	2010100	1.64077e+06	7	14	0	24.335	Q3V1D3	Q3V1D3	AMP deaminase 1	Ampd1
2094100	4602000	3348050	12899000	46701000	43033000	34211000	371420	2085100	4163100	2206540	19	42.9	0	176.16	P00687;CON__Q3MHH8	P00687	Alpha-amylase 1	Amy1
73221000	271100000	172160500	191510000	476689984	751059968	4.73087e+08	82815000	43489000	25712000	50672000	30	68.5	0	323.31	P00688;E9PV85	P00688;E9PV85	Pancreatic alpha-amylase;Alpha-amylase	Amy2;Amy2a1
232280	NaN	232280	NaN	NaN	NaN	NaN	NaN	NaN	NaN	NaN	1	0.9	0.0090703	2.717	Q6P1H6	Q6P1H6	Ankyrin repeat and LEM domain-containing protein 2	Ankle2
NaN	NaN	NaN	NaN	276450	NaN	276450	NaN	NaN	NaN	NaN	1	1.3	0.0091158	2.7524	Q6P9J9	Q6P9J9	Anoctamin-6	Ano6
NaN	NaN	NaN	1446200	2415800	8223400	4.02847e+06	NaN	NaN	898910	898910	3	14.3	0	8.7805	Q9EST5;Q64G17	Q9EST5	Acidic leucine-rich nuclear phosphoprotein 32 family member B	Anp32b
NaN	NaN	NaN	5297200	26957000	13350000	15201400	1275700	2098000	NaN	1686850	2	5.4	0	9.1618	P97822	P97822	Acidic leucine-rich nuclear phosphoprotein 32 family member E	Anp32e
2578000	3253700	2915850	81019000	56845000	83869000	73911000	1092700	3913900	13680000	6.22887e+06	30	35.4	0	323.31	P97449	P97449	Aminopeptidase N	Anpep
3607300	11458000	7532650	353849984	430630016	559379968	4.47953e+08	45210000	67998000	93142000	6.87833e+07	32	69.9	0	323.31	P10107	P10107	Annexin A1	Anxa1
19325000	58056000	38690500	54221000	32511000	33851000	4.01943e+07	165600000	60383000	18296000	8.14263e+07	22	42.7	0	323.31	P97384	P97384	Annexin A11	Anxa11
NaN	NaN	NaN	470760	NaN	489250	480005	NaN	NaN	3307400	3307400	2	6.3	0.0049213	3.3109	Q99JG3	Q99JG3	Annexin A13	Anxa13
526340	9084800	4805570	145860000	208820000	284129984	2.12937e+08	54348000	35019000	86069000	5.84787e+07	24	59	0	323.31	P07356	P07356	Annexin A2	Anxa2
NaN	1693300	1693300	4867900	17284000	20864000	1.43386e+07	839780	493230	641980	658330	11	31.9	0	130.52	O35639	O35639	Annexin A3	Anxa3
3521400	6375500	4948450	32857000	66636000	71331000	5.69413e+07	41867000	18974000	14833000	2.52247e+07	16	51.4	0	323.31	P97429	P97429	Annexin A4	Anxa4
8756900	22480000	15618450	186170000	363830016	575790016	375263344	32795000	36700000	31112000	3.35357e+07	21	60.2	0	323.31	P48036	P48036	Annexin A5	Anxa5
12118000	24048000	18083000	128170000	207630000	236780000	190860000	82884000	48806000	48803000	6.01643e+07	43	61.5	0	323.31	P14824	P14824	Annexin A6	Anxa6
2951200	5896000	4423600	10611000	10722000	19383000	13572000	71589000	18630000	12766000	3.43283e+07	14	31.1	0	157.83	Q07076	Q07076	Annexin A7	Anxa7
NaN	NaN	NaN	11257000	33027000	64859000	36381000	638960	850620	4147700	1.87909e+06	12	46.5	0	316.98	O35640	O35640	Annexin A8	Anxa8
1009100	5188800	3098950	27445000	2865000	9748600	1.33529e+07	22272000	4271200	3483400	1.00089e+07	27	45.4	0	225.61	Q8JZQ5;Q6WIZ7	Q8JZQ5	Amiloride-sensitive amine oxidase [copper-containing]	Aoc1
141390	NaN	141390	2336700	13122000	28933000	1.47972e+07	959730	1171900	NaN	1065815	11	16.2	0	35.923	O70423;Q812C9	O70423	Membrane primary amine oxidase	Aoc3
1073100	2455500	1764300	1495500	120920	689620	768680	456240	NaN	203590	329915	11	11.4	0	38.922	O54754	O54754	Aldehyde oxidase 1	Aox1
1049800	4738400	2894100	4603700	NaN	428030	2515865	3203900	1761800	NaN	2482850	3	2.2	0.00054675	4.4385	Q5SGK3	Q5SGK3	Aldehyde oxidase 2	Aox2
46322000	93549000	69935500	30313000	4457400	14517000	1.64291e+07	51714000	13952000	7436100	2.43674e+07	39	38	0	323.31	G3X982	G3X982	Aldehyde oxidase 3	Aox3
52550000	87748000	70149000	118360000	122920000	90585000	1.10622e+08	133830000	55654000	83027000	90837000	47	42.6	0	323.31	Q3TYQ9	Q3TYQ9	Aldehyde oxidase 4	Aox4
NaN	NaN	NaN	455270	2658700	1569800	1.56126e+06	NaN	NaN	1912700	1912700	9	11.5	0	10.851	O35643	O35643	AP-1 complex subunit beta-1	Ap1b1
104130	421500	262815	NaN	317830	664340	491085	1079100	51637	NaN	565368	5	5.4	0	6.6586	P22892	P22892	AP-1 complex subunit gamma-1	Ap1g1
NaN	NaN	NaN	154870	NaN	724680	439775	202230	634810	NaN	418520	8	9.3	0	13.363	P17427;P17426	P17427	AP-2 complex subunit alpha-2	Ap2a2
229350	346330	287840	5175800	4303900	2043500	3.84107e+06	1680700	1575600	1245200	1500500	11	14.3	0	63.483	Q9DBG3	Q9DBG3	AP-2 complex subunit beta	Ap2b1
556620	NaN	556620	60354	407580	2277600	915178	117180	1222400	372240	570607	5	4.9	0	9.1506	O54774	O54774	AP-3 complex subunit delta-1	Ap3d1
863450	577280	720365	1118300	1165000	4387200	2223500	NaN	NaN	NaN	NaN	4	7	0	16.394	Q8R146	Q8R146	Acylamino-acid-releasing enzyme	Apeh
NaN	NaN	NaN	4508100	13266000	16859000	1.15444e+07	NaN	NaN	2008600	2008600	7	14.9	0	14.998	Q9D7N9	Q9D7N9	Adipocyte plasma membrane-associated protein	Apmap
NaN	3201900	3201900	15417000	42466000	64955000	40946000	92723000	62863000	39174000	64920000	13	42.4	0	58.361	Q00623;CON__P15497	Q00623	Apolipoprotein A-I;Proapolipoprotein A-I;Truncated apolipoprotein A-I	Apoa1
NaN	1619300	1619300	NaN	NaN	3681300	3681300	982980	NaN	NaN	982980	1	6.4	0	8.0737	Q8K4Z3	Q8K4Z3	NAD(P)H-hydrate epimerase	Apoa1bp
NaN	NaN	NaN	1782900	9173800	9553600	6.83677e+06	17921000	16726000	1423800	12023600	16	48.9	0	66.924	P06728	P06728	Apolipoprotein A-IV	Apoa4
809490	11909000	6359245	NaN	NaN	NaN	NaN	29599000	28719000	NaN	29159000	5	19.6	0	27.84	Q9WV35	Q9WV35	Probable C->U-editing enzyme APOBEC-2	Apobec2
NaN	9843200	9843200	NaN	NaN	NaN	NaN	NaN	3910600	NaN	3910600	2	18.2	0.0090457	2.7033	P34928	P34928	Apolipoprotein C-I;Truncated apolipoprotein C-I	Apoc1
50001000	18176000	34088500	7015500	3047600	5161300	5074800	33820000	7157900	10345000	1.71076e+07	5	27	0	51.618	P51910	P51910	Apolipoprotein D	Apod
6314500	1781800	4048150	3393800	20588000	45905000	23295600	8388600	6793200	3460600	6.21413e+06	15	42.4	0	42.296	P08226	P08226	Apolipoprotein E	Apoe
NaN	NaN	NaN	16716000	17895000	31265000	2.19587e+07	5299600	8335800	15604000	9.74647e+06	10	30.4	0	24.508	Q01339	Q01339	Beta-2-glycoprotein 1	Apoh
NaN	NaN	NaN	7444600	2757900	NaN	5101250	NaN	2126800	NaN	2126800	2	13.1	0	5.8772	Q9DCZ4	Q9DCZ4	Apolipoprotein O	Apoo
NaN	NaN	NaN	1132600	2978700	2717000	2276100	NaN	1909400	876280	1392840	6	27.2	0	25.689	Q78IK4	Q78IK4	MICOS complex subunit Mic27	Apool
3110200	3971500	3540850	31985000	54539000	64604000	50376000	NaN	2323300	14837000	8580150	2	6.3	0.0025773	3.8113	Q02013	Q02013	Aquaporin-1	Aqp1
NaN	NaN	NaN	336170	637410	1572500	848693	1174400	74717	198630	482582	3	4.5	0	7.1663	Q5XJY5	Q5XJY5	Coatomer subunit delta	Arcn1
3512900	1265700	2389300	18029000	24746000	14300000	19025000	3257400	9640900	3880300	5.59287e+06	7	39.8	0	18.951	P84078;P61205;Q8BSL7	P84078;P61205;Q8BSL7	ADP-ribosylation factor 1;ADP-ribosylation factor 3;ADP-ribosylation factor 2	Arf1;Arf3;Arf2
NaN	NaN	NaN	6443100	8456100	12442000	9.11373e+06	2487500	NaN	NaN	2487500	4	27.2	0.0010689	4.2205	P61750	P61750	ADP-ribosylation factor 4	Arf4
NaN	NaN	NaN	1951300	6335400	5842800	4.70983e+06	NaN	NaN	1253500	1253500	5	37.2	0.00054945	4.5068	P84084	P84084	ADP-ribosylation factor 5	Arf5
20645000	46957000	33801000	84016000	183380000	257090000	1.74829e+08	18900000	34076000	45517000	32831000	14	56.7	0	323.31	Q61176	Q61176	Arginase-1	Arg1
NaN	NaN	NaN	1166100	2190900	3431500	2.26283e+06	NaN	NaN	4250100	4250100	2	6.5	0	8.4301	O08691	O08691	Arginase-2, mitochondrial	Arg2
828670	1185500	1007085	29171000	22239000	8243600	1.98845e+07	2867100	1878700	620780	1788860	3	20.6	0	17.137	Q99PT1	Q99PT1	Rho GDP-dissociation inhibitor 1	Arhgdia
NaN	NaN	NaN	NaN	NaN	333150	333150	NaN	NaN	NaN	NaN	1	2.5	0	4.9139	Q9Z1K5	Q9Z1K5	E3 ubiquitin-protein ligase ARIH1	Arih1
NaN	7515400	7515400	48594000	NaN	13691000	31142500	251470000	105030000	13436000	123312000	8	30.9	0	323.31	Q8R5J9	Q8R5J9	PRA1 family protein 3	Arl6ip5
769050	NaN	769050	2735300	14236000	9546800	8.83937e+06	NaN	1138200	NaN	1138200	4	21	0	7.5667	Q9CQW2	Q9CQW2	ADP-ribosylation factor-like protein 8B	Arl8b
NaN	NaN	NaN	NaN	NaN	NaN	NaN	1333000	NaN	NaN	1333000	1	2.7	0.0048662	3.2504	Q9WV32	Q9WV32	Actin-related protein 2/3 complex subunit 1B	Arpc1b
NaN	NaN	NaN	NaN	NaN	556550	556550	1747100	352140	NaN	1049620	4	14	0	9.362	Q9CVB6	Q9CVB6	Actin-related protein 2/3 complex subunit 2	Arpc2
6110300	NaN	6110300	1113300	6895300	3509400	3.83933e+06	4397000	7260900	NaN	5828950	4	25	0	9.4664	P59999	P59999	Actin-related protein 2/3 complex subunit 4	Arpc4
21246000	38870000	30058000	49491000	7089200	7280700	2.1287e+07	17047000	5463600	34159000	1.88899e+07	9	34.2	0	323.31	P50428	P50428	Arylsulfatase A	Arsa
4127100	2555500	3341300	NaN	5019100	4177900	4598500	474770	353320	NaN	414045	7	20.6	0	24.616	Q9WV54	Q9WV54	Acid ceramidase;Acid ceramidase subunit alpha;Acid ceramidase subunit beta	Asah1
NaN	NaN	NaN	3304800	6119700	6068000	5.16417e+06	NaN	NaN	NaN	NaN	5	9.5	0	34.254	Q9JHE3	Q9JHE3	Neutral ceramidase;Neutral ceramidase soluble form	Asah2
1460300	13470000	7465150	21634000	71459000	109090000	6.73943e+07	5048000	4747100	16340000	8711700	18	42.5	0	141.14	Q91YI0	Q91YI0	Argininosuccinate lyase	Asl
2519800	195330	1357565	3834100	5161100	3643600	4.21293e+06	4128200	5874100	1444300	3.81553e+06	9	18	0	135.74	Q99MQ4	Q99MQ4	Asporin	Aspn
3113500	3073900	3093700	296660	4896000	4535600	3.24275e+06	292470	NaN	1503500	897985	5	19.6	0	17.461	Q8C0M9	Q8C0M9	Isoaspartyl peptidase/L-asparaginase;Isoaspartyl peptidase/L-asparaginase alpha chain;Isoaspartyl peptidase/L-asparaginase beta chain	Asrgl1
4588500	12588000	8588250	42813000	41853000	65088000	49918000	17475000	30958000	35126000	27853000	15	31.3	0	96.534	P16460;J3QNG0	P16460;J3QNG0	Argininosuccinate synthase	Ass1;Gm5424
NaN	NaN	NaN	NaN	NaN	NaN	NaN	NaN	NaN	NaN	NaN	1	3.9	0.004931	3.328	Q925I1	Q925I1	ATPase family AAA domain-containing protein 3	Atad3
35558000	55531000	45544500	38119000	28884000	23045000	30016000	22607000	4556000	17235000	1.47993e+07	23	43.2	0	296.41	Q8BP56	Q8BP56	Acid trehalase-like protein 1	Athl1
NaN	1092800	1092800	2910100	2219200	3817900	2982400	712360	307840	2785200	1.26847e+06	7	15	0	30.765	Q9CWJ9	Q9CWJ9	Bifunctional purine biosynthesis protein PURH;Phosphoribosylaminoimidazolecarboxamide formyltransferase;IMP cyclohydrolase	Atic
3374000	1413800	2393900	88267000	75746000	116580000	93531000	20343000	46628000	23011000	29994000	33	37	0	323.31	Q8VDN2	Q8VDN2	Sodium/potassium-transporting ATPase subunit alpha-1	Atp1a1
446050	602280	524165	4817800	4109100	6202400	5043100	4583300	3621200	199710	2.8014e+06	25	28.8	0	323.31	Q6PIE5	Q6PIE5	Sodium/potassium-transporting ATPase subunit alpha-2	Atp1a2
2029500	2493100	2261300	8946800	8011300	6723300	7893800	6573600	6319900	5273100	6.05553e+06	24	28	0	150.05	Q6PIC6	Q6PIC6	Sodium/potassium-transporting ATPase subunit alpha-3	Atp1a3
429880	21249000	10839440	559980032	559569984	529630016	5.49727e+08	141390000	177370000	384609984	2.34457e+08	15	39.1	0	195.53	P14094	P14094	Sodium/potassium-transporting ATPase subunit beta-1	Atp1b1
467220	NaN	467220	57954000	58689000	123870000	80171000	1562000	2572200	2967700	2367300	9	32.1	0	79.081	P14231	P14231	Sodium/potassium-transporting ATPase subunit beta-2	Atp1b2
NaN	NaN	NaN	1222900	5984900	16053000	7753600	6258300	1743200	4463700	4.15507e+06	3	14.7	0	14.408	P97370	P97370	Sodium/potassium-transporting ATPase subunit beta-3	Atp1b3
NaN	NaN	NaN	NaN	24447000	1281300	12864150	NaN	NaN	21946000	21946000	2	6.7	0.0015814	4.0547	Q99ME6	Q99ME6	Protein ATP1B4	Atp1b4
602769984	653360000	628064992	1101699968	912739968	953110016	9.89183e+08	1239900032	954990016	449710016	8.81533e+08	51	46.5	0	323.31	Q8R429	Q8R429	Sarcoplasmic/endoplasmic reticulum calcium ATPase 1	Atp2a1
4060100	2893400	3476750	17918000	26821000	16681000	2.04733e+07	13333000	9320000	7760300	1.01378e+07	32	31.9	0	114.44	O55143	O55143	Sarcoplasmic/endoplasmic reticulum calcium ATPase 2	Atp2a2
NaN	NaN	NaN	3215300	2749700	4798200	3.58773e+06	5869400	7447200	NaN	6658300	14	13.5	0	103.88	Q64518	Q64518	Sarcoplasmic/endoplasmic reticulum calcium ATPase 3	Atp2a3
NaN	NaN	NaN	927700	1001400	743480	890860	2726000	1021300	346780	1.36469e+06	5	5.6	0	47.262	G5E829;Q0VF55;Q9R0K7	G5E829;Q0VF55;Q9R0K7	Plasma membrane calcium-transporting ATPase 1;Calcium-transporting ATPase;Plasma membrane calcium-transporting ATPase 2	Atp2b1;Atp2b3;Atp2b2
294500	469980	382240	520820	719110	1042000	760643	1391600	1489600	299100	1060100	6	7.2	0	15.666	Q64436	Q64436	Potassium-transporting ATPase alpha chain 1	Atp4a
NaN	NaN	NaN	45851000	38350000	41067000	41756000	13759000	10381000	27398000	1.71793e+07	2	9.2	0	19.459	P50992	P50992	Potassium-transporting ATPase subunit beta	Atp4b
16116000	15336000	15726000	50690000	120830000	89774000	87098000	74478000	79147000	85636000	7.97537e+07	26	47.7	0	323.31	Q03265	Q03265	ATP synthase subunit alpha, mitochondrial	Atp5a1
63663000	50295000	56979000	31690000	17492000	34981000	2.80543e+07	74484000	86316000	18701000	5.98337e+07	19	52.9	0	323.31	P56480	P56480	ATP synthase subunit beta, mitochondrial	Atp5b
12658000	9731200	11194600	38237000	61014000	72555000	5.72687e+07	64421000	71892000	34509000	5.69407e+07	5	18.1	0	45.227	Q91VR2	Q91VR2	ATP synthase subunit gamma, mitochondrial	Atp5c1
NaN	NaN	NaN	NaN	6342000	NaN	6342000	8825000	NaN	NaN	8825000	2	28.8	0.0094595	2.6689	P56382	P56382	ATP synthase subunit epsilon, mitochondrial	Atp5e
2205600	628250	1416925	8190400	8568200	32022000	16260200	23069000	30408000	4528900	19335300	11	36.3	0	42.762	Q9CQQ7	Q9CQQ7	ATP synthase F(0) complex subunit B1, mitochondrial	Atp5f1
31641000	4324200	17982600	26492000	20544000	12178000	19738000	9100600	25741000	35110000	23317200	3	35.2	0	6.3043	Q06185	Q06185	ATP synthase subunit e, mitochondrial	Atp5i
4499800	813050	2656425	21857000	27711000	35378000	2.83153e+07	98720000	125860000	NaN	112290000	4	36.4	0	9.0135	P56135	P56135	ATP synthase subunit f, mitochondrial	Atp5j2
69366000	46574000	57970000	113160000	5763900	917550	39947150	118280000	120500000	1483400	80087800	3	28.2	0	23.372	Q9CPQ8	Q9CPQ8	ATP synthase subunit g, mitochondrial	Atp5l
137540	399430	268485	4279000	14602000	14973000	1.12847e+07	79723000	62012000	2725900	4.81536e+07	6	39.9	0	323.31	Q9DB20	Q9DB20	ATP synthase subunit O, mitochondrial	Atp5o
NaN	NaN	NaN	NaN	30489000	NaN	30489000	NaN	NaN	NaN	NaN	1	11.6	0	4.9317	P63082	P63082	V-type proton ATPase 16 kDa proteolipid subunit	Atp6v0c
NaN	NaN	NaN	NaN	NaN	589590	589590	NaN	NaN	NaN	NaN	1	2.4	0.003507	3.4767	P50516	P50516	V-type proton ATPase catalytic subunit A	Atp6v1a
916370	365140	640755	NaN	NaN	NaN	NaN	134620	NaN	NaN	134620	2	6.3	0.0090909	2.7325	Q9Z1G3;Q99L60	Q9Z1G3;Q99L60	V-type proton ATPase subunit C 1;V-type proton ATPase subunit C 2	Atp6v1c1;Atp6v1c2
NaN	NaN	NaN	NaN	NaN	NaN	NaN	1645300	1096800	NaN	1371050	2	6.2	0	7.1226	P50518	P50518	V-type proton ATPase subunit E 1	Atp6v1e1
NaN	NaN	NaN	939330	1509200	7253400	3.23398e+06	NaN	1884600	NaN	1884600	2	22	0	128.84	Q9CR51	Q9CR51	V-type proton ATPase subunit G 1	Atp6v1g1
NaN	NaN	NaN	NaN	2826800	347740	1587270	NaN	NaN	NaN	NaN	2	20.3	0	8.3306	Q9WTT4	Q9WTT4	V-type proton ATPase subunit G 2	Atp6v1g2
NaN	NaN	NaN	285120	265390	NaN	275255	NaN	NaN	NaN	NaN	3	2.7	0	6.1577	Q6A051	Q6A051	Attractin-like protein 1	Atrnl1
NaN	NaN	NaN	NaN	4375900	1018100	2697000	NaN	NaN	NaN	NaN	2	9.4	0	5.7783	Q64726	Q64726	Zinc-alpha-2-glycoprotein	Azgp1
NaN	NaN	NaN	10317000	24363000	19689000	18123000	NaN	NaN	13572000	13572000	2	15.1	0.0035623	3.6443	P01887	P01887	Beta-2-microglobulin	B2m
NaN	NaN	NaN	NaN	477070	NaN	477070	NaN	NaN	317720	317720	1	4.3	0.0079588	2.9985	Q91YN9	Q91YN9	BAG family molecular chaperone regulator 2	Bag2
NaN	4061200	4061200	4287400	9548000	1585400	5.14027e+06	1941300	4008900	20495000	8.81507e+06	3	30.2	0	39.22	L7N257	L7N257		BC117090
NaN	NaN	NaN	9642100	10031000	17335000	1.2336e+07	NaN	NaN	2362300	2362300	11	24.4	0	123.79	Q9R069	Q9R069	Basal cell adhesion molecule	Bcam
4897500	3560500	4229000	1030300	7823100	6822400	5.22527e+06	4673700	4062000	NaN	4367850	7	24.2	0	22.043	O35855	O35855	Branched-chain-amino-acid aminotransferase, mitochondrial	Bcat2
146760	NaN	146760	1679600	553570	1033200	1088790	NaN	NaN	614060	614060	3	5	0	24.499	Q03311	Q03311	Cholinesterase	Bche
NaN	NaN	NaN	456610	871400	905180	744397	3459500	7720500	NaN	5590000	2	5	0.00353	3.5539	Q80XN0	Q80XN0	D-beta-hydroxybutyrate dehydrogenase, mitochondrial	Bdh1
NaN	NaN	NaN	517400	NaN	NaN	517400	NaN	NaN	1433600	1433600	2	11	0.0035088	3.4789	Q8JZV9	Q8JZV9	3-hydroxybutyrate dehydrogenase type 2	Bdh2
2937900	564910	1751405	305569984	194900000	391649984	2.97373e+08	15596000	60821000	51724000	4.27137e+07	12	36	0	323.31	P28653	P28653	Biglycan	Bgn
21246000	24798000	23022000	121400000	119210000	144040000	1.28217e+08	21682000	22932000	46615000	3.04097e+07	17	50.4	0	323.31	O35490;Q91WS4	O35490	Betaine--homocysteine S-methyltransferase 1	Bhmt
29740000	61878000	45809000	10602000	42812000	41415000	3.16097e+07	91519000	3613900	200450000	9.85276e+07	24	55.4	0	323.31	Q8R016	Q8R016	Bleomycin hydrolase	Blmh
NaN	NaN	NaN	1034800	7347700	2170100	3.51753e+06	1027400	974620	840680	947567	5	18.6	0	11.89	Q9CY64	Q9CY64	Biliverdin reductase A	Blvra
NaN	NaN	NaN	NaN	NaN	NaN	NaN	1972900	198710	NaN	1085805	2	9.2	0.0035371	3.5693	Q923D2	Q923D2	Flavin reductase (NADPH)	Blvrb
NaN	NaN	NaN	1181900	NaN	NaN	1181900	895440	844990	1373800	1.03808e+06	2	13.1	0.0071667	3.0989	P15327	P15327	Bisphosphoglycerate mutase	Bpgm
NaN	NaN	NaN	787400	NaN	496130	641765	NaN	719500	1534200	1126850	2	8.9	0.0044665	3.3748	Q8R164	Q8R164	Valacyclovir hydrolase	Bphl
49930000	26267000	38098500	104320000	208490000	194640000	169150000	70926000	87979000	115730000	91545000	6	26.8	0	196.89	P07743	P07743	BPI fold-containing family A member 2	Bpifa2
NaN	NaN	NaN	NaN	NaN	627200	627200	590550	463700	NaN	527125	3	7.8	0	7.2556	Q61114	Q61114	BPI fold-containing family B member 1	Bpifb1
6381500	5036600	5709050	2472000	7621000	2707100	4266700	3523000	3939600	4264000	3.90887e+06	6	17.9	0	14.783	Q9Z0S1	Q9Z0S1	3(2),5-bisphosphate nucleotidase 1	Bpnt1
NaN	NaN	NaN	NaN	NaN	574730	574730	NaN	NaN	1475600	1475600	2	1.9	0.0020855	3.9174	Q9ESU6;Q8K2F0	Q9ESU6;Q8K2F0	Bromodomain-containing protein 4;Bromodomain-containing protein 3	Brd4;Brd3
NaN	NaN	NaN	85312000	94895000	137100000	105769000	2820600	14324000	25606000	14250200	9	25.7	0	80.906	P18572	P18572	Basigin	Bsg
NaN	NaN	NaN	8850600	14660000	16545000	1.33519e+07	NaN	1726600	4488600	3107600	3	11.6	0	12.868	Q8R2Q8	Q8R2Q8	Bone marrow stromal antigen 2	Bst2
NaN	NaN	NaN	327030	NaN	1955200	1141115	NaN	NaN	NaN	NaN	2	8.3	0	18.253	Q9WVA3	Q9WVA3	Mitotic checkpoint protein BUB3	Bub3
NaN	NaN	NaN	NaN	NaN	2671800	2671800	NaN	NaN	NaN	NaN	1	5.7	0.009058	2.7112	P98086	P98086	Complement C1q subcomponent subunit A	C1qa
NaN	NaN	NaN	3494600	2808100	14420000	6.90757e+06	NaN	NaN	NaN	NaN	2	9.9	0	7.2188	P14106	P14106	Complement C1q subcomponent subunit B	C1qb
366310	NaN	366310	NaN	NaN	NaN	NaN	NaN	NaN	NaN	NaN	1	10.8	0	43.362	O35658	O35658	Complement component 1 Q subcomponent-binding protein, mitochondrial	C1qbp
NaN	NaN	NaN	3722700	1176100	1405800	2.10153e+06	NaN	NaN	NaN	NaN	3	12.6	0	5.3518	Q9ES30	Q9ES30	Complement C1q tumor necrosis factor-related protein 3	C1qtnf3
NaN	NaN	NaN	855380	NaN	NaN	855380	NaN	NaN	NaN	NaN	1	3.6	0.0080113	3.0379	Q4ZJN1	Q4ZJN1	Complement C1q and tumor necrosis factor-related protein 9	C1qtnf9
661230	214950	438090	9050300	18641000	21683000	16458100	955960	3503100	5246900	3235320	54	35.1	0	323.31	P01027;CON__Q2UVX4	P01027	Complement C3;Complement C3 beta chain;C3-beta-c;Complement C3 alpha chain;C3a anaphylatoxin;Acylation stimulating protein;Complement C3b alpha chain;Complement C3c alpha chain fragment 1;Complement C3dg fragment;Complement C3g fragment;Complement C3d fragment;Complement C3f fragment;Complement C3c alpha chain fragment 2	C3
NaN	117100	117100	963660	1066500	865360	965173	649260	248480	118730	338823	6	4.4	0	79.599	P01029	P01029	Complement C4-B;Complement C4 beta chain;Complement C4 alpha chain;C4a anaphylatoxin;Complement C4 gamma chain	C4b
18134000	20670000	19402000	16189000	4086100	7068800	9.11463e+06	10383000	12311000	2941000	8545000	2	5.1	0.0080038	3.0301	P08607	P08607	C4b-binding protein	C4bpa
NaN	NaN	NaN	164340	193810	137870	165340	NaN	NaN	NaN	NaN	1	0.7	0.0067731	3.1998	P06684	P06684	Complement C5;Complement C5 beta chain;Complement C5 alpha chain;C5a anaphylatoxin;Complement C5 alpha chain	C5
13015000	8915000	10965000	79468000	163590000	163470000	1.35509e+08	31830000	53516000	96041000	6.04623e+07	11	61.3	0	153.02	P13634	P13634	Carbonic anhydrase 1	Ca1
66011000	128960000	97485500	60305000	156760000	283449984	166838328	40605000	41757000	49037000	4.37997e+07	9	48.1	0	102.68	P00920	P00920	Carbonic anhydrase 2	Ca2
71914000	137960000	104937000	214650000	684729984	515409984	471596656	273600000	139100000	434449984	282383328	15	56.5	0	323.31	P16015	P16015	Carbonic anhydrase 3	Ca3
NaN	NaN	NaN	NaN	1298700	1361200	1329950	NaN	NaN	NaN	NaN	2	8.5	0	5.7155	Q64444	Q64444	Carbonic anhydrase 4	Ca4
56562000	46207000	51384500	45793000	157460000	89165000	9.74727e+07	114440000	18496000	53828000	6.22547e+07	8	33.4	0	323.31	P18761	P18761	Carbonic anhydrase 6	Ca6
49016	NaN	49016	347990	452980	284000	361657	397350	NaN	328100	362725	3	2.1	0	58.509	Q02789	Q02789	Voltage-dependent L-type calcium channel subunit alpha-1S	Cacna1s
95707	267240	181474	14565000	14636000	19955000	1.63853e+07	2305900	1477600	7125400	3636300	19	24.4	0	308.01	O08532	O08532	Voltage-dependent calcium channel subunit alpha-2/delta-1;Voltage-dependent calcium channel subunit alpha-2-1;Voltage-dependent calcium channel subunit delta-1	Cacna2d1
264360	NaN	264360	300680	NaN	NaN	300680	NaN	NaN	1276600	1276600	2	3.5	0.0010811	4.3186	Q8R3Z5;P54285;Q8R0S4;Q8CC27	Q8R3Z5;P54285;Q8R0S4;Q8CC27	Voltage-dependent L-type calcium channel subunit beta-1;Voltage-dependent L-type calcium channel subunit beta-3;Voltage-dependent L-type calcium channel subunit beta-4;Voltage-dependent L-type calcium channel subunit beta-2	Cacnb1;Cacnb3;Cacnb4;Cacnb2
NaN	NaN	NaN	11239000	1854500	4283900	5.79247e+06	NaN	NaN	NaN	NaN	1	7.6	0	11.686	O70578	O70578	Voltage-dependent calcium channel gamma-1 subunit	Cacng1
NaN	NaN	NaN	2084900	2374700	2693600	2384400	NaN	NaN	NaN	NaN	2	7.6	0	7.303	Q8BLQ9	Q8BLQ9	Cell adhesion molecule 2	Cadm2
135690	NaN	135690	1147000	1103900	821290	1.02406e+06	NaN	NaN	876150	876150	2	7.7	0.001065	4.1802	P12658	P12658	Calbindin	Calb1
137220000	205420000	171320000	304009984	467560000	270520000	347363328	122210000	72869000	176790000	1.23956e+08	12	67.8	0	323.31	P62204	P62204	Calmodulin	Calm1
225950	NaN	225950	433650	9819400	NaN	5126525	NaN	NaN	NaN	NaN	6	40.5	0	37.072	Q9JM83	Q9JM83	Calmodulin-4	Calm4
NaN	NaN	NaN	316630016	484700000	711260032	5.04197e+08	14161000	12219000	71870000	32750000	29	69	0	323.31	P14211	P14211	Calreticulin	Calr
NaN	NaN	NaN	128760000	42593000	85136000	8.54963e+07	NaN	NaN	NaN	NaN	12	43.5	0	117.81	O35887	O35887	Calumenin	Calu
13403000	3142600	8272800	5675500	11195000	8398400	8.42297e+06	4487800	7239300	7789000	6.50537e+06	11	24.7	0	36.829	P11798	P11798	Calcium/calmodulin-dependent protein kinase type II subunit alpha	Camk2a
NaN	1580000	1580000	238500	NaN	576870	407685	NaN	323200	NaN	323200	6	14.4	0	8.7166	P28652	P28652	Calcium/calmodulin-dependent protein kinase type II subunit beta	Camk2b
NaN	NaN	NaN	NaN	586430	506800	546615	NaN	NaN	323540	323540	5	14	0	9.1455	Q6PHZ2	Q6PHZ2	Calcium/calmodulin-dependent protein kinase type II subunit delta	Camk2d
NaN	NaN	NaN	NaN	61791	NaN	61791	758920	737160	NaN	748040	7	7.1	0	19.087	Q6ZQ38	Q6ZQ38	Cullin-associated NEDD8-dissociated protein 1	Cand1
NaN	NaN	NaN	84756000	64383000	86180000	7.84397e+07	666780	2600300	7017300	3.42813e+06	17	28.6	0	253.98	P35564	P35564	Calnexin	Canx
5882400	1463000	3672700	16822000	22300000	26039000	2.17203e+07	2887800	1612100	11358000	5.28597e+06	12	26.4	0	56.252	P40124	P40124	Adenylyl cyclase-associated protein 1	Cap1
NaN	NaN	NaN	824560	459250	250320	511377	NaN	NaN	242550	242550	4	8.4	0	6.6832	Q9CYT6	Q9CYT6	Adenylyl cyclase-associated protein 2	Cap2
NaN	NaN	NaN	6466200	8590500	18168000	11074900	NaN	643170	NaN	643170	4	13.1	0	33.062	P24452	P24452	Macrophage-capping protein	Capg
1309200	1408700	1358950	6772600	14324000	14981000	1.20259e+07	871160	944260	3069000	1628140	13	18.5	0	165.71	O35350	O35350	Calpain-1 catalytic subunit	Capn1
NaN	221180	221180	3291400	7038400	10104000	6.81127e+06	NaN	580210	1196300	888255	9	13.1	0	33.039	O08529	O08529	Calpain-2 catalytic subunit	Capn2
NaN	NaN	NaN	1942700	12048000	8723100	7.57127e+06	NaN	NaN	903780	903780	3	11.2	0	5.7027	O88456;Q9D7J7	O88456	Calpain small subunit 1	Capns1
4905000	6571000	5738000	14134000	28797000	47196000	3.00423e+07	13958000	NaN	7420700	10689350	9	44.1	0	39.526	P47753	P47753	F-actin-capping protein subunit alpha-1	Capza1
24944000	24224000	24584000	25049000	95896000	88747000	6.98973e+07	40407000	22298000	17042000	2.65823e+07	9	42	0	59.987	P47754	P47754	F-actin-capping protein subunit alpha-2	Capza2
9216900	24282000	16749450	32774000	60373000	78071000	5.70727e+07	22303000	12289000	24010000	19534000	15	48.4	0	323.31	P47757	P47757	F-actin-capping protein subunit beta	Capzb
1734000	NaN	1734000	368950016	307220000	600609984	4.25593e+08	36132000	48025000	27987000	3.73813e+07	11	27.9	0	323.31	O09165	O09165	Calsequestrin-1	Casq1
NaN	NaN	NaN	7494100	24101000	31097000	2.08974e+07	3720000	2500500	308440	2.17631e+06	4	10.1	0	73.93	O09161	O09161	Calsequestrin-2	Casq2
1584900	14321000	7952950	26468000	55080000	74373000	5.19737e+07	9390200	10343000	18958000	1.28971e+07	23	45.2	0	128.44	P24270	P24270	Catalase	Cat
17522000	42841000	30181500	22790000	28253000	17035000	2.26927e+07	82603000	24367000	58926000	5.52987e+07	4	21.9	0	28.312	P49817;P51637	P49817;P51637	Caveolin-1;Caveolin-3	Cav1;Cav3
4460300	4981000	4720650	NaN	949990	NaN	949990	13447000	10673000	1380800	8.50027e+06	3	11.9	0	19.834	P48758	P48758	Carbonyl reductase [NADPH] 1	Cbr1
NaN	NaN	NaN	4249100	2249700	12294000	6.26427e+06	614660	5920000	6298700	4.27779e+06	4	18	0	10.795	P08074	P08074	Carbonyl reductase [NADPH] 2	Cbr2
NaN	NaN	NaN	NaN	NaN	3116100	3116100	NaN	NaN	NaN	NaN	2	3.7	0.0035787	3.6975	Q91WT9	Q91WT9	Cystathionine beta-synthase	Cbs
NaN	NaN	NaN	NaN	NaN	3276800	3276800	NaN	NaN	303170	303170	1	3.6	0	7.7084	Q8VEH6	Q8VEH6	COBW domain-containing protein 1	Cbwd1
NaN	NaN	NaN	NaN	2812800	6141600	4477200	NaN	NaN	NaN	NaN	2	14.6	0.0044599	3.3665	P83917	P83917	Chromobox protein homolog 1	Cbx1
NaN	NaN	NaN	3541300	5274700	3195000	4.00367e+06	NaN	998200	NaN	998200	3	21.9	0	10.066	P23198	P23198	Chromobox protein homolog 3	Cbx3
396060	NaN	396060	1367200	2356700	5777400	3167100	NaN	NaN	2807000	2807000	6	18.9	0	36.122	Q8BTY1	Q8BTY1	Kynurenine--oxoglutarate transaminase 1	Ccbl1
NaN	NaN	NaN	NaN	NaN	NaN	NaN	273520	601080	NaN	437300	2	4.8	0.0020768	3.864	Q71RI9	Q71RI9	Kynurenine--oxoglutarate transaminase 3	Ccbl2
1814800	1926300	1870550	NaN	NaN	NaN	NaN	1377100	604540	NaN	990820	4	9.3	0	7.1761	P80314	P80314	T-complex protein 1 subunit beta	Cct2
NaN	4183700	4183700	NaN	957280	2089600	1523440	210770	739390	869680	606613	3	6.4	0	5.4488	P80318	P80318	T-complex protein 1 subunit gamma	Cct3
2151200	2295600	2223400	1233900	1679100	1453600	1.45553e+06	3957400	4340900	692060	2.99679e+06	6	11.3	0	72.411	P80315	P80315	T-complex protein 1 subunit delta	Cct4
NaN	1224900	1224900	1876100	4026400	5933500	3.94533e+06	1262500	1183600	1203600	1.21657e+06	4	9.1	0	10.477	P80316	P80316	T-complex protein 1 subunit epsilon	Cct5
940780	NaN	940780	NaN	1117100	1257500	1187300	650310	1222200	NaN	936255	5	12.4	0	44.857	P80317	P80317	T-complex protein 1 subunit zeta	Cct6a
2384900	342710	1363805	NaN	4066600	1436200	2751400	623270	767160	4035100	1808510	7	15.1	0	18.066	P80313	P80313	T-complex protein 1 subunit eta	Cct7
NaN	NaN	NaN	1039600	1458800	1590300	1362900	NaN	897650	1115900	1006775	2	4.7	0	5.5759	P42932	P42932	T-complex protein 1 subunit theta	Cct8
NaN	NaN	NaN	1054000	1643700	2826700	1.84147e+06	NaN	NaN	NaN	NaN	9	6.9	0	32.332	Q8R422	Q8R422	CD109 antigen	Cd109
NaN	1785900	1785900	3397600	4652900	7920200	5.32357e+06	2635600	NaN	2627500	2631550	3	13	0	9.7425	O35566	O35566	CD151 antigen	Cd151
NaN	NaN	NaN	15863000	5621200	8467800	9984000	153670	2584700	6189400	2.97592e+06	21	25.6	0	140.27	Q2VLH6	Q2VLH6	Scavenger receptor cysteine-rich type 1 protein M130;Soluble CD163	Cd163
151990	73641	112816	387580	682350	189630	419853	175170	156180	NaN	165675	5	7.6	0	8.7724	Q8R2S8	Q8R2S8	CD177 antigen	Cd177
NaN	NaN	NaN	5809800	262550	845620	2305990	NaN	NaN	NaN	NaN	8	19.8	0	27.869	Q62192	Q62192	CD180 antigen	Cd180
NaN	NaN	NaN	3897300	1068700	NaN	2483000	NaN	NaN	789930	789930	4	11.3	0	7.3679	P11609;P11610	P11609;P11610	Antigen-presenting glycoprotein CD1d1;Antigen-presenting glycoprotein CD1d2	Cd1d1;Cd1d2
NaN	NaN	NaN	5879500	NaN	4236000	5057750	NaN	NaN	2535000	2535000	4	15.5	0	6.4057	O54901	O54901	OX-2 membrane glycoprotein	Cd200
NaN	NaN	NaN	NaN	NaN	NaN	NaN	NaN	375070	684110	529590	2	5.5	0	4.8903	Q8CJ91	Q8CJ91	CD209 antigen-like protein B	Cd209b
NaN	NaN	NaN	26850000	7009100	6689500	13516200	NaN	3703400	1445700	2574550	5	13.9	0	23.944	Q64314	Q64314	Hematopoietic progenitor cell antigen CD34	Cd34
264750000	441729984	353239992	150460000	163230000	207670000	1.73787e+08	218140000	95898000	33615000	1.15884e+08	16	35	0	155.18	Q08857	Q08857	Platelet glycoprotein 4	Cd36
NaN	NaN	NaN	NaN	1180800	1581500	1381150	NaN	NaN	372630	372630	2	7.9	0	72.4	P56528	P56528	ADP-ribosyl cyclase/cyclic ADP-ribose hydrolase 1	Cd38
87521	NaN	87521	444680	NaN	17509000	8976840	NaN	NaN	2662900	2662900	2	2.7	0.00054171	4.3445	P15379	P15379	CD44 antigen	Cd44
4190100	1683100	2936600	47160000	70523000	87116000	6.82663e+07	18680000	17724000	16239000	1.75477e+07	3	12.2	0	106.51	Q61735	Q61735	Leukocyte surface antigen CD47	Cd47
855880	NaN	855880	382770	NaN	NaN	382770	NaN	363800	NaN	363800	3	9.7	0	5.6004	Q9QWK4	Q9QWK4	CD5 antigen-like	Cd5l
14164000	11299000	12731500	1444800000	35559000	27475000	5.02611e+08	19112000	3699300	21699000	1.48368e+07	3	8.8	0	9.8356	P41731	P41731	CD63 antigen	Cd63
NaN	NaN	NaN	6881100	2362000	2739700	3.99427e+06	NaN	NaN	5077200	5077200	2	5.5	0.004002	3.4466	P31996	P31996	Macrosialin	Cd68
NaN	NaN	NaN	85598000	82363000	3041100	57000700	19405000	4713800	NaN	12059400	3	21.2	0	193.12	P35762	P35762	CD81 antigen	Cd81
17699000	53735000	35717000	135960000	119830000	68088000	1.07959e+08	89942000	42296000	129250000	8.71627e+07	6	19.9	0	77.738	P40237	P40237	CD82 antigen	Cd82
18763000	25393000	22078000	25618000	37200000	37588000	3.34687e+07	138010000	49426000	6197200	64544400	2	5.3	0	149.16	P40240	P40240	CD9 antigen	Cd9
NaN	NaN	NaN	2487900	3818700	1310400	2539000	NaN	NaN	NaN	NaN	1	1.7	0.008034	3.0409	O89103	O89103	Complement component C1q receptor	Cd93
NaN	NaN	NaN	5221300	4195400	15930000	8448900	1323800	917720	NaN	1120760	5	31.4	0	16.353	P60766;Q8R527;Q9ER71	P60766	Cell division control protein 42 homolog	Cdc42
32956000	5882900	19419450	68101000	26780000	29046000	41309000	37544000	1870900	26742000	22052300	16	26.6	0	323.31	P09803	P09803	Cadherin-1;E-Cad/CTF1;E-Cad/CTF2;E-Cad/CTF3	Cdh1
NaN	NaN	NaN	1207200	58155	114100	459818	NaN	387770	NaN	387770	6	10.9	0	23.925	Q9WTR5	Q9WTR5	Cadherin-13	Cdh13
NaN	NaN	NaN	18763000	17535000	24072000	2.01233e+07	NaN	89815	1218200	654008	17	27.4	0	130.44	Q9R100	Q9R100	Cadherin-17	Cdh17
NaN	NaN	NaN	2302700	314860	1283200	1.30025e+06	NaN	NaN	NaN	NaN	4	6.3	0	13.163	P15116	P15116	Cadherin-2	Cdh2
2228900	NaN	2228900	19822000	3177300	2325100	8.44147e+06	4227000	745170	799820	1.924e+06	12	9.7	0	42.863	E9Q7P9	E9Q7P9		Cdhr2
NaN	NaN	NaN	12447000	653620	2683300	5.26131e+06	729250	NaN	1311500	1020375	8	14.4	0	105.36	Q8VHF2	Q8VHF2	Cadherin-related family member 5	Cdhr5
NaN	NaN	NaN	NaN	NaN	NaN	NaN	4165200	NaN	NaN	4165200	1	6.1	0	13.848	Q8VDP6	Q8VDP6	CDP-diacylglycerol--inositol 3-phosphatidyltransferase	Cdipt
NaN	NaN	NaN	4479700	3270500	3936700	3.89563e+06	6649500	2037800	NaN	4343650	3	9.9	0	34.914	Q99L43	Q99L43	Phosphatidate cytidylyltransferase 2	Cds2
NaN	NaN	NaN	2830200	1448300	786050	1.68818e+06	233230	628930	266570	376243	4	9.4	0	8.4179	Q7TPC1	Q7TPC1	Corneodesmosin	Cdsn
15830000	16018000	15924000	26470000	21714000	24130000	2.41047e+07	6180900	10001000	10407000	8.86297e+06	5	8.6	0	292.86	P31809	P31809	Carcinoembryonic antigen-related cell adhesion molecule 1	Ceacam1
NaN	NaN	NaN	NaN	NaN	NaN	NaN	NaN	NaN	2849800	2849800	3	5.6	0	34.995	Q925P2	Q925P2	Carcinoembryonic antigen-related cell adhesion molecule 2	Ceacam2
1389400	3007200	2198300	5591600	8366400	7651100	7.20303e+06	924020	1252800	6361600	2846140	10	15	0	19.462	Q64285	Q64285	Bile salt-activated lipase	Cel
1532600	NaN	1532600	49548000	31187000	52640000	4.44583e+07	24998000	21661000	22474000	2.30443e+07	3	13.5	0	10.303	Q91X79	Q91X79	Chymotrypsin-like elastase family member 1	Cela1
5084700	47225000	26154850	196420000	188560000	180730000	188570000	19592000	50282000	130800000	6.68913e+07	7	46.9	0	323.31	P05208	P05208	Chymotrypsin-like elastase family member 2A	Cela2a
NaN	1043100	1043100	146130000	108480000	160980000	138530000	3687300	NaN	25723000	14705150	9	45	0	72.942	Q9CQ52;A2A9U8	Q9CQ52	Chymotrypsin-like elastase family member 3B	Cela3b
3474500	3808500	3641500	3717400	13768000	6857800	8114400	3820600	2413000	14894000	7.04253e+06	1	10.7	0	307.74	Q9JKC6	Q9JKC6	Cell cycle exit and neuronal differentiation protein 1	Cend1
NaN	330040	330040	NaN	1878600	9919900	5899250	NaN	NaN	NaN	NaN	9	19.8	0	16.1	Q8VCC2	Q8VCC2	Liver carboxylesterase 1	Ces1
255920	NaN	255920	NaN	NaN	NaN	NaN	NaN	NaN	NaN	NaN	8	16.6	0	5.8365	D3Z5G7;E9PYP1	D3Z5G7	Carboxylic ester hydrolase	Ces1b
41971000	24714000	33342500	55124000	142950000	197610000	1.31895e+08	16402000	10180000	31560000	1.93807e+07	16	32.1	0	219.74	P23953	P23953	Carboxylesterase 1C	Ces1c
16361000	38560000	27460500	158410000	278129984	317209984	2.5125e+08	40364000	37906000	78984000	52418000	16	31.3	0	139.87	Q8VCT4	Q8VCT4	Carboxylesterase 1D	Ces1d
1584900	327610	956255	10904000	22597000	26417000	1.99727e+07	823130	838530	7687600	3116420	14	29.9	0	115.03	Q91WU0;Q64176;D3Z298	Q91WU0	Carboxylic ester hydrolase	Ces1f
60675	358950	209812	4283100	4367300	19409000	9.35313e+06	NaN	1255600	3845000	2550300	8	20.3	0	15.5	Q8QZR3	Q8QZR3	Pyrethroid hydrolase Ces2a	Ces2a
NaN	NaN	NaN	29910000	39768000	47697000	39125000	1788100	1144400	6281400	3071300	9	18.5	0	34.687	Q91WG0	Q91WG0	Acylcarnitine hydrolase	Ces2c
174120	1364400	769260	15379000	44476000	59758000	39871000	3024300	2103700	NaN	2564000	11	30.6	0	130.41	Q8BK48;F6Z9B9;Q08ED5	Q8BK48	Pyrethroid hydrolase Ces2e	Ces2e
NaN	NaN	NaN	919440	2549200	4659800	2709480	NaN	NaN	504030	504030	7	14.1	0	12.042	E9PV38	E9PV38	Carboxylic ester hydrolase	Ces2g
2584800	5905600	4245200	4212600	5756700	9318400	6.42923e+06	13562000	4128700	2423100	6704600	5	10.2	0	11.176	Q63880	Q63880	Carboxylesterase 3A	Ces3a
NaN	NaN	NaN	NaN	8261300	NaN	8261300	2220600	NaN	NaN	2220600	1	3.5	0.0035443	3.5938	P03953	P03953	Complement factor D	Cfd
5137700	1493700	3315700	26566000	19332000	41502000	2.91333e+07	8782000	9118500	16222000	1.13742e+07	25	26.7	0	235.49	P06909;Q4LDF6	P06909	Complement factor H	Cfh
NaN	NaN	NaN	2416500	513580	2779800	1.90329e+06	152000	301170	1181200	544790	7	15.1	0	64.295	Q61129	Q61129	Complement factor I;Complement factor I heavy chain;Complement factor I light chain	Cfi
553760	504570	529165	5094100	5168300	11273000	7.17847e+06	NaN	2023600	3909500	2966550	4	41	0	8.202	P18760	P18760	Cofilin-1	Cfl1
NaN	NaN	NaN	18561000	17207000	40347000	2.53717e+07	3511700	29569000	4414500	12498400	4	30.7	0	251.6	P45591	P45591	Cofilin-2	Cfl2
287380	NaN	287380	911320	965130	1351900	1.07612e+06	NaN	441610	981810	711710	1	4.1	0.0035461	3.5961	P11680	P11680	Properdin	Cfp
6608200	5943100	6275650	9307800	21615000	29607000	20176600	9470200	11363000	13763000	1.15321e+07	12	42.5	0	92.559	O55226	O55226	Chondroadherin	Chad
NaN	NaN	NaN	1219400	5843300	6797200	4.61997e+06	NaN	NaN	NaN	NaN	3	12.3	0	5.1197	Q9CRB9	Q9CRB9	MICOS complex subunit Mic19	Chchd3
226520000	128330000	177425000	41509000	29541000	31924000	3.43247e+07	370990016	119810000	492390016	3.2773e+08	13	43.3	0	323.31	Q91XA9	Q91XA9	Acidic mammalian chitinase	Chia
53119000	19831000	36475000	4159700	4011700	9143200	5.77153e+06	2155700	3257700	1732000	2381800	16	42.7	0	62.765	O35744	O35744	Chitinase-like protein 3	Chil3
319100000	4070700	161585350	NaN	NaN	17266000	17266000	1294300	NaN	NaN	1294300	16	44.8	0	167.34	Q91Z98	Q91Z98	Chitinase-like protein 4	Chil4
NaN	NaN	NaN	563960	NaN	NaN	563960	NaN	NaN	NaN	NaN	2	2.5	0.0035407	3.5795	P70232	P70232	Neural cell adhesion molecule L1-like protein;Processed neural cell adhesion molecule L1-like protein	Chl1
NaN	NaN	NaN	1952500	3604500	6328600	3.96187e+06	NaN	NaN	416170	416170	2	11.2	0	15.111	Q9D8B3	Q9D8B3	Charged multivesicular body protein 4b	Chmp4b
NaN	NaN	NaN	7325700	4602600	12234000	8054100	883760	1749700	5991500	2.87499e+06	9	11.3	0	62.959	D3Z7H8	D3Z7H8		Cilp2
1049400	NaN	1049400	770150	3152700	1058000	1.66028e+06	3804300	1325400	4659400	3.26303e+06	2	22.2	0	17.867	Q91WS0	Q91WS0	CDGSH iron-sulfur domain-containing protein 1	Cisd1
NaN	NaN	NaN	543110	972180	NaN	757645	NaN	NaN	NaN	NaN	3	6.1	0	31.773	Q8BMK4	Q8BMK4	Cytoskeleton-associated protein 4	Ckap4
NaN	NaN	NaN	NaN	79368	71704	75536	211390	NaN	64595	137992	3	1.5	0	5.8235	A2AGT5	A2AGT5	Cytoskeleton-associated protein 5	Ckap5
NaN	NaN	NaN	NaN	501230	742490	621860	484880	212400	488820	395367	7	18.6	0	14.719	Q04447	Q04447	Creatine kinase B-type	Ckb
254190000	187330000	220760000	291230016	557169984	714070016	5.20823e+08	530809984	497640000	199610000	409353328	28	70.9	0	323.31	P07310	P07310	Creatine kinase M-type	Ckm
336550	NaN	336550	31412000	58273000	58703000	4.94627e+07	6826600	9002700	7435500	7.75493e+06	13	36.6	0	267.31	P30275	P30275	Creatine kinase U-type, mitochondrial	Ckmt1
1951800	547940	1249870	170620000	277100000	492950016	313556672	50386000	46872000	20778000	3.93453e+07	20	59.2	0	323.31	Q6P8J7	Q6P8J7	Creatine kinase S-type, mitochondrial	Ckmt2
NaN	NaN	NaN	13804000	4079400	6123000	8.00213e+06	2402300	1952900	5148500	3167900	13	15.2	0	51.549	Q9D7Z6	Q9D7Z6	Calcium-activated chloride channel regulator 1	Clca1
NaN	NaN	NaN	327440	183840	222020	244433	NaN	NaN	NaN	NaN	1	2	0	6.5735	Q9QX15;Q9EQR4	Q9QX15;Q9EQR4		Clca3a1;Clca3a2
603180	NaN	603180	1097900	NaN	529350	813625	NaN	NaN	NaN	NaN	4	3.9	0	7.5356	Q6Q473	Q6Q473	Calcium-activated chloride channel regulator 4A;Calcium-activated chloride channel regulator 4A, 110 kDa form;Calcium-activated chloride channel regulator 4A, 30 kDa form	Clca4a
7415700	21293000	14354350	NaN	NaN	NaN	NaN	21468000	NaN	5085500	13276750	2	8.2	0.0010735	4.2641	Q60771	Q60771	Claudin-11	Cldn11
NaN	NaN	NaN	1967800	4002600	2714100	2.89483e+06	NaN	NaN	NaN	NaN	2	13.9	0	28.999	P43025	P43025	Tetranectin	Clec3b
NaN	NaN	NaN	1087900	2235600	3366400	2.22997e+06	988160	1738000	2904900	1877020	3	13.7	0	5.3282	Q9Z1Q5	Q9Z1Q5	Chloride intracellular channel protein 1	Clic1
NaN	NaN	NaN	842480	1427100	1717800	1.32913e+06	NaN	NaN	NaN	NaN	1	6.3	0	10.985	Q9QYB1	Q9QYB1	Chloride intracellular channel protein 4	Clic4
NaN	NaN	NaN	NaN	NaN	NaN	NaN	NaN	NaN	465040	465040	1	6.4	0.0087679	2.8477	Q8BXK9	Q8BXK9	Chloride intracellular channel protein 5	Clic5
64529000	119530000	92029500	5098900	19347000	9577400	11341100	27557000	15148000	47825000	3.01767e+07	5	49.6	0	58.669	Q9CQC2	Q9CQC2	Colipase	Clps
NaN	NaN	NaN	627820	589070	2581500	1266130	1318800	1194700	361490	958330	5	6.2	0	46.985	Q8VBZ3	Q8VBZ3	Cleft lip and palate transmembrane protein 1 homolog	Clptm1
282550	NaN	282550	NaN	1889400	1481300	1685350	744320	627120	1383700	918380	1	2.1	0.0035123	3.4846	Q9JHS4	Q9JHS4	ATP-dependent Clp protease ATP-binding subunit clpX-like, mitochondrial	Clpx
680580	598850	639715	403270	487150	1295700	728707	2353100	2642300	130830	1.70874e+06	19	12.2	0	102.63	Q68FD5	Q68FD5	Clathrin heavy chain 1	Cltc
NaN	NaN	NaN	1578900	3337000	112220000	39045300	3794300	6780200	2729600	4434700	16	37.9	0	270.88	Q06890	Q06890	Clusterin;Clusterin beta chain;Clusterin alpha chain	Clu
NaN	NaN	NaN	NaN	NaN	259500	259500	NaN	NaN	NaN	NaN	2	6.2	0.0076263	3.0875	Q8R4N0	Q8R4N0	Citrate lyase subunit beta-like protein, mitochondrial	Clybl
NaN	1085300	1085300	8664200	7918500	3461900	6.68153e+06	NaN	NaN	8623900	8623900	4	19.4	0	12.36	P21844	P21844	Chymase	Cma1
NaN	NaN	NaN	NaN	401440	902800	652120	NaN	NaN	NaN	NaN	2	6.5	0.0030801	3.7663	Q99KK2	Q99KK2	N-acylneuraminate cytidylyltransferase	Cmas
NaN	NaN	NaN	NaN	1524400	1174900	1349650	NaN	NaN	5283500	5283500	2	8.6	0.0035176	3.5207	Q8R1G2	Q8R1G2	Carboxymethylenebutenolidase homolog	Cmbl
1271600	NaN	1271600	NaN	NaN	NaN	NaN	NaN	NaN	2126900	2126900	1	9.4	0.0071565	3.0914	Q9CPZ8	Q9CPZ8	COX assembly mitochondrial protein homolog	Cmc1
950370	997460	973915	NaN	NaN	NaN	NaN	2188200	731410	NaN	1459805	2	7.6	0.0091075	2.7521	Q8CHQ9	Q8CHQ9	Probable N-acetyltransferase CML2	Cml2
NaN	NaN	NaN	NaN	NaN	NaN	NaN	NaN	NaN	NaN	NaN	1	6.1	0.0091033	2.7431	Q9DBP5	Q9DBP5	UMP-CMP kinase	Cmpk1
23560	NaN	23560	NaN	NaN	37347	37347	NaN	NaN	NaN	NaN	2	0.8	0	65.719	Q70KF4	Q70KF4	Cardiomyopathy-associated protein 5	Cmya5
NaN	383910	383910	445350	1638100	15867000	5.98348e+06	188110	881150	NaN	534630	6	14.9	0	10.017	Q9D1A2	Q9D1A2	Cytosolic non-specific dipeptidase	Cndp2
NaN	NaN	NaN	2235100	3285800	15209000	6.90997e+06	1116200	1540000	1760600	1.47227e+06	5	10.7	0	12.642	P16330	P16330	2,3-cyclic-nucleotide 3-phosphodiesterase	Cnp
6174600	22235000	14204800	NaN	467600	NaN	467600	NaN	NaN	969760	969760	2	14.3	0.0030753	3.7404	Q9QXT0	Q9QXT0	Protein canopy homolog 2	Cnpy2
NaN	NaN	NaN	17026000	6043300	14433000	1.25008e+07	NaN	NaN	390100	390100	11	13.6	0	65.636	P12960	P12960	Contactin-1	Cntn1
NaN	NaN	NaN	NaN	620370	NaN	620370	275690	612290	NaN	443990	3	5.5	0	5.1924	Q9DBL7	Q9DBL7	Bifunctional coenzyme A synthase;Phosphopantetheine adenylyltransferase;Dephospho-CoA kinase	Coasy
262790	297850	280320	NaN	232050	NaN	232050	108560	852360	338480	433133	3	5.8	0	6.8306	Q62507	Q62507	Cochlin	Coch
144940000	105900000	125420000	49051000	50430000	40647000	4.67093e+07	90666000	37811000	60169000	62882000	6	13.2	0	113.49	Q05306	Q05306	Collagen alpha-1(X) chain	Col10a1
6659800	12194000	9426900	65070000	29692000	26170000	4.03107e+07	20955000	15125000	20438000	1.88393e+07	9	5.7	0	43.776	Q61245	Q61245	Collagen alpha-1(XI) chain	Col11a1
1063900	7918700	4491300	25395000	15110000	14477000	1.83273e+07	9390300	7168600	8558000	8372300	10	5.3	0	41.278	Q64739	Q64739	Collagen alpha-2(XI) chain	Col11a2
964230	1656500	1310365	43203000	25790000	40735000	36576000	2309600	6792000	3232100	4.11123e+06	69	25.9	0	323.31	Q60847	Q60847	Collagen alpha-1(XII) chain	Col12a1
NaN	NaN	NaN	47856000	20895000	45493000	3.80813e+07	104240	1144400	1138800	795813	38	23.9	0	320.33	Q80X19	Q80X19	Collagen alpha-1(XIV) chain	Col14a1
451580	723090	587335	3595200	4225200	2614600	3.47833e+06	414480	882290	1119800	805523	9	7.9	0	40.183	O35206	O35206	Collagen alpha-1(XV) chain;Restin	Col15a1
611780	543640	577710	3122800	NaN	1194400	2158600	3255100	700600	1209000	1.72157e+06	4	2	0	5.7705	Q8BLX7	Q8BLX7	Collagen alpha-1(XVI) chain	Col16a1
57110	NaN	57110	6652700	3511900	6647900	5.60417e+06	NaN	NaN	231420	231420	4	4.3	0	121.67	P39061	P39061	Collagen alpha-1(XVIII) chain;Endostatin	Col18a1
1157699968	1356600064	1257150016	2235399936	1436899968	1396400000	1.68957e+09	1145799936	1157900032	928120000	1.07727e+09	49	43.9	0	323.31	P11087;CON__Q862S4	P11087	Collagen alpha-1(I) chain	Col1a1
1478599936	1316400000	1397499968	2788800000	1582300032	1703399936	2.02483e+09	1257600000	1252700032	1181799936	1.2307e+09	34	32.1	0	323.31	Q01149	Q01149	Collagen alpha-2(I) chain	Col1a2
1241400	3387100	2314250	1457700	2013500	1334500	1601900	522690	364980	562670	483447	5	2.9	0	17.01	E9Q7P1	E9Q7P1		Col22a1
NaN	6230800	6230800	11865000	1731600	3326200	5.64093e+06	3864000	1364800	5951400	3.72673e+06	7	7.3	0	20.565	Q2UY11	Q2UY11	Collagen alpha-1(XXVIII) chain	Col28a1
86053000	165490000	125771500	491700000	264980000	220760000	3.25813e+08	131490000	112410000	162220000	1.35373e+08	28	23.1	0	323.31	P28481	P28481	Collagen alpha-1(II) chain;Collagen alpha-1(II) chain;Chondrocalcin	Col2a1
19984000	56648000	38316000	179480000	81502000	104600000	1.21861e+08	76312000	58158000	66065000	66845000	17	16.5	0	184	P08121	P08121	Collagen alpha-1(III) chain	Col3a1
5599100	37105000	21352050	137600000	76782000	89810000	1.01397e+08	32875000	43520000	107980000	6.14583e+07	8	8.1	0	323.31	P02463	P02463	Collagen alpha-1(IV) chain;Arresten	Col4a1
7693200	56183000	31938100	117710000	67911000	81822000	8.91477e+07	57702000	57074000	70646000	6.18073e+07	20	17.2	0	323.31	P08122	P08122	Collagen alpha-2(IV) chain;Canstatin	Col4a2
1107100	299930	703515	3362800	2993400	3319000	3.22507e+06	3305500	572480	2475400	2.11779e+06	6	4.4	0	113.44	Q9QZS0	Q9QZS0	Collagen alpha-3(IV) chain;Tumstatin	Col4a3
1157300	1450700	1304000	2114200	613500	1404200	1377300	875040	NaN	906420	890730	5	4	0	49.97	Q9QZR9	Q9QZR9	Collagen alpha-4(IV) chain	Col4a4
2987400	1868900	2428150	4484200	2538900	2936700	3.31993e+06	3760500	940840	1991000	2230780	5	3.8	0	114.56	Q63ZW6	Q63ZW6		Col4a5
254880	NaN	254880	NaN	NaN	68939	68939	NaN	NaN	NaN	NaN	3	1.7	0.0035247	3.5439	B1AVK5	B1AVK5		Col4a6
24466000	35467000	29966500	64120000	56741000	39806000	5.35557e+07	47890000	37266000	51087000	4.54143e+07	13	7.9	0	323.31	O88207	O88207	Collagen alpha-1(V) chain	Col5a1
64632000	52839000	58735500	66475000	60301000	52483000	59753000	60667000	39967000	27699000	4.27777e+07	12	10.3	0	124.94	Q3U962	Q3U962	Collagen alpha-2(V) chain	Col5a2
8986000	5621800	7303900	3987800	1137100	2271300	2465400	3208000	5235500	1343600	3.26237e+06	1	0.6	0.0090539	2.7088	Q9JLI2	Q9JLI2		Col5a3
109130000	163770000	136450000	920940032	484990016	502529984	636153344	291640000	122880000	137980000	1.84167e+08	45	51.6	0	323.31	Q04857	Q04857	Collagen alpha-1(VI) chain	Col6a1
73948000	150000000	111974000	711110016	480790016	576339968	5.89413e+08	154870000	123510000	202250000	160210000	39	37.1	0	323.31	Q02788	Q02788	Collagen alpha-2(VI) chain	Col6a2
142530000	123060000	132795000	268660000	145930000	238680000	2.17757e+08	96603000	63923000	108900000	8.98087e+07	104	37.9	0	323.31	E9PWQ3	E9PWQ3		Col6a3
1141600	996570	1069085	3029000	1825700	1152900	2.00253e+06	760050	422510	823310	668623	10	4.7	0	33.183	A2AX52	A2AX52	Collagen alpha-4(VI) chain	Col6a4
NaN	38193	38193	1455500	465000	630960	850487	164860	96325	1626800	629328	6	3.3	0	71.023	A6H584	A6H584	Collagen alpha-5(VI) chain	Col6a5
243170	1130600	686885	19166000	7946900	9674300	12262400	2455900	2035600	2321700	2.27107e+06	16	7.6	0	323.31	Q8C6K9	Q8C6K9	Collagen alpha-6(VI) chain	Col6a6
NaN	3870800	3870800	2832200	2103300	1168900	2034800	3515900	2599600	1527100	2.54753e+06	17	7.5	0	114.04	Q63870	Q63870	Collagen alpha-1(VII) chain	Col7a1
NaN	6777100	6777100	12049000	8196000	8308200	9.51773e+06	4938600	1401900	7260500	4.53367e+06	5	10.5	0	12.293	Q00780	Q00780	Collagen alpha-1(VIII) chain;Vastatin	Col8a1
NaN	459750	459750	381260	470620	2684900	1.17893e+06	437010	NaN	1496500	966755	2	6.4	0	13.868	P25318	P25318	Collagen alpha-2(VIII) chain	Col8a2
NaN	245240	245240	8266800	1839600	4429600	4.84533e+06	586440	931870	2330500	1.28294e+06	10	12.5	0	68.924	Q05722	Q05722	Collagen alpha-1(IX) chain	Col9a1
3315200	6171600	4743400	19814000	15692000	17112000	1.75393e+07	5476600	5378000	5851600	5.56873e+06	2	3.9	0	94.515	Q07643	Q07643	Collagen alpha-2(IX) chain	Col9a2
NaN	NaN	NaN	20214000	4462200	6403600	1.03599e+07	1009800	NaN	956720	983260	2	4.3	0	96.852	A2ACT7	A2ACT7		Col9a3
3184000	1536600	2360300	149460000	44980000	69369000	8.79363e+07	109200000	43671000	75298000	7.60563e+07	39	58.8	0	323.31	Q9R0G6;CON__ENSEMBL:ENSBTAP00000006074	Q9R0G6	Cartilage oligomeric matrix protein	Comp
76371	118130	97250.5	584520	754180	1017200	785300	640130	741980	NaN	691055	7	5.6	0	16.305	Q8CIE6	Q8CIE6	Coatomer subunit alpha;Xenin;Proxenin	Copa
NaN	194280	194280	806080	1888000	1677600	1.45723e+06	1740800	1084600	1308800	1.37807e+06	8	10.3	0	19.688	Q9JIF7	Q9JIF7	Coatomer subunit beta	Copb1
NaN	NaN	NaN	1405500	2037500	1519500	1.65417e+06	NaN	NaN	685850	685850	4	5.7	0	11.209	O55029	O55029	Coatomer subunit beta	Copb2
NaN	NaN	NaN	465940	439570	510210	471907	363050	1294600	404880	687510	2	2.8	0	11.286	Q9QXK3	Q9QXK3	Coatomer subunit gamma-2	Copg2
138880	NaN	138880	599550	1451800	NaN	1025675	838520	1273800	NaN	1056160	3	7.3	0	6.0282	O88543	O88543	COP9 signalosome complex subunit 3	Cops3
1259400	1375100	1317250	NaN	331460	NaN	331460	1455000	444210	NaN	949605	1	2.4	0.0083877	2.9212	O35864	O35864	COP9 signalosome complex subunit 5	Cops5
NaN	NaN	NaN	3192500	6000100	11150000	6.78087e+06	4547500	8369000	11628000	8181500	4	16.3	0	99.022	Q8K1Z0	Q8K1Z0	Ubiquinone biosynthesis protein COQ9, mitochondrial	Coq9
NaN	NaN	NaN	2055700	1066200	2644600	1.92217e+06	NaN	393900	NaN	393900	4	11.7	0	8.1585	O89053	O89053	Coronin-1A	Coro1a
NaN	NaN	NaN	1711300	691380	3281700	1.89479e+06	455810	NaN	2170300	1313055	6	13.7	0	22.496	Q9WUM4	Q9WUM4	Coronin-1C	Coro1c
NaN	NaN	NaN	NaN	NaN	167110	167110	NaN	NaN	NaN	NaN	1	1.7	0.0049237	3.312	Q9D2V7	Q9D2V7	Coronin-7	Coro7
713640	NaN	713640	38665000	56306000	44280000	46417000	22742000	27666000	7131000	1.91797e+07	5	35.5	0	45.596	P19783	P19783	Cytochrome c oxidase subunit 4 isoform 1, mitochondrial	Cox4i1
NaN	20374000	20374000	28678000	26451000	15012000	2.33803e+07	96806000	84862000	36976000	7.28813e+07	4	21.9	0	10.289	P12787	P12787	Cytochrome c oxidase subunit 5A, mitochondrial	Cox5a
2248100	5100500	3674300	53721000	52214000	31141000	45692000	30634000	43519000	66737000	4.69633e+07	5	29.7	0	14.775	P19536	P19536	Cytochrome c oxidase subunit 5B, mitochondrial	Cox5b
16876000	1664600	9270300	864040	NaN	NaN	864040	19388000	7755700	NaN	13571850	1	12.4	0.0039801	3.3865	P43023	P43023	Cytochrome c oxidase subunit 6A2, mitochondrial	Cox6a2
NaN	NaN	NaN	9867100	13523000	21654000	15014700	38118000	28436000	NaN	33277000	6	62.8	0	16.522	P56391	P56391	Cytochrome c oxidase subunit 6B1	Cox6b1
285910016	25389000	155649508	49035000	58816000	138170000	82007000	154950000	101210000	30517000	95559000	3	25	0	10.715	Q9CPQ1	Q9CPQ1	Cytochrome c oxidase subunit 6C	Cox6c
20308000	2074200	11191100	14852000	16010000	6569900	12477300	10552000	8566700	NaN	9559350	2	28.8	0	6.2416	P56392	P56392	Cytochrome c oxidase subunit 7A1, mitochondrial	Cox7a1
23071000	13976000	18523500	13353000	16384000	17102000	15613000	9161000	9817200	2816000	7.26473e+06	1	12	0	14.593	P48771	P48771	Cytochrome c oxidase subunit 7A2, mitochondrial	Cox7a2
2511000	NaN	2511000	9085900	20230000	6997800	1.21046e+07	9501900	15439000	NaN	12470450	2	28.6	0	5.6324	P17665	P17665	Cytochrome c oxidase subunit 7C, mitochondrial	Cox7c
289690	NaN	289690	441810	538210	3606600	1.52887e+06	9378300	298550	268190	3.31501e+06	24	29.1	0	68.287	Q61147;CON__ENSEMBL:ENSBTAP00000031900	Q61147	Ceruloplasmin	Cp
5469300	11418000	8443650	886670	8669700	14740000	8098790	1559900	1407400	NaN	1483650	7	22.7	0	83.331	Q7TPZ8	Q7TPZ8	Carboxypeptidase A1	Cpa1
15475000	14533000	15004000	2944500	99218	4997100	2.68027e+06	1506200	7237100	595460	3112920	8	21.6	0	24.518	P15089	P15089	Mast cell carboxypeptidase A	Cpa3
3705200	2228300	2966750	5875800	6482400	15881000	9.41307e+06	1102100	1399900	5165700	2555900	10	25.8	0	323.31	B2RS76	B2RS76		Cpb1
348460	NaN	348460	547330	183890	422860	384693	NaN	NaN	191510	191510	3	2.5	0	7.564	O89001	O89001	Carboxypeptidase D	Cpd
NaN	NaN	NaN	823610	2303300	2581900	1.90294e+06	NaN	NaN	NaN	NaN	4	9.7	0	5.1154	Q80V42	Q80V42	Carboxypeptidase M	Cpm
NaN	NaN	NaN	7915200	4113500	6243100	6090600	NaN	NaN	NaN	NaN	6	13.9	0	75.917	Q9DBB9	Q9DBB9	Carboxypeptidase N subunit 2	Cpn2
185400	NaN	185400	7303100	11963000	12791000	10685700	12379000	2777600	NaN	7578300	9	19	0	37.113	Q8C166	Q8C166	Copine-1	Cpne1
NaN	511410	511410	1451800	1279800	867150	1.19958e+06	2039900	139510	185260	788223	9	18.2	0	16.714	P59108	P59108	Copine-2	Cpne2
6811900	9316200	8064050	25944000	28495000	37314000	3.05843e+07	38759000	10491000	12792000	2.06807e+07	16	36.8	0	168.71	Q8BT60;Q9Z140;Q8BLR2;Q0VE82	Q8BT60	Copine-3	Cpne3
NaN	NaN	NaN	447190	NaN	NaN	447190	505480	NaN	NaN	505480	2	4.2	0.004	3.4358	Q1RLL3;Q9DC53;Q8JZW4	Q1RLL3;Q9DC53;Q8JZW4	Copine-9;Copine-8;Copine-5	Cpne9;Cpne8;Cpne5
5919100	3969600	4944350	10318000	16065000	10357000	1.22467e+07	2968500	1981300	15285000	6.74493e+06	4	15.1	0	10.502	Q8BFS6	Q8BFS6	Serine/threonine-protein phosphatase CPPED1	Cpped1
2742000	8921100	5831550	72013000	59698000	160190000	9.73003e+07	29105000	35300000	30992000	31799000	54	41	0	323.31	Q8C196	Q8C196	Carbamoyl-phosphate synthase [ammonia], mitochondrial	Cps1
NaN	NaN	NaN	510320	549810	NaN	530065	719220	286860	737230	581103	5	7.9	0	5.3345	P97742	P97742	Carnitine O-palmitoyltransferase 1, liver isoform	Cpt1a
130260	1151900	641080	1671700	965220	3941500	2.19281e+06	5403700	3034400	1504400	3.31417e+06	12	16.3	0	43.64	Q924X2	Q924X2	Carnitine O-palmitoyltransferase 1, muscle isoform	Cpt1b
NaN	NaN	NaN	1002500	3353200	3681900	2679200	NaN	827160	5123700	2975430	7	12.3	0	43.64	P52825	P52825	Carnitine O-palmitoyltransferase 2, mitochondrial	Cpt2
NaN	NaN	NaN	20935000	8166700	24070000	17723900	NaN	1794400	873250	1333825	6	15.7	0	40.065	Q64735	Q64735	Complement component receptor 1-like protein	Cr1l
NaN	NaN	NaN	1458000	3005100	1757800	2.07363e+06	NaN	NaN	936350	936350	2	16.8	0.00055402	4.5987	P62965	P62965	Cellular retinoic acid-binding protein 1	Crabp1
NaN	NaN	NaN	NaN	773950	NaN	773950	NaN	NaN	NaN	NaN	1	6.5	0.0035425	3.5876	P22935	P22935	Cellular retinoic acid-binding protein 2	Crabp2
NaN	NaN	NaN	373420	NaN	1012000	692710	1217700	1925600	852520	1331940	5	8.3	0	12.319	P47934	P47934	Carnitine O-acetyltransferase	Crat
234420	NaN	234420	5725100	1151000	3119100	3.33173e+06	5910800	710800	308840	2.31015e+06	11	29.8	0	131.6	Q91XD7	Q91XD7	Cysteine-rich with EGF-like domain protein 1	Creld1
10881000	6505500	8693250	37255000	13032000	10143000	2.01433e+07	43580000	6457400	30600000	2.68791e+07	7	24.9	0	251.6	Q9CYA0	Q9CYA0	Cysteine-rich with EGF-like domain protein 2	Creld2
NaN	NaN	NaN	12916000	4568700	17910000	1.17982e+07	NaN	NaN	NaN	NaN	4	12.3	0	235.32	D3YUU6	D3YUU6		Crnn
NaN	214810	214810	5250500	5148800	6957800	5785700	NaN	NaN	354560	354560	9	20.8	0	122.99	Q9DC50	Q9DC50	Peroxisomal carnitine O-octanoyltransferase	Crot
NaN	1934100	1934100	1355500	NaN	644980	1000240	NaN	NaN	NaN	NaN	1	6.2	0.0020931	3.9611	P14847	P14847	C-reactive protein	Crp
NaN	611140	611140	NaN	1302000	NaN	1302000	4162700	4277700	NaN	4220200	4	20.9	0	8.9637	P24622	P24622	Alpha-crystallin A chain	Cryaa
NaN	NaN	NaN	NaN	1642100	NaN	1642100	7233200	15274000	NaN	11253600	6	28	0	28.584	P23927	P23927	Alpha-crystallin B chain	Cryab
NaN	NaN	NaN	7872400	10400000	11368000	9.88013e+06	NaN	NaN	7379900	7379900	2	13.6	0	11.5	P02525	P02525	Beta-crystallin A1	Cryba1
NaN	NaN	NaN	6421800	15192000	16841000	1.28183e+07	NaN	NaN	16942000	16942000	7	44.9	0	77.477	P62696	P62696	Beta-crystallin B2	Crybb2
2519600	3887900	3203750	1441100	1795900	NaN	1618500	1740300	1095000	760780	1.19869e+06	3	22.9	0	11.462	P04344;Q61597;P04345	P04344;Q61597	Gamma-crystallin B;Gamma-crystallin C	Crygb;Crygc
NaN	NaN	NaN	693000	778260	NaN	735630	NaN	NaN	NaN	NaN	2	15.5	0	8.6688	P04342	P04342	Gamma-crystallin D	Crygd
NaN	NaN	NaN	NaN	3976800	2795000	3385900	734920	NaN	NaN	734920	3	20.7	0	6.9613	Q03740;Q9CXV3	Q03740;Q9CXV3	Gamma-crystallin E;Gamma-crystallin F	Cryge;Crygf
NaN	NaN	NaN	3269200	5095500	8104500	5.48973e+06	NaN	376460	4085400	2230930	6	25.1	0	30.665	Q99KP3	Q99KP3	Lambda-crystallin homolog	Cryl1
NaN	NaN	NaN	25543000	29614000	18647000	2.46013e+07	NaN	NaN	1279300	1279300	8	31.6	0	323.31	O54983	O54983	Ketimine reductase mu-crystallin	Crym
NaN	NaN	NaN	NaN	NaN	1642100	1642100	NaN	NaN	NaN	NaN	2	8	0	7.4915	Q921W4	Q921W4	Quinone oxidoreductase-like protein 1	Cryzl1
10912000	47531000	29221500	60221000	44291000	44138000	49550000	58274000	64617000	35716000	52869000	16	30.4	0	43.967	Q9CZU6	Q9CZU6	Citrate synthase, mitochondrial	Cs
NaN	NaN	NaN	3437800	6242800	4351200	4.67727e+06	NaN	NaN	NaN	NaN	4	6.7	0	6.2513	Q9DBE0	Q9DBE0	Cysteine sulfinic acid decarboxylase	Csad
3570700	3360800	3465750	4145600	7062500	4361600	5189900	69693000	13172000	235750	27700250	4	4.3	0	7.0918	Q9ERK4	Q9ERK4	Exportin-2	Cse1l
NaN	110470	110470	1125500	NaN	860220	992860	628690	805840	NaN	717265	1	1.3	0.0005423	4.3733	P09581	P09581	Macrophage colony-stimulating factor 1 receptor	Csf1r
NaN	NaN	NaN	NaN	NaN	NaN	NaN	325340	NaN	NaN	325340	2	6.8	0.009468	2.6736	Q8BK63	Q8BK63	Casein kinase I isoform alpha	Csnk1a1
NaN	NaN	NaN	213080	NaN	125440	169260	NaN	NaN	NaN	NaN	1	0.7	0	4.7532	Q8VHY0	Q8VHY0	Chondroitin sulfate proteoglycan 4	Cspg4
NaN	NaN	NaN	NaN	NaN	NaN	NaN	3677100	1979100	1353800	2.33667e+06	1	8.8	0	44.983	P50462	P50462	Cysteine and glycine-rich protein 3	Csrp3
NaN	NaN	NaN	NaN	3731500	3618200	3674850	NaN	NaN	4160800	4160800	2	20.3	0	205.89	Q9JM84	Q9JM84		Cst10
8656100	15984000	12320050	16854000	64118000	14519000	3.18303e+07	34395000	27154000	39946000	3.38317e+07	8	75.3	0	92.017	P56567;F6Y2A6	P56567	Cystatin-A;Cystatin-A, N-terminally processed	Csta
23780000	18944000	21362000	12058000	14042000	14642000	1.35807e+07	9697300	10930000	414850	7014050	2	35.7	0	39.709	Q62426	Q62426	Cystatin-B	Cstb
1792100	875160	1333630	2923300	NaN	NaN	2923300	1967000	NaN	1372800	1669900	5	16.7	0	11.846	Q8R242	Q8R242	Di-N-acetylchitobiase	Ctbs
174790	540560	357675	5171800	13365000	10981000	9.83927e+06	NaN	5175300	10080000	7627650	4	11.3	0	11.429	Q8VCN5	Q8VCN5	Cystathionine gamma-lyase	Cth
1206000	335880	770940	1042000	2990200	3844800	2.62567e+06	1450800	856670	1995100	1434190	11	14.8	0	44.777	P26231;Q61301	P26231	Catenin alpha-1	Ctnna1
NaN	99106	99106	572560	1799100	3037900	1.80319e+06	723870	557910	54543	445441	11	16.1	0	24.085	Q02248	Q02248	Catenin beta-1	Ctnnb1
NaN	NaN	NaN	68992	NaN	466170	267581	NaN	159890	NaN	159890	3	4.5	0	8.1151	P30999	P30999	Catenin delta-1	Ctnnd1
NaN	NaN	NaN	NaN	NaN	828180	828180	NaN	NaN	NaN	NaN	2	5.1	0.00054142	4.3431	P70698;P70303	P70698;P70303	CTP synthase 1;CTP synthase 2	Ctps1;Ctps2
673209984	657870016	665540000	659459968	746099968	906960000	7.7084e+08	539649984	412400000	508769984	4.8694e+08	9	47.9	0	323.31	Q9CR35	Q9CR35	Chymotrypsinogen B;Chymotrypsin B chain A;Chymotrypsin B chain B;Chymotrypsin B chain C	Ctrb1
NaN	NaN	NaN	NaN	NaN	NaN	NaN	17055000	6310100	39444000	2.09364e+07	4	18.3	0	11.013	Q3SYP2	Q3SYP2	Chymotrypsin-C	Ctrc
16744000	33536000	25140000	77692000	152340000	83572000	1.04535e+08	18094000	39108000	58137000	3.84463e+07	6	37.9	0	34.414	Q9ER05	Q9ER05		Ctrl
NaN	242460	242460	NaN	200650	NaN	200650	NaN	188150	NaN	188150	1	2.1	0.0087036	2.7913	P16675	P16675	Lysosomal protective protein;Lysosomal protective protein 32 kDa chain;Lysosomal protective protein 20 kDa chain	Ctsa
58238000	32209000	45223500	43605000	162200000	179420000	1.28408e+08	41767000	13719000	35316000	3.02673e+07	11	34.8	0	323.31	P10605	P10605	Cathepsin B;Cathepsin B light chain;Cathepsin B heavy chain	Ctsb
17185000	6058000	11621500	NaN	26682000	12962000	19822000	5375200	2093500	15933000	7.80057e+06	6	15.2	0	68.682	P97821	P97821	Dipeptidyl peptidase 1;Dipeptidyl peptidase 1 exclusion domain chain;Dipeptidyl peptidase 1 heavy chain;Dipeptidyl peptidase 1 light chain	Ctsc
NaN	NaN	NaN	54986000	103430000	85032000	8.11493e+07	974200	6456400	12517000	6649200	10	31.2	0	142.49	P18242	P18242	Cathepsin D	Ctsd
5805300	1237200	3521250	3004900	10723000	11730000	8.48597e+06	873700	496460	3218300	1.52949e+06	4	15.6	0	13.264	P49935	P49935	Pro-cathepsin H;Cathepsin H mini chain;Cathepsin H;Cathepsin H heavy chain;Cathepsin H light chain	Ctsh
4079100	2251500	3165300	4316800	743620	5781000	3.61381e+06	6446300	610140	NaN	3528220	3	9.1	0	6.5062	P55097	P55097	Cathepsin K	Ctsk
2518800	NaN	2518800	5483400	14452000	4282800	8.07273e+06	NaN	NaN	2516300	2516300	3	12.9	0	26.365	P06797	P06797	Cathepsin L1;Cathepsin L1 heavy chain;Cathepsin L1 light chain	Ctsl
30641000	20281000	25461000	NaN	1615000	NaN	1615000	5830800	635760	NaN	3233280	7	29.7	0	109.37	O70370	O70370	Cathepsin S	Ctss
NaN	NaN	NaN	4736900	25504000	41695000	2.39786e+07	NaN	NaN	4203900	4203900	4	15	0	123.72	Q9WUU7	Q9WUU7	Cathepsin Z	Ctsz
NaN	NaN	NaN	356770	NaN	206940	281855	283320	NaN	NaN	283320	5	2	0	35.955	Q9JLB4	Q9JLB4	Cubilin	Cubn
19101000	8966900	14033950	NaN	6854300	NaN	6854300	5437500	1824200	NaN	3630850	1	7.9	0.0039841	3.3992	Q9CQ89	Q9CQ89	Protein CutA	Cuta
207060	NaN	207060	455470	NaN	4456700	2456085	NaN	NaN	145680	145680	6	11.1	0	13.169	P70412	P70412	CUB and zona pellucida-like domain-containing protein 1	Cuzd1
NaN	NaN	NaN	21800000	21589000	29332000	2.42403e+07	NaN	NaN	12371000	12371000	4	38.8	0	146.38	P56395	P56395	Cytochrome b5	Cyb5a
NaN	NaN	NaN	18887000	79010000	133690000	7.71957e+07	1326100	4723100	6067700	4.03897e+06	5	58.2	0	190.57	Q9CQX2	Q9CQX2	Cytochrome b5 type B	Cyb5b
6031200	6727700	6379450	4638000	16623000	17367000	12876000	8511500	10855000	8667200	9.34457e+06	7	25.6	0	191.94	Q9DCN2	Q9DCN2	NADH-cytochrome b5 reductase 3;NADH-cytochrome b5 reductase 3 membrane-bound form;NADH-cytochrome b5 reductase 3 soluble form	Cyb5r3
62950000	23955000	43452500	22022000	50744000	89090000	53952000	29117000	19973000	3346200	1.74787e+07	7	25.5	0	92.959	Q9D0M3	Q9D0M3	Cytochrome c1, heme protein, mitochondrial	Cyc1
288900	NaN	288900	NaN	938830	1369000	1153915	NaN	NaN	1149300	1149300	2	4.1	0	10.392	Q9DBG1	Q9DBG1	Sterol 26-hydroxylase, mitochondrial	Cyp27a1
NaN	NaN	NaN	526470	NaN	538830	532650	1572500	1834700	283770	1.23032e+06	5	14.5	0	14.56	Q64458;P56656	Q64458	Cytochrome P450 2C29	Cyp2c29
NaN	NaN	NaN	NaN	NaN	787150	787150	1412400	NaN	NaN	1412400	4	10.6	0	17.697	Q6XVG2;P56654;Q91X77	Q6XVG2;P56654;Q91X77	Cytochrome P450 2C54;Cytochrome P450 2C37;Cytochrome P450 2C50	Cyp2c54;Cyp2c37;Cyp2c50
NaN	NaN	NaN	429380	683840	1432300	848507	865280	1256300	1150500	1.09069e+06	4	7.9	0	9.505	E9PXC3;P56657;Q569X9;K7N6C2	E9PXC3;P56657;Q569X9;K7N6C2	Cytochrome P450 2C40	Cyp2c69;Cyp2c40;Cyp2c67;Cyp2c68
NaN	NaN	NaN	NaN	278510	NaN	278510	327160	324040	NaN	325600	1	4.1	0	34.737	Q91W64	Q91W64	Cytochrome P450 2C70	Cyp2c70
280480	293380	286930	NaN	NaN	432970	432970	1548900	NaN	384590	966745	4	10.1	0	8.5789	P24456;L7N463;P24457;Q8BVD2;P11714	P24456;L7N463;P24457	Cytochrome P450 2D10;Cytochrome P450 2D11	Cyp2d10;Cyp2d34;Cyp2d11
NaN	361700	361700	1452400	4129900	2753900	2.77873e+06	3563500	443720	1901500	1.96957e+06	7	14.6	0	18.405	Q8CIM7;Q6P8N9;Q9JKY7	Q8CIM7	Cytochrome P450 2D26	Cyp2d26
NaN	NaN	NaN	NaN	NaN	NaN	NaN	1108800	NaN	NaN	1108800	2	4.9	0.0010684	4.2147	Q05421	Q05421	Cytochrome P450 2E1	Cyp2e1
NaN	NaN	NaN	975010	1057300	741100	924470	437130	1288100	NaN	862615	2	4.5	0.0015798	4.0435	P33267	P33267	Cytochrome P450 2F2	Cyp2f2
1802600	NaN	1802600	NaN	NaN	NaN	NaN	840150	2573500	535520	1316390	7	12.5	0	10.373	Q9JMA7	Q9JMA7	Cytochrome P450 3A41	Cyp3a41a
NaN	NaN	NaN	NaN	NaN	NaN	NaN	1029800	NaN	562950	796375	1	3.8	0.0098522	2.6286	Q9D172	Q9D172	ES1 protein homolog, mitochondrial	D10Jhu81e
NaN	122100	122100	1185000	695580	2267500	1.38269e+06	1748900	1940000	2462300	2050400	5	8.5	0	22.213	P16381;Q62167	P16381;Q62167	Putative ATP-dependent RNA helicase Pl10;ATP-dependent RNA helicase DDX3X	D1Pas1;Ddx3x
NaN	NaN	NaN	NaN	2574400	2731000	2652700	NaN	NaN	NaN	NaN	2	21.7	0	69.908	A0A087WQU7	A0A087WQU7		D730001G18Rik
83706000	52368000	68037000	86507000	194090000	111590000	130729000	72222000	62619000	122340000	85727000	3	28.3	0	13.619	P61804	P61804	Dolichyl-diphosphooligosaccharide--protein glycosyltransferase subunit DAD1	Dad1
NaN	NaN	NaN	190730	2174400	2019000	1.46138e+06	NaN	466590	NaN	466590	4	4.8	0	32.553	Q62165	Q62165	Dystroglycan;Alpha-dystroglycan;Beta-dystroglycan	Dag1
NaN	NaN	NaN	865250	918960	652460	812223	296530	1353400	236180	628703	5	10.6	0	11.786	Q8VC30	Q8VC30	Bifunctional ATP-dependent dihydroxyacetone kinase/FAD-AMP lyase (cyclizing);ATP-dependent dihydroxyacetone kinase;FAD-AMP lyase (cyclizing)	Dak
107440	NaN	107440	NaN	1351100	14789000	8070050	894290	372740	NaN	633515	5	9.8	0	8.4341	Q922B2	Q922B2	Aspartate--tRNA ligase, cytoplasmic	Dars
NaN	NaN	NaN	13267000	41272000	66584000	4.03743e+07	113150000	53514000	3385100	5.6683e+07	8	69	0	323.31	P31786	P31786	Acyl-CoA-binding protein	Dbi
NaN	NaN	NaN	NaN	3932200	5530600	4731400	NaN	171300	1415300	793300	4	10.4	0	5.8397	P53395	P53395	Lipoamide acyltransferase component of branched-chain alpha-keto acid dehydrogenase complex, mitochondrial	Dbt
NaN	NaN	NaN	NaN	NaN	305800	305800	NaN	NaN	65823	65823	1	1.9	0.0080378	3.0427	Q8N7N5	Q8N7N5	DDB1- and CUL4-associated factor 8	Dcaf8
15860000	10480000	13170000	728579968	528350016	561150016	6.06027e+08	58417000	68489000	180760000	1.02555e+08	16	45.8	0	323.31	P28654	P28654	Decorin	Dcn
NaN	NaN	NaN	NaN	NaN	273840	273840	NaN	NaN	NaN	NaN	1	0.8	0.0079812	3.0145	O08788	O08788	Dynactin subunit 1	Dctn1
NaN	NaN	NaN	1492700	2234700	2849900	2.19243e+06	NaN	464780	3209900	1837340	3	15.6	0	7.4745	Q91X52	Q91X52	L-xylulose reductase	Dcxr
NaN	NaN	NaN	4588300	8857500	13797000	9.08093e+06	NaN	NaN	3010000	3010000	6	16.5	0	14.272	Q9CWS0	Q9CWS0	N(G),N(G)-dimethylarginine dimethylaminohydrolase 1	Ddah1
NaN	NaN	NaN	6921000	20366000	17750000	1.50123e+07	NaN	NaN	6618800	6618800	8	37.5	0	28.239	Q99LD8	Q99LD8	N(G),N(G)-dimethylarginine dimethylaminohydrolase 2	Ddah2
187660	NaN	187660	11803000	4772100	19689000	1.2088e+07	621190	115160	383190	373180	22	20.8	0	50.297	Q3U1J4	Q3U1J4	DNA damage-binding protein 1	Ddb1
NaN	NaN	NaN	249090	NaN	1681400	965245	NaN	NaN	NaN	NaN	3	9.2	0	10.119	O88533	O88533	Aromatic-L-amino-acid decarboxylase	Ddc
NaN	NaN	NaN	9404900	11986000	15462000	12284300	NaN	1248700	2930800	2089750	6	13.6	0	14.045	O54734	O54734	Dolichyl-diphosphooligosaccharide--protein glycosyltransferase 48 kDa subunit	Ddost
103410000	71615000	87512500	NaN	65445000	8383300	36914150	19754000	20888000	18932000	19858000	8	89	0	48.109	O35215;G3UYJ7	O35215;G3UYJ7	D-dopachrome decarboxylase	Ddt;Gm20441
NaN	NaN	NaN	205430	140430	653150	333003	69295	99455	86724	85158	4	7.7	0	7.4157	Q501J6;Q61656	Q501J6;Q61656	Probable ATP-dependent RNA helicase DDX17;Probable ATP-dependent RNA helicase DDX5	Ddx17;Ddx5
NaN	922780	922780	3010900	6044900	4484500	4.51343e+06	8287900	4481200	2707800	5.15897e+06	7	16.8	0	16.71	Q9Z1N5;Q8VDW0	Q9Z1N5;Q8VDW0	Spliceosome RNA helicase Ddx39b;ATP-dependent RNA helicase DDX39A	Ddx39b;Ddx39a
6859000	18548000	12703500	13114000	70294000	56201000	4.65363e+07	18977000	14299000	19731000	17669000	6	28.1	0	160.5	Q9CQ62	Q9CQ62	2,4-dienoyl-CoA reductase, mitochondrial	Decr1
NaN	1251900	1251900	NaN	2894000	2370800	2632400	NaN	NaN	NaN	NaN	4	18.8	0	19.202	Q9WV68	Q9WV68	Peroxisomal 2,4-dienoyl-CoA reductase	Decr2
76294000	67019000	71656500	25130000	87843000	41742000	5.15717e+07	NaN	NaN	NaN	NaN	2	18.9	0.00055617	4.6312	Q45VN2;F2Z403	Q45VN2;F2Z403	Alpha-defensin 20	Defa20;Gm15299
NaN	NaN	NaN	NaN	NaN	NaN	NaN	26460000	10576000	68617000	3.52177e+07	1	9.9	0	11.965	P17534	P17534	Alpha-defensin-related sequence 2	Defa-rs2
NaN	NaN	NaN	NaN	717840	248700	483270	1122500	428820	86024	545781	5	13.4	0	7.3721	Q7TNV0	Q7TNV0	Protein DEK	Dek
1011500	NaN	1011500	101640000	124180000	147710000	124510000	19396000	38990000	42885000	33757000	32	53.5	0	323.31	P31001	P31001	Desmin	Des
NaN	NaN	NaN	1445200	1788100	2020500	1.75127e+06	NaN	NaN	NaN	NaN	1	2.8	0.0049068	3.2983	O88455	O88455	7-dehydrocholesterol reductase	Dhcr7
NaN	NaN	NaN	NaN	1037100	1387800	1212450	NaN	155780	986800	571290	2	11.2	0	5.2701	Q99L04	Q99L04	Dehydrogenase/reductase SDR family member 1	Dhrs1
2414100	1294000	1854050	NaN	4071700	2475800	3273750	1521000	NaN	2360300	1940650	4	19.2	0	10.418	Q3U0B3	Q3U0B3	Dehydrogenase/reductase SDR family member 11	Dhrs11
NaN	NaN	NaN	1699100	1595400	1115200	1469900	1903100	2434500	1901400	2.07967e+06	4	12.9	0	5.9985	Q99LB2	Q99LB2	Dehydrogenase/reductase SDR family member 4	Dhrs4
NaN	NaN	NaN	NaN	NaN	NaN	NaN	585340	644680	NaN	615010	1	4.6	0.0010604	4.1242	Q99J47	Q99J47	Dehydrogenase/reductase SDR family member 7B	Dhrs7b
1297500	2144800	1721150	NaN	743560	1329600	1036580	6332000	5518300	NaN	5925150	4	12.9	0	8.4747	Q8CHS7	Q8CHS7	Dehydrogenase/reductase SDR family member 7C	Dhrs7c
65331	NaN	65331	107610	152400	228950	162987	529980	52470	67957	216802	7	6	0	15.911	O70133	O70133	ATP-dependent RNA helicase A	Dhx9
1575000	3029700	2302350	9814200	22380000	3370900	1.1855e+07	8869600	12962000	15928000	1.25865e+07	9	18.5	0	135.79	Q8BMF4	Q8BMF4	Dihydrolipoyllysine-residue acetyltransferase component of pyruvate dehydrogenase complex, mitochondrial	Dlat
5898100	4237700	5067900	19441000	38774000	37304000	3.18397e+07	11590000	6810300	42131000	20177100	9	21.2	0	68.088	O08749	O08749	Dihydrolipoyl dehydrogenase, mitochondrial	Dld
6544900	2373400	4459150	8014300	15976000	23452000	15814100	7467300	9547800	7715200	8.24343e+06	6	15	0	39.98	Q9D2G2	Q9D2G2	Dihydrolipoyllysine-residue succinyltransferase component of 2-oxoglutarate dehydrogenase complex, mitochondrial	Dlst
6810100	11879000	9344550	33267000	15018000	12643000	2.03093e+07	9189300	3586800	11378000	8.05137e+06	12	14.5	0	251.85	Q60997	Q60997	Deleted in malignant brain tumors 1 protein	Dmbt1
988570	4304400	2646485	12542000	5409200	8185500	8.71223e+06	9832600	2546600	4891900	5.75703e+06	22	40.2	0	139.37	Q9DBT9	Q9DBT9	Dimethylglycine dehydrogenase, mitochondrial	Dmgdh
NaN	NaN	NaN	NaN	NaN	NaN	NaN	1943700	690810	NaN	1317255	2	3.5	0.0058196	3.2188	Q6P253	Q6P253	Dermokine	Dmkn
NaN	NaN	NaN	NaN	10627000	NaN	10627000	192680	NaN	7449800	3821240	2	0.5	0.0035696	3.6631	Q69Z23	Q69Z23	Dynein heavy chain 17, axonemal	Dnah17
NaN	NaN	NaN	NaN	1237400	NaN	1237400	NaN	NaN	602220	602220	2	6.5	0.0010599	4.1238	P63037	P63037	DnaJ homolog subfamily A member 1	Dnaja1
NaN	NaN	NaN	1763600	837580	6374300	2.99183e+06	NaN	1095600	NaN	1095600	5	13.7	0	28.49	Q99KV1	Q99KV1	DnaJ homolog subfamily B member 11	Dnajb11
NaN	NaN	NaN	9603800	16629000	19067000	1.50999e+07	5918200	2662500	NaN	4290350	3	16.2	0	14.861	P60904	P60904	DnaJ homolog subfamily C member 5	Dnajc5
362480	NaN	362480	NaN	1752900	NaN	1752900	692350	756930	NaN	724640	2	6.7	0.0087196	2.8093	P49183	P49183	Deoxyribonuclease-1	Dnase1
NaN	NaN	NaN	NaN	42110000	29022000	35566000	3073800	NaN	21141000	12107400	2	9.4	0.0015789	4.0407	Q9D1G0	Q9D1G0	Deoxyribonuclease-1-like 2	Dnase1l2
NaN	NaN	NaN	NaN	NaN	2408700	2408700	384450	1171300	NaN	777875	3	6.8	0	6.0115	Q9Z2W0	Q9Z2W0	Aspartyl aminopeptidase	Dnpep
153780000	109590000	131685000	288809984	106540000	96157000	1.63836e+08	167800000	17822000	165970000	1.17197e+08	22	67.8	0	323.31	P31428	P31428	Dipeptidase 1	Dpep1
1977500	1063300	1520400	25041000	20309000	32801000	2.60503e+07	NaN	680870	2958400	1819635	19	34	0	275.94	Q99KK7	Q99KK7	Dipeptidyl peptidase 3	Dpp3
13586000	4470900	9028450	24390000	20664000	35305000	2.67863e+07	3641300	568920	5166400	3125540	19	30.3	0	107.58	P28843	P28843	Dipeptidyl peptidase 4;Dipeptidyl peptidase 4 membrane form;Dipeptidyl peptidase 4 soluble form	Dpp4
NaN	219780	219780	6352700	4350600	5397300	5.36687e+06	NaN	NaN	1014200	1014200	4	11.1	0	16.916	Q9ET22	Q9ET22	Dipeptidyl peptidase 2	Dpp7
57085000	14689000	35887000	15095000	35999000	22482000	2.45253e+07	12339000	12063000	20033000	1.48117e+07	5	29.9	0	14.851	Q9QZZ6	Q9QZZ6	Dermatopontin	Dpt
NaN	NaN	NaN	1637400	NaN	NaN	1637400	NaN	NaN	NaN	NaN	2	36.4	0	5.2424	Q99LT0	Q99LT0	Protein dpy-30 homolog	Dpy30
NaN	NaN	NaN	1048000	2082300	4201400	2443900	NaN	NaN	1007500	1007500	11	11	0	73.961	Q8CHR6	Q8CHR6	Dihydropyrimidine dehydrogenase [NADP(+)]	Dpyd
NaN	NaN	NaN	719560	2399800	3732500	2.28395e+06	882860	NaN	8184800	4533830	6	13.3	0	27.389	Q9EQF5	Q9EQF5	Dihydropyrimidinase	Dpys
NaN	NaN	NaN	70240000	56675000	102860000	7.65917e+07	998860	7691700	8864200	5.85159e+06	21	56.8	0	323.31	O08553	O08553	Dihydropyrimidinase-related protein 2	Dpysl2
NaN	NaN	NaN	11030000	8412800	10978000	1.01403e+07	315290	164150	3059500	1.17965e+06	9	21.6	0	28.539	Q62188	Q62188	Dihydropyrimidinase-related protein 3	Dpysl3
NaN	NaN	NaN	583380	NaN	974400	778890	NaN	NaN	NaN	NaN	3	4.8	0.004004	3.4594	Q9EQF6	Q9EQF6	Dihydropyrimidinase-related protein 5	Dpysl5
NaN	NaN	NaN	2449500	5230300	4265500	3.98177e+06	174400	339870	574840	363037	8	12.3	0	60.421	P55849	P55849	Desmocollin-1	Dsc1
159790	NaN	159790	2314100	6973200	12137000	7.14143e+06	5067300	2840300	2106200	3.33793e+06	12	16.3	0	323.31	P55292	P55292	Desmocollin-2	Dsc2
NaN	NaN	NaN	NaN	143510	69636	106573	830390	NaN	75682	453036	3	4.5	0	20.4	P55850	P55850	Desmocollin-3	Dsc3
1246000	3567100	2406550	5856400	18551000	13412000	1.26065e+07	5574100	1036100	4412300	3.67417e+06	20	24.9	0	156.79	Q61495;Q7TSF0	Q61495	Desmoglein-1-alpha	Dsg1a
NaN	NaN	NaN	491360	NaN	175630	333495	NaN	NaN	NaN	NaN	3	3.3	0	7.5154	O55111	O55111	Desmoglein-2	Dsg2
NaN	NaN	NaN	682730	2724500	581120	1329450	NaN	9428700	NaN	9428700	3	3.6	0	6.6607	Q7TMD7	Q7TMD7	Desmoglein-4	Dsg4
243620	1113700	678660	5717400	16707000	18258000	13560800	5108700	7057800	1740200	4.63557e+06	84	31.2	0	323.31	E9Q557	E9Q557	Desmoplakin	Dsp
876350	NaN	876350	1332500	127370	2543900	1334590	13889000	4319400	856080	6.35483e+06	5	29.1	0	13.445	Q9R0P5	Q9R0P5	Destrin	Dstn
420230	2038200	1229215	350230	3694100	1493200	1.84584e+06	1939400	2923900	623570	1.82896e+06	4	26.3	0	7.3128	Q9JLY7	Q9JLY7	Dual specificity protein phosphatase 14	Dusp14
28020	NaN	28020	127390	217670	200020	181693	259150	245220	370570	291647	15	3.5	0	46.565	Q9JHU4	Q9JHU4	Cytoplasmic dynein 1 heavy chain 1	Dync1h1
NaN	NaN	NaN	NaN	NaN	NaN	NaN	1210900	NaN	NaN	1210900	1	15.9	0	13.239	P51807	P51807	Dynein light chain Tctex-type 1	Dynlt1
NaN	NaN	NaN	67847	NaN	65006	66426.5	NaN	NaN	NaN	NaN	2	1.5	0.0010672	4.2068	Q9ESD7	Q9ESD7	Dysferlin	Dysf
3380900	1616300	2498600	5199700	1927700	NaN	3563700	2854400	NaN	4438900	3646650	2	16.1	0	7.2087	Q923L7	Q923L7		Ear6
14933000	NaN	14933000	36717000	48656000	60559000	48644000	10775000	15058000	16499000	1.41107e+07	3	15.2	0	7.7533	P70245	P70245	3-beta-hydroxysteroid-Delta(8),Delta(7)-isomerase	Ebp
NaN	NaN	NaN	5650400	NaN	2592800	4121600	NaN	NaN	NaN	NaN	9	15.1	0	47.301	Q4PZA2	Q4PZA2	Endothelin-converting enzyme 1	Ece1
NaN	NaN	NaN	5560500	9356700	7577300	7.49817e+06	294670	139480	3880900	1438350	7	25.4	0	80.617	O35459	O35459	Delta(3,5)-Delta(2,4)-dienoyl-CoA isomerase, mitochondrial	Ech1
NaN	NaN	NaN	1478300	2665900	3622800	2589000	NaN	1434800	3765700	2600250	7	28.6	0	16.237	Q8BH95	Q8BH95	Enoyl-CoA hydratase, mitochondrial	Echs1
921930	1008800	965365	6886100	39447000	63099000	3.64774e+07	3588700	2461100	654810	2234870	8	33.2	0	48.85	P42125	P42125	Enoyl-CoA delta isomerase 1, mitochondrial	Eci1
280809984	31110000	155959992	189230000	209080000	231340000	2.09883e+08	169760000	129840000	81889000	127163000	14	40.9	0	323.31	P10126	P10126	Elongation factor 1-alpha 1	Eef1a1
NaN	663750	663750	8000000	4618700	8103900	6.90753e+06	5618000	904840	3524000	3.34895e+06	12	33.7	0	22.267	P62631	P62631	Elongation factor 1-alpha 2	Eef1a2
NaN	NaN	NaN	343350	NaN	NaN	343350	NaN	NaN	NaN	NaN	1	6.7	0.0090827	2.7207	O70251	O70251	Elongation factor 1-beta	Eef1b
NaN	NaN	NaN	1868000	4136700	1940400	2.64837e+06	1565700	3762000	1479000	2268900	2	8.5	0	8.0547	P57776	P57776	Elongation factor 1-delta	Eef1d
NaN	464040	464040	15185000	33409000	24304000	2.42993e+07	6419700	5391400	5898800	5903300	10	19.7	0	26.289	Q9D8N0	Q9D8N0	Elongation factor 1-gamma	Eef1g
332890	3089000	1710945	30280000	60217000	79719000	5.67387e+07	11319000	9892600	23844000	1.50185e+07	33	43.8	0	185.4	P58252	P58252	Elongation factor 2	Eef2
996270	378630	687450	10349000	12289000	16608000	13082000	3225500	4741000	4866600	4277700	11	31.2	0	136.41	Q8BPB5	Q8BPB5	EGF-containing fibulin-like extracellular matrix protein 1	Efemp1
NaN	NaN	NaN	3911200	NaN	6290600	5100900	NaN	NaN	1259400	1259400	6	16.3	0	66.77	Q9WVJ9	Q9WVJ9	EGF-containing fibulin-like extracellular matrix protein 2	Efemp2
NaN	NaN	NaN	432330	NaN	NaN	432330	NaN	1018500	NaN	1018500	2	10	0.0049188	3.3083	Q9D8Y0	Q9D8Y0	EF-hand domain-containing protein D2	Efhd2
71074	NaN	71074	4136500	5659200	8391000	6.06223e+06	79992	124670	1462400	555687	13	12.9	0	56.997	Q01279	Q01279	Epidermal growth factor receptor	Egfr
NaN	NaN	NaN	3272300	3025900	2226300	2841500	364020	NaN	162860	263440	2	3.7	0	5.2713	Q9WVK4	Q9WVK4	EH domain-containing protein 1	Ehd1
444210	659590	551900	2007600	1561700	3847200	2.47217e+06	2510300	3312400	536270	2.11966e+06	9	16.8	0	24.052	Q8BH64	Q8BH64	EH domain-containing protein 2	Ehd2
NaN	NaN	NaN	NaN	NaN	534770	534770	NaN	NaN	426510	426510	5	9.1	0	5.493	Q9EQP2	Q9EQP2	EH domain-containing protein 4	Ehd4
NaN	NaN	NaN	340610	325960	278240	314937	768850	319280	187840	425323	4	7.4	0	80.449	Q9DBM2	Q9DBM2	Peroxisomal bifunctional enzyme;Enoyl-CoA hydratase/3,2-trans-enoyl-CoA isomerase;3-hydroxyacyl-CoA dehydrogenase	Ehhadh
NaN	NaN	NaN	2890400	913230	3826700	2.54344e+06	NaN	NaN	562920	562920	3	11.1	0	7.4759	Q6ZWX6	Q6ZWX6	Eukaryotic translation initiation factor 2 subunit 1	Eif2s1
193360	NaN	193360	808600	1470600	1317400	1.19887e+06	NaN	111900	1341900	726900	4	15.7	0	8.8899	Q99L45	Q99L45	Eukaryotic translation initiation factor 2 subunit 2	Eif2s2
NaN	NaN	NaN	1674000	4847300	8756500	5092600	2153400	1686700	NaN	1920050	6	16.9	0	14.532	Q9Z0N1;Q9Z0N2	Q9Z0N1	Eukaryotic translation initiation factor 2 subunit 3, X-linked	Eif2s3x
NaN	100600	100600	NaN	NaN	NaN	NaN	1555900	657300	NaN	1106600	2	2.2	0	5.0628	Q8R1B4	Q8R1B4	Eukaryotic translation initiation factor 3 subunit C	Eif3c
NaN	NaN	NaN	906300	NaN	NaN	906300	180800	NaN	NaN	180800	4	7.9	0.00054825	4.4935	P60229	P60229	Eukaryotic translation initiation factor 3 subunit E	Eif3e
NaN	NaN	NaN	NaN	NaN	597800	597800	NaN	35434	NaN	35434	2	7.4	0	5.0464	Q9QZD9	Q9QZD9	Eukaryotic translation initiation factor 3 subunit I	Eif3i
NaN	NaN	NaN	3438100	526010	842970	1602360	198380	NaN	139590	168985	4	6.4	0	6.1364	Q8QZY1	Q8QZY1	Eukaryotic translation initiation factor 3 subunit L	Eif3l
9480200	9202900	9341550	10792000	20850000	14114000	15252000	7297700	11953000	19582000	1.29442e+07	9	26.6	0	57.256	P60843;P10630	P60843;P10630	Eukaryotic initiation factor 4A-I;Eukaryotic initiation factor 4A-II;Eukaryotic initiation factor 4A-II, N-terminally processed	Eif4a1;Eif4a2
384450	NaN	384450	NaN	319530	195730	257630	547810	NaN	NaN	547810	3	1.9	0	5.8594	Q6NZJ6;Q80XI3	Q6NZJ6	Eukaryotic translation initiation factor 4 gamma 1	Eif4g1
NaN	NaN	NaN	NaN	NaN	NaN	NaN	140600	NaN	NaN	140600	1	1.2	0.0048733	3.2581	Q62448	Q62448	Eukaryotic translation initiation factor 4 gamma 2	Eif4g2
NaN	NaN	NaN	NaN	579490	518720	549105	359680	NaN	NaN	359680	1	5.2	0.0090785	2.7205	Q9WUK2	Q9WUK2	Eukaryotic translation initiation factor 4H	Eif4h
78505000	6768500	42636750	21112000	46990000	30023000	3.27083e+07	48925000	6251000	40581000	31919000	7	48.1	0	78.213	P63242;Q8BGY2	P63242;Q8BGY2	Eukaryotic translation initiation factor 5A-1;Eukaryotic translation initiation factor 5A-2	Eif5a;Eif5a2
NaN	NaN	NaN	193330	385250	480280	352953	NaN	NaN	218590	218590	2	1.8	0.0020899	3.95	Q05D44	Q05D44	Eukaryotic translation initiation factor 5B	Eif5b
721170	NaN	721170	NaN	4922100	4013700	4467900	NaN	NaN	5874800	5874800	2	11.4	0	11.368	O55135	O55135	Eukaryotic translation initiation factor 6	Eif6
78650000	108630000	93640000	444080000	290169984	366600000	3.6695e+08	596070016	290160000	178240000	3.54823e+08	8	14.4	0	323.31	P54320	P54320	Elastin	Eln
NaN	NaN	NaN	NaN	NaN	859090	859090	NaN	NaN	NaN	NaN	1	5.6	0	6.729	Q920L5	Q920L5	Elongation of very long chain fatty acids protein 6	Elovl6
NaN	NaN	NaN	NaN	2159900	4101000	3130450	NaN	NaN	NaN	NaN	2	6.7	0.004006	3.4595	P21995	P21995	Embigin	Emb
NaN	NaN	NaN	613660	850450	2292700	1252270	467410	NaN	135830	301620	4	3.9	0	8.4735	Q99K41	Q99K41	EMILIN-1	Emilin1
NaN	NaN	NaN	225970	476530	392520	365007	NaN	57708	368670	213189	2	2.6	0	5.813	P59900	P59900	EMILIN-3	Emilin3
NaN	NaN	NaN	1541900	758590	1719600	1340030	NaN	NaN	138300	138300	2	2.9	0	5.4877	Q05BC3	Q05BC3	Echinoderm microtubule-associated protein-like 1	Eml1
NaN	NaN	NaN	2044800	1280000	1526300	1.61703e+06	NaN	NaN	NaN	NaN	2	3.7	0	7.6903	Q7TNG5	Q7TNG5	Echinoderm microtubule-associated protein-like 2	Eml2
NaN	NaN	NaN	273320	1215400	457260	648660	NaN	NaN	NaN	NaN	4	4.6	0	6.8143	Q3UMY5	Q3UMY5	Echinoderm microtubule-associated protein-like 4	Eml4
NaN	NaN	NaN	366640	NaN	1218800	792720	NaN	200590	NaN	200590	1	2.6	0.0048996	3.2976	Q8C522	Q8C522	Endonuclease domain-containing 1 protein	Endod1
NaN	NaN	NaN	1049000	1421500	1663700	1.37807e+06	1452400	329150	1885200	1222250	6	20.4	0	18.647	Q3V188	Q3V188	Poly(U)-specific endoribonuclease	Endou
NaN	NaN	NaN	1115900	1174400	NaN	1145150	NaN	296270	91517	193894	4	7	0	7.8182	Q63961	Q63961	Endoglin	Eng
41764000	65787000	53775500	70740000	55027000	66518000	64095000	42357000	63314000	110270000	7.19803e+07	17	47.9	0	323.31	P17182	P17182	Alpha-enolase	Eno1
499140	1634400	1066770	34507000	64977000	123610000	7.43647e+07	2439600	8904100	6979200	6.10763e+06	12	39.9	0	115.95	P17183	P17183	Gamma-enolase	Eno2
722860032	680070016	701465024	2027500032	2977799936	3399099904	2801466624	559990016	521729984	786540032	622753344	34	67.1	0	323.31	P21550	P21550	Beta-enolase	Eno3
488580	559560	524070	42737000	18728000	38035000	3.31667e+07	1262800	390400	2436500	1.36323e+06	24	26.3	0	145.6	P16406	P16406	Glutamyl aminopeptidase	Enpep
375450	NaN	375450	12586000	2370500	9061800	8006100	242850	493140	852480	529490	11	18.2	0	165.71	Q6DYE8	Q6DYE8	Ectonucleotide pyrophosphatase/phosphodiesterase family member 3;Alkaline phosphodiesterase I;Nucleotide pyrophosphatase	Enpp3
4631100	NaN	4631100	387550	NaN	NaN	387550	NaN	NaN	NaN	NaN	3	7.5	0	8.658	Q8BTJ4	Q8BTJ4	Bis(5-adenosyl)-triphosphatase enpp4	Enpp4
NaN	2045300	2045300	5451700	NaN	NaN	5451700	NaN	NaN	NaN	NaN	6	18.2	0	17.941	Q9EQG7	Q9EQG7	Ectonucleotide pyrophosphatase/phosphodiesterase family member 5	Enpp5
NaN	NaN	NaN	NaN	2858700	3680400	3269550	NaN	NaN	1447200	1447200	3	5.7	0	15.987	P55772	P55772	Ectonucleoside triphosphate diphosphohydrolase 1	Entpd1
NaN	NaN	NaN	790760	1061500	5373800	2.40869e+06	NaN	NaN	1033200	1033200	4	9.1	0	8.9026	O55026	O55026	Ectonucleoside triphosphate diphosphohydrolase 2	Entpd2
195920	NaN	195920	419280	3255500	2951300	2.20869e+06	1620400	708480	3773000	2033960	3	12.1	0	25.595	Q99JW5	Q99JW5	Epithelial cell adhesion molecule	Epcam
8905500	5041000	6973250	20018000	34507000	35804000	3.01097e+07	24628000	6808700	15773000	1.57366e+07	6	30.4	0	35.379	Q99M71	Q99M71	Mammalian ependymin-related protein 1	Epdr1
556250	492070	524160	3834100	8556300	10941000	7.77713e+06	NaN	NaN	NaN	NaN	7	14.9	0	14.656	Q9D379	Q9D379	Epoxide hydrolase 1	Ephx1
NaN	NaN	NaN	1649200	4413300	10906000	5.65617e+06	628730	858770	1283400	923633	9	22.7	0	45.127	P34914	P34914	Bifunctional epoxide hydrolase 2;Cytosolic epoxide hydrolase 2;Lipid-phosphate phosphatase	Ephx2
770660	159180	464920	288810	NaN	113880	201345	521890	300630	NaN	411260	5	4.3	0	6.3537	Q8R0W0	Q8R0W0	Epiplakin	Eppk1
NaN	NaN	NaN	182790	1002900	539820	575170	NaN	NaN	NaN	NaN	4	2.7	0	11.506	Q8CGC7	Q8CGC7	Bifunctional glutamate/proline--tRNA ligase;Glutamate--tRNA ligase;Proline--tRNA ligase	Eprs
NaN	NaN	NaN	NaN	NaN	203930	203930	NaN	132980	NaN	132980	2	3.3	0.009817	2.6153	Q99K30	Q99K30	Epidermal growth factor receptor kinase substrate 8-like protein 2	Eps8l2
44702000	28232000	36467000	13617000	14486000	11430000	1.31777e+07	77216000	8735100	13212000	3.30544e+07	30	44.1	0	278.1	P49290	P49290	Eosinophil peroxidase;Eosinophil peroxidase light chain;Eosinophil peroxidase heavy chain	Epx
464140	192830	328485	928040	6052500	4717300	3899280	82335	30462	1031500	381432	13	15.6	0	35.188	Q9EQH2	Q9EQH2	Endoplasmic reticulum aminopeptidase 1	Erap1
NaN	NaN	NaN	NaN	1259000	1005000	1132000	NaN	NaN	NaN	NaN	1	2.3	0.0044554	3.355	Q9CQE7	Q9CQE7	Endoplasmic reticulum-Golgi intermediate compartment protein 3	Ergic3
NaN	NaN	NaN	872250	477000	2032000	1.12708e+06	NaN	NaN	NaN	NaN	1	10.6	0.0030738	3.7401	P84089	P84089	Enhancer of rudimentary homolog	Erh
NaN	NaN	NaN	7748500	7960500	18177000	1.12953e+07	NaN	928080	2341100	1634590	8	29.7	0	25.561	Q8BFZ9;Q91X78	Q8BFZ9	Erlin-2	Erlin2
448460	NaN	448460	654810	2678600	4761100	2698170	53508	258180	NaN	155844	6	7	0	12.871	Q3UVK0	Q3UVK0	Endoplasmic reticulum metallopeptidase 1	Ermp1
NaN	NaN	NaN	NaN	1868000	1792200	1830100	522460	773440	1347300	881067	4	10.3	0	12.912	Q8R180	Q8R180	ERO1-like protein alpha	Ero1l
NaN	NaN	NaN	148620	737610	587610	491280	NaN	NaN	458410	458410	3	8.6	0	4.7711	Q8R2E9	Q8R2E9	ERO1-like protein beta	Ero1lb
NaN	NaN	NaN	NaN	4139800	15504000	9821900	NaN	NaN	NaN	NaN	1	7.7	0.0088167	2.8957	Q9D8U3	Q9D8U3	Endoplasmic reticulum resident protein 27	Erp27
NaN	NaN	NaN	NaN	NaN	2996600	2996600	NaN	NaN	NaN	NaN	2	7.9	0	5.2433	Q9D1Q6	Q9D1Q6	Endoplasmic reticulum resident protein 44	Erp44
1155600	4628700	2892150	3346800	17213000	14863000	11807600	4912900	3218500	NaN	4065700	5	23.4	0	19.748	Q9R0P3	Q9R0P3	S-formylglutathione hydrolase	Esd
417400	NaN	417400	NaN	NaN	521080	521080	NaN	96519	NaN	96519	4	6.1	0	53.734	Q3U7R1	Q3U7R1	Extended synaptotagmin-1	Esyt1
NaN	312320	312320	NaN	NaN	364950	364950	NaN	1113600	NaN	1113600	3	4.9	0	31.093	Q3TZZ7	Q3TZZ7	Extended synaptotagmin-2	Esyt2
NaN	NaN	NaN	746360	184780	545620	492253	NaN	295870	NaN	295870	4	10.5	0	6.921	Q8BWY3	Q8BWY3	Eukaryotic peptide chain release factor subunit 1	Etf1
4858600	826270	2842435	4694500	13330000	18709000	12244500	7558500	12045000	6500600	8.70137e+06	10	37.5	0	52.844	Q99LC5	Q99LC5	Electron transfer flavoprotein subunit alpha, mitochondrial	Etfa
1413600	3095300	2254450	12105000	42960000	50614000	3.52263e+07	34311000	29440000	14731000	2.61607e+07	11	41.6	0	45.996	Q9DCW4;A0A0N4SVE0	Q9DCW4;A0A0N4SVE0	Electron transfer flavoprotein subunit beta	Etfb
NaN	NaN	NaN	6682000	9722500	14298000	1.02342e+07	862530	392540	874610	709893	9	18	0	20.629	Q921G7	Q921G7	Electron transfer flavoprotein-ubiquinone oxidoreductase, mitochondrial	Etfdh
NaN	NaN	NaN	NaN	NaN	NaN	NaN	NaN	917300	NaN	917300	2	9.1	0.0079439	2.9675	Q9DCM0	Q9DCM0	Persulfide dioxygenase ETHE1, mitochondrial	Ethe1
NaN	NaN	NaN	203750	292510	597190	364483	NaN	147750	NaN	147750	3	1.5	0	5.4565	Q9D952	Q9D952	Envoplakin	Evpl
331990	NaN	331990	NaN	NaN	NaN	NaN	236960	NaN	1860500	1048730	5	12.1	0	11.595	O88947	O88947	Coagulation factor X;Factor X light chain;Factor X heavy chain;Activated factor Xa heavy chain	F10
NaN	NaN	NaN	1446200	1371500	4867700	2561800	NaN	NaN	NaN	NaN	2	10.3	0	5.4981	O88792	O88792	Junctional adhesion molecule A	F11r
107360	NaN	107360	386810	1771600	992630	1.05035e+06	NaN	1002200	847350	924775	3	4.2	0	6.8627	Q8BH61	Q8BH61	Coagulation factor XIII A chain	F13a1
NaN	161330	161330	1336100	NaN	156120	746110	985810	237140	3877500	1700150	11	22.3	0	83.949	P19221;CON__P00735	P19221	Prothrombin;Activation peptide fragment 1;Activation peptide fragment 2;Thrombin light chain;Thrombin heavy chain	F2
NaN	57724000	57724000	84971000	124860000	53619000	8.78167e+07	83646000	146520000	116530000	1.15565e+08	7	66.1	0	254.19	P12710	P12710	Fatty acid-binding protein, liver	Fabp1
NaN	NaN	NaN	34492000	61799000	28842000	41711000	NaN	NaN	11359000	11359000	4	31.8	0	58.113	P55050	P55050	Fatty acid-binding protein, intestinal	Fabp2
46636000	44700000	45668000	183060000	259570000	243730000	2.28787e+08	37731000	66730000	317449984	1.40637e+08	10	64.7	0	68.899	P11404	P11404	Fatty acid-binding protein, heart	Fabp3
7609900	1310000	4459950	281449984	611849984	242470000	3.7859e+08	40086000	80715000	49873000	5.68913e+07	8	56.1	0	35.774	P04117;A0A0A6YW05;P24526;O08716	P04117	Fatty acid-binding protein, adipocyte	Fabp4
538810	16591000	8564905	54080000	192060000	192930000	1.46357e+08	17670000	25338000	24890000	2.26327e+07	11	80	0	214.79	Q05816	Q05816	Fatty acid-binding protein, epidermal	Fabp5
NaN	NaN	NaN	NaN	410050	2022700	1216375	1689000	1372900	NaN	1530950	3	29.7	0	5.4997	P51162	P51162	Gastrotropin	Fabp6
NaN	NaN	NaN	1331600	1703300	2607800	1880900	295570	NaN	NaN	295570	2	17.4	0.0010747	4.2712	P51880	P51880	Fatty acid-binding protein, brain	Fabp7
NaN	NaN	NaN	NaN	NaN	NaN	NaN	63358	92345	NaN	77851.5	1	3.4	0.00054526	4.4162	Q3TDN2	Q3TDN2	FAS-associated factor 2	Faf2
5099900	3781900	4440900	38489000	65330000	64390000	5.60697e+07	4483500	8815600	35593000	1.62974e+07	10	27.4	0	45.916	P35505	P35505	Fumarylacetoacetase	Fah
NaN	NaN	NaN	NaN	820370	NaN	820370	NaN	494230	1895300	1194765	2	6.7	0.003998	3.4269	Q3TC72	Q3TC72	Fumarylacetoacetate hydrolase domain-containing protein 2A	Fahd2
NaN	NaN	NaN	57745	NaN	368850	213298	NaN	NaN	NaN	NaN	2	3.1	0.0071908	3.1119	Q8R1F1	Q8R1F1	Niban-like protein 1	Fam129b
NaN	NaN	NaN	NaN	NaN	NaN	NaN	2858600	NaN	NaN	2858600	1	11	0.0087276	2.8188	Q9D6U8	Q9D6U8	Protein FAM162A	Fam162a
NaN	2553800	2553800	613310	362890	2008400	994867	1705300	5264600	NaN	3484950	3	15.6	0	6.1728	Q9CYH2	Q9CYH2	Redox-regulatory protein FAM213A	Fam213a
470590	1746300	1108445	303230	1380900	NaN	842065	NaN	NaN	NaN	NaN	2	7.3	0.0044687	3.3769	Q8CE93	Q8CE93	Protein FAM26D	Fam26d
NaN	NaN	NaN	NaN	5665800	4583800	5124800	NaN	NaN	803940	803940	2	8.8	0.0010707	4.2513	Q91VU0	Q91VU0	Protein FAM3C	Fam3c
NaN	NaN	NaN	NaN	NaN	NaN	NaN	NaN	NaN	22154	22154	1	1.3	0.0035569	3.6241	Q148V8	Q148V8	Protein FAM83H	Fam83h
801080	647170	724125	2543900	493920	1521900	1.51991e+06	1332100	NaN	NaN	1332100	8	11.8	0	42.515	P97321	P97321	Prolyl endopeptidase FAP;Antiplasmin-cleaving enzyme FAP, soluble form	Fap
188810	552470	370640	10090000	19455000	18303000	1.59493e+07	6625700	12550000	6685100	8.62027e+06	53	24.9	0	323.31	P19096	P19096	Fatty acid synthase;[Acyl-carrier-protein] S-acetyltransferase;[Acyl-carrier-protein] S-malonyltransferase;3-oxoacyl-[acyl-carrier-protein] synthase;3-oxoacyl-[acyl-carrier-protein] reductase;3-hydroxyacyl-[acyl-carrier-protein] dehydratase;Enoyl-[acyl-carrier-protein] reductase;Oleoyl-[acyl-carrier-protein] hydrolase	Fasn
NaN	NaN	NaN	195420	163180	NaN	179300	616630	3522700	NaN	2069665	2	9.2	0	9.5649	P35550;Q80WS3	P35550;Q80WS3	rRNA 2-O-methyltransferase fibrillarin;rRNA/tRNA 2-O-methyltransferase fibrillarin-like protein 1	Fbl;Fbll1
133230	NaN	133230	11140000	2398200	8169400	7.23587e+06	1098200	1194100	588230	960177	5	10.8	0	77.932	Q08879;CON__ENSEMBL:ENSBTAP00000016046	Q08879	Fibulin-1	Fbln1
NaN	NaN	NaN	1851600	206400	586960	881653	NaN	NaN	NaN	NaN	4	2.9	0	16.489	P37889	P37889	Fibulin-2	Fbln2
2059500	10004000	6031750	260130000	107400000	193830000	187120000	29647000	16329000	36988000	2.76547e+07	10	24.6	0	280.42	Q9WVH9	Q9WVH9	Fibulin-5	Fbln5
691670016	1247900032	969785024	1020099968	747049984	755329984	8.40827e+08	1082499968	534449984	977020032	8.64657e+08	123	50.2	0	323.31	Q61554	Q61554	Fibrillin-1	Fbn1
11576000	30203000	20889500	100010000	68087000	67222000	7.84397e+07	53225000	11913000	38081000	3.44063e+07	86	35	0	323.31	Q61555	Q61555	Fibrillin-2	Fbn2
1841400	28578000	15209700	49880000	80397000	63305000	6.45273e+07	15031000	20918000	8608600	1.48525e+07	12	45.6	0	231.75	Q9QXD6	Q9QXD6	Fructose-1,6-bisphosphatase 1	Fbp1
439350	773740	606545	1959200	1611900	2849300	2.14013e+06	NaN	110500	2028100	1069300	6	18.9	0	67.556	P70695	P70695	Fructose-1,6-bisphosphatase isozyme 2	Fbp2
NaN	324340	324340	NaN	NaN	279930	279930	NaN	777590	NaN	777590	3	2.3	0.0079551	2.9971	Q8K2I9	Q8K2I9	F-box only protein 18	Fbxo18
NaN	NaN	NaN	NaN	496050	NaN	496050	NaN	NaN	NaN	NaN	1	5.4	0.0098788	2.643	Q9QZN4	Q9QZN4	F-box only protein 6	Fbxo6
351790016	570070016	460930016	490740000	324889984	285350016	3.66993e+08	506580000	198090000	446329984	3.83667e+08	76	37.2	0	323.31	E9Q0B5	E9Q0B5		Fcgbp
NaN	NaN	NaN	13791000	8879300	22823000	1.51644e+07	NaN	NaN	NaN	NaN	4	6.6	0	37.338	Q61559	Q61559	IgG receptor FcRn large subunit p51	Fcgrt
NaN	NaN	NaN	211960	8185700	10522000	6.30655e+06	NaN	1202400	1434700	1318550	6	20.1	0	16.879	Q920E5;A0A0G2JEA5	Q920E5;A0A0G2JEA5	Farnesyl pyrophosphate synthase	Fdps
117700	309860	213780	303510	NaN	1557800	930655	227910	244840	291090	254613	5	9	0	14.154	Q8CIB5	Q8CIB5	Fermitin family homolog 2	Fermt2
NaN	NaN	NaN	342760	260070	NaN	301415	NaN	NaN	399970	399970	2	3.9	0	12.228	Q8K1B8	Q8K1B8	Fermitin family homolog 3	Fermt3
6551500	5467200	6009350	6167500	25868000	33338000	2.17912e+07	20058000	15643000	25548000	2.04163e+07	10	14.1	0	100.98	E9PV24;CON__P02672	E9PV24	Fibrinogen alpha chain;Fibrinopeptide A;Fibrinogen alpha chain	Fga
355250	2376100	1365675	29277000	45788000	81976000	52347000	6555300	8204400	26613000	13790900	13	29.1	0	90.701	Q8K0E8;CON__P02676	Q8K0E8	Fibrinogen beta chain;Fibrinopeptide B;Fibrinogen beta chain	Fgb
615880	2911100	1763490	14101000	34305000	59102000	35836000	24991000	14441000	9810100	1.6414e+07	18	33.3	0	295.19	Q8VCM7	Q8VCM7	Fibrinogen gamma chain	Fgg
NaN	NaN	NaN	2355300	2557700	6869700	3.92757e+06	NaN	NaN	150000	150000	8	19.9	0	18.292	A2AJL3	A2AJL3	FGGY carbohydrate kinase domain-containing protein	Fggy
NaN	1719100	1719100	2461000	3083700	12001000	5.84857e+06	14300000	13528000	4529700	10785900	10	25.8	0	45.004	P97807	P97807	Fumarate hydratase, mitochondrial	Fh
3816500	1553500	2685000	22197000	22053000	37305000	27185000	96940000	109580000	52113000	86211000	9	36.1	0	79.908	P97447;Q8CDC8	P97447	Four and a half LIM domains protein 1	Fhl1
NaN	NaN	NaN	3698700	6372100	11538000	7.20293e+06	4361000	3736200	3712600	3936600	3	23.7	0	7.7236	Q9CQ92	Q9CQ92	Mitochondrial fission 1 protein	Fis1
52478000	31282000	41880000	46680000	38065000	26211000	3.69853e+07	44647000	39289000	33349000	39095000	5	19.9	0	14.452	Q91V79	Q91V79	Fat storage-inducing transmembrane protein 1	Fitm1
NaN	NaN	NaN	NaN	NaN	8930200	8930200	NaN	NaN	NaN	NaN	1	12	0.00489	3.2905	P26883	P26883	Peptidyl-prolyl cis-trans isomerase FKBP1A	Fkbp1a
NaN	NaN	NaN	2392900	34854000	NaN	18623450	NaN	NaN	14610000	14610000	3	9.2	0	41.011	P30416	P30416	Peptidyl-prolyl cis-trans isomerase FKBP4;Peptidyl-prolyl cis-trans isomerase FKBP4, N-terminally processed	Fkbp4
NaN	NaN	NaN	821330	NaN	4950300	2885815	NaN	NaN	NaN	NaN	3	5.8	0.0010823	4.3343	Q9Z247	Q9Z247	Peptidyl-prolyl cis-trans isomerase FKBP9	Fkbp9
1851800	34181000	18016400	35600000	96594000	16392000	4.95287e+07	5823800	6939700	1246900	4.67013e+06	5	16.4	0	163.13	P11088	P11088	Filaggrin	Flg
61778	725900	393839	32889000	10395000	23273000	2.21857e+07	7771900	5690100	2755800	5.40593e+06	20	30.8	0	241.67	Q2VIS4	Q2VIS4	Filaggrin-2	Flg2
NaN	NaN	NaN	NaN	NaN	843140	843140	NaN	NaN	NaN	NaN	3	2.7	0.0010764	4.2869	Q9JJ28	Q9JJ28	Protein flightless-1 homolog	Flii
392930	415340	404135	17100000	12651000	24622000	1.81243e+07	637140	1418400	2573100	1542880	46	21.2	0	323.31	Q8BTM8	Q8BTM8	Filamin-A	Flna
418020	275480	346750	3439400	1746000	3870400	3018600	303370	108980	788210	400187	32	15.1	0	203.06	Q80X90	Q80X90	Filamin-B	Flnb
66250000	59541000	62895500	60721000	51577000	67459000	59919000	72338000	25351000	49494000	49061000	80	36.5	0	323.31	Q8VHX6	Q8VHX6	Filamin-C	Flnc
NaN	NaN	NaN	150750	NaN	NaN	150750	NaN	NaN	NaN	NaN	1	2.5	0.0071942	3.1199	Q8BGT1	Q8BGT1		Flrt3
NaN	NaN	NaN	NaN	821770	2165000	1493385	1274900	585150	NaN	930025	3	7.3	0	6.9649	P50285	P50285	Dimethylaniline monooxygenase [N-oxide-forming] 1	Fmo1
NaN	NaN	NaN	NaN	NaN	487500	487500	449120	NaN	NaN	449120	2	3.7	0.0035158	3.5151	Q8K2I3	Q8K2I3	Dimethylaniline monooxygenase [N-oxide-forming] 2	Fmo2
NaN	NaN	NaN	NaN	205060	NaN	205060	669310	823810	NaN	746560	3	6	0	5.2587	P97501;Q8VHG0	P97501	Dimethylaniline monooxygenase [N-oxide-forming] 3	Fmo3
NaN	NaN	NaN	30958000	40113000	157820000	76297000	5931200	3292000	8611400	5.94487e+06	6	20.5	0	160.81	P50608	P50608	Fibromodulin	Fmod
2185500	2211500	2198500	10287000	13263000	33952000	1.91673e+07	11491000	7498500	53465000	24151500	72	41.5	0	323.31	P11276	P11276	Fibronectin;Anastellin	Fn1
NaN	NaN	NaN	NaN	NaN	291340	291340	NaN	NaN	101370	101370	2	3.7	0.0086758	2.77	Q80TY0	Q80TY0	Formin-binding protein 1	Fnbp1
NaN	NaN	NaN	1303500	4943900	7451600	4.56633e+06	676890	621300	1013700	770630	2	9.8	0	8.2029	P35846	P35846	Folate receptor alpha	Folr1
NaN	NaN	NaN	NaN	2315900	599990	1457945	NaN	537720	1347100	942410	2	5.8	0.009839	2.625	P47930	P47930	Fos-related antigen 2	Fosl2
NaN	NaN	NaN	1906100	586460	4141500	2.21135e+06	89546	NaN	NaN	89546	4	8.9	0	10.913	Q61553	Q61553	Fascin	Fscn1
NaN	NaN	NaN	384670	670710	1184100	746493	NaN	NaN	412610	412610	3	7.4	0	15.627	Q91XD4	Q91XD4	Formimidoyltransferase-cyclodeaminase;Glutamate formimidoyltransferase;Formimidoyltetrahydrofolate cyclodeaminase	Ftcd
462150016	815340032	638745024	136490000	175050000	162430000	157990000	333180000	148290000	167050000	2.16173e+08	15	76.4	0	323.31	P09528	P09528	Ferritin heavy chain;Ferritin heavy chain, N-terminally processed	Fth1
464660000	909849984	687254992	147410000	272489984	208100000	209333328	344190016	108840000	280470016	2.445e+08	13	65.6	0	323.31	P29391;P49945	P29391;P49945	Ferritin light chain 1;Ferritin light chain 2	Ftl1;Ftl2
1305400	NaN	1305400	4012300	2329300	NaN	3170800	2046100	5679400	NaN	3862750	1	20	0	8.3417	Q04646	Q04646	Sodium/potassium-transporting ATPase subunit gamma	Fxyd2
NaN	NaN	NaN	NaN	NaN	NaN	NaN	NaN	13083	NaN	13083	2	1.7	0	5.9618	Q8VDC1	Q8VDC1	FYVE and coiled-coil domain-containing protein 1	Fyco1
NaN	NaN	NaN	268480	515830	753780	512697	NaN	NaN	90196	90196	1	1	0.0086996	2.789	P70699	P70699	Lysosomal alpha-glucosidase	Gaa
NaN	NaN	NaN	NaN	NaN	5299900	5299900	NaN	NaN	NaN	NaN	2	15.4	0.0058083	3.2076	P60521;Q9DCD6;Q8R3R8	P60521;Q9DCD6;Q8R3R8	Gamma-aminobutyric acid receptor-associated protein-like 2;Gamma-aminobutyric acid receptor-associated protein;Gamma-aminobutyric acid receptor-associated protein-like 1	Gabarapl2;Gabarap;Gabarapl1
NaN	278720	278720	NaN	NaN	NaN	NaN	592760	NaN	NaN	592760	2	3.8	0.0035497	3.6025	P54818	P54818	Galactocerebrosidase	Galc
NaN	792580	792580	7446300	8074600	12504000	9.34163e+06	NaN	NaN	NaN	NaN	3	11.4	0	9.9066	Q8K157	Q8K157	Aldose 1-epimerase	Galm
7634800	11161000	9397900	4108500	896400	3090600	2698500	3120700	NaN	NaN	3120700	9	18.1	0	42.489	Q571E4	Q571E4	N-acetylgalactosamine-6-sulfatase	Galns
NaN	NaN	NaN	805320	5973700	8318500	5.03251e+06	NaN	NaN	NaN	NaN	11	11.8	0	27.092	Q8BHN3	Q8BHN3	Neutral alpha-glucosidase AB	Ganab
21720000	10386000	16053000	138010000	550000000	214870000	300960000	383080000	369540000	251320000	3.34647e+08	23	71.2	0	323.31	P16858;S4R1W1;D3YYI5;V9GXA7;V9GXK0	P16858;S4R1W1;D3YYI5	Glyceraldehyde-3-phosphate dehydrogenase	Gapdh;Gm3839;Gm7293
NaN	NaN	NaN	NaN	NaN	5382900	5382900	NaN	559350	4007900	2283625	1	2.8	0	5.6938	Q9D964	Q9D964	Glycine amidinotransferase, mitochondrial	Gatm
129100	NaN	129100	NaN	745820	1693200	1219510	NaN	NaN	NaN	NaN	2	4.3	0.00055279	4.5792	P17439	P17439	Glucosylceramidase	Gba
NaN	467410	467410	4173000	1763600	4473800	3.47013e+06	683530	1158700	NaN	921115	4	12.5	0	9.8443	O55126	O55126	Protein NipSnap homolog 2	Gbas
144760	10581000	5362880	218360000	148860000	270120000	2.12447e+08	18795000	19568000	54014000	3.07923e+07	24	61.8	0	323.31	P21614	P21614	Vitamin D-binding protein	Gc
54021	108150	81085.5	NaN	NaN	NaN	NaN	49465	NaN	156420	102942	6	2.2	0	8.9813	E9PVA8	E9PVA8		Gcn1l1
NaN	331320	331320	16168000	12126000	35514000	2.12693e+07	NaN	965850	6943300	3954575	15	40.3	0	301.65	Q9R111	Q9R111	Guanine deaminase	Gda
NaN	353130	353130	2354600	4569800	5903900	4276100	224280	183410	732400	380030	7	19.9	0	30.823	P50396	P50396	Rab GDP dissociation inhibitor alpha	Gdi1
NaN	802300	802300	9872300	40675000	55213000	3.52534e+07	7524400	6124800	11206000	8.28507e+06	14	35.7	0	323.31	Q61598	Q61598	Rab GDP dissociation inhibitor beta	Gdi2
NaN	NaN	NaN	1230300	NaN	601510	915905	254710	NaN	278180	266445	8	17.9	0	9.5584	P03995	P03995	Glial fibrillary acidic protein	Gfap
NaN	NaN	NaN	NaN	296320	555820	426070	NaN	NaN	NaN	NaN	2	3.9	0.0067405	3.1718	Q8K0D5	Q8K0D5	Elongation factor G, mitochondrial	Gfm1
NaN	NaN	NaN	NaN	607930	651750	629840	242260	766460	368280	459000	3	5.3	0	6.761	P47856;Q9Z2Z9	P47856	Glutamine--fructose-6-phosphate aminotransferase [isomerizing] 1	Gfpt1
3993900	1567100	2780500	10429000	9656900	14200000	1.14286e+07	437930	NaN	527530	482730	5	31.4	0	12.492	Q9D7X8	Q9D7X8	Gamma-glutamylcyclotransferase	Ggct
1118900	394000	756450	7791300	28752000	51714000	29419100	NaN	NaN	NaN	NaN	10	33.1	0	25.256	Q9Z0L8	Q9Z0L8	Gamma-glutamyl hydrolase	Ggh
95416	NaN	95416	1976400	2368300	3338500	2.56107e+06	NaN	174970	310750	242860	5	10.7	0	11.388	Q60928	Q60928	Gamma-glutamyltranspeptidase 1;Gamma-glutamyltranspeptidase 1 heavy chain;Gamma-glutamyltranspeptidase 1 light chain	Ggt1
NaN	NaN	NaN	4334000	NaN	261750	2297875	NaN	NaN	NaN	NaN	4	8.5	0	79.896	Q99JP7	Q99JP7	Gamma-glutamyltransferase 7;Gamma-glutamyltransferase 7 heavy chain;Gamma-glutamyltransferase 7 light chain	Ggt7
2483100	803470	1643285	NaN	NaN	9097700	9097700	2303400	NaN	NaN	2303400	4	11.8	0	6.2016	Q91VC9	Q91VC9	Growth hormone-inducible transmembrane protein	Ghitm
694680	NaN	694680	NaN	1603400	1970900	1787150	464800	NaN	1313900	889350	2	7.6	0	40.433	P23242	P23242	Gap junction alpha-1 protein	Gja1
NaN	NaN	NaN	4379500	7297500	828650	4168550	3672600	459290	489040	1540310	2	12.8	0	58.727	Q00977	Q00977	Gap junction beta-2 protein	Gjb2
NaN	NaN	NaN	NaN	547400	272700	410050	NaN	NaN	885080	885080	1	1.6	0.0098127	2.6145	Q64516	Q64516	Glycerol kinase	Gk
NaN	NaN	NaN	1486700	NaN	NaN	1486700	5184500	NaN	NaN	5184500	1	6	0.0039781	3.3863	Q9CQS6	Q9CQS6	Gastrokine-2	Gkn2
3678700	2483400	3081050	11244000	6603700	1713100	6.52027e+06	6549600	1101700	3479700	3.71033e+06	7	22	0	35.287	P51569	P51569	Alpha-galactosidase A	Gla
NaN	NaN	NaN	NaN	2515700	3461500	2988600	NaN	NaN	NaN	NaN	3	6.5	0	9.8555	P23780	P23780	Beta-galactosidase	Glb1
NaN	NaN	NaN	NaN	2544300	NaN	2544300	62829	NaN	2964800	1.51381e+06	2	3.3	0	23.234	Q91W43	Q91W43	Glycine dehydrogenase (decarboxylating), mitochondrial	Gldc
NaN	NaN	NaN	2220100	4563200	3555500	3.44627e+06	137140	NaN	586500	361820	8	7.9	0	42.096	Q61543	Q61543	Golgi apparatus protein 1	Glg1
NaN	NaN	NaN	3653500	NaN	NaN	3653500	NaN	NaN	NaN	NaN	1	5	0.0086718	2.7686	Q9JHJ3	Q9JHJ3	Glycosylated lysosomal membrane protein	Glmp
34621000	38528000	36574500	4581100	69300000	96350000	56743700	77618000	13437000	13530000	3.48617e+07	9	50	0	17.422	Q9CPU0	Q9CPU0	Lactoylglutathione lyase	Glo1
NaN	NaN	NaN	13309000	32051000	61371000	35577000	159890	NaN	8507500	4333695	12	47.3	0	106.48	Q9CPV4	Q9CPV4	Glyoxalase domain-containing protein 4	Glod4
2115200	6569900	4342550	8714000	11916000	1868500	7499500	11146000	43316000	16598000	2.36867e+07	3	18.7	0	9.6521	Q9QUH0	Q9QUH0	Glutaredoxin-1	Glrx
NaN	NaN	NaN	36087000	56940000	127520000	7.35157e+07	117010	8312000	27407000	1.19453e+07	23	48.2	0	168.92	P26443	P26443	Glutamate dehydrogenase 1, mitochondrial	Glud1
880990	3882800	2381895	26471000	39569000	80778000	4.89393e+07	12311000	2013500	17302000	1.05422e+07	5	12.3	0	23.131	P15105	P15105	Glutamine synthetase	Glul
3402400	7633700	5518050	29861000	36520000	26530000	3.09703e+07	9864600	13454000	7608500	1.0309e+07	6	27.5	0	27.019	E9QAZ2;Q9CZM2	E9QAZ2;Q9CZM2	Ribosomal protein L15;60S ribosomal protein L15	Gm10020;Rpl15
NaN	NaN	NaN	12968000	22848000	48179000	2.79983e+07	5454300	16253000	15793000	12500100	5	28.1	0	74.564	E9PYL9;Q9CXW4;E9PZB3	E9PYL9;Q9CXW4;E9PZB3	60S ribosomal protein L11	Gm10036;Rpl11;Gm5093
NaN	NaN	NaN	NaN	NaN	1460900	1460900	1087100	NaN	NaN	1087100	3	23.8	0.00055525	4.624	G3X9L6;Q9DCX2	G3X9L6;Q9DCX2	ATP synthase subunit d, mitochondrial	Gm10250;Atp5h
9054900	9009800	9032350	30426000	29366000	59912000	3.99013e+07	19347000	39536000	22726000	27203000	8	43.4	0	24.269	F6YVP7;P62270	F6YVP7;P62270	40S ribosomal protein S18	Gm10260;Rps18
22367000	5734300	14050650	14791000	16775000	7285900	1.29506e+07	3109400	4064100	5498000	4.22383e+06	2	16.4	0	12.657	Q5ERJ0;P17533;Q9D848;D3YX03	Q5ERJ0;P17533;Q9D848;D3YX03	Alpha-defensin-related sequence 1	Gm14851;Defa-rs1;AY761184;Gm7849
NaN	NaN	NaN	21458000	11595000	10986000	1.46797e+07	15975000	NaN	12634000	14304500	3	17.2	0	5.4739	E9Q2Z4;J3QM43;P09602	E9Q2Z4;J3QM43;P09602	Non-histone chromosomal protein HMG-17	Gm16494;Gm6594;Hmgn2
NaN	NaN	NaN	NaN	1665500	6366300	4015900	1492900	15529000	NaN	8510950	2	12.3	0.0035336	3.566	F6QL70;W4VSN7;D3Z1N9;P47915;F6VZG1	F6QL70;W4VSN7;D3Z1N9;P47915;F6VZG1	60S ribosomal protein L29	Gm17669;Gm3550;Gm10709;Rpl29;Gm4889
89959000	96221000	93090000	43108000	196170000	124340000	121206000	54502000	45235000	5163600	3.49669e+07	14	64.8	0	176.54	E9PZF0;Q01768	E9PZF0;Q01768	Nucleoside diphosphate kinase;Nucleoside diphosphate kinase B	Gm20390;Nme2
3897500	3675300	3786400	648230	2160700	4766800	2.52524e+06	3128900	1300400	NaN	2214650	3	8.6	0	8.6424	E9PY39;Q9CZY3;Q9D2M8	E9PY39;Q9CZY3;Q9D2M8	Ubiquitin-conjugating enzyme E2 variant 1;Ubiquitin-conjugating enzyme E2 variant 2	Gm20431;Ube2v1;Ube2v2
NaN	NaN	NaN	78100	598020	437910	371343	NaN	NaN	NaN	NaN	2	1.4	0.00878	2.851	B8JJN0;P04186	B8JJN0;P04186	Complement factor B;Complement factor B Ba fragment;Complement factor B Bb fragment	Gm20547;Cfb
NaN	NaN	NaN	1099500	2764100	5637300	3.16697e+06	25870000	3175500	1330600	1.01254e+07	10	11.2	0	20.873	G3XA10;Q8VEK3	G3XA10;Q8VEK3	Heterogeneous nuclear ribonucleoprotein U	Gm28062;Hnrnpu
NaN	NaN	NaN	NaN	23729000	2353800	13041400	NaN	NaN	NaN	NaN	2	10.4	0.0087477	2.8364	Q60648	Q60648	Ganglioside GM2 activator	Gm2a
NaN	NaN	NaN	4700200	6246800	13186000	8.04433e+06	NaN	NaN	NaN	NaN	4	22.1	0.00054496	4.4141	A2AEN9	A2AEN9		Gm5938
1728800	2480000	2104400	NaN	NaN	NaN	NaN	788780	NaN	1513900	1151340	3	22.4	0	8.3438	D3Z724;Q9D6T8;O88375	D3Z724;Q9D6T8;O88375		Gm5965;2310057N15Rik;Krtap13
NaN	465570	465570	6327000	11370000	10846000	9.51433e+06	7091800	2724800	5120300	4.97897e+06	8	24.5	0	59.763	B2RXM2;J3QNY1;Q8BG05	B2RXM2;J3QNY1;Q8BG05	Heterogeneous nuclear ribonucleoprotein A3	Gm6793;Gm9242;Hnrnpa3
NaN	NaN	NaN	NaN	1836800	NaN	1836800	448460	NaN	149080	298770	5	13.6	0	6.7499	E9PV04;A0A0N4SVP8;Q91VC3	E9PV04;A0A0N4SVP8;Q91VC3	Eukaryotic initiation factor 4A-III;Eukaryotic initiation factor 4A-III, N-terminally processed	Gm8994;Eif4a3
2052100	6230100	4141100	36776000	23822000	18413000	26337000	22692000	11317000	23286000	1.90983e+07	7	29.7	0	15.302	F6SVV1;P62082	F6SVV1;P62082	40S ribosomal protein S7	Gm9493;Rps7
NaN	1828300	1828300	1756400	NaN	1842200	1799300	511310	1628000	1308100	1.14914e+06	5	10.8	0	7.5033	D3YVN7;Q8BFR5	D3YVN7;Q8BFR5	Elongation factor Tu;Elongation factor Tu, mitochondrial	Gm9755;Tufm
NaN	NaN	NaN	506330	914740	342260	587777	NaN	175250	1175500	675375	2	6.9	0.0021019	4.0136	Q922H4	Q922H4	Mannose-1-phosphate guanyltransferase alpha	Gmppa
NaN	NaN	NaN	959060	629880	582720	723887	NaN	315480	NaN	315480	4	15.2	0	13.006	P08752	P08752	Guanine nucleotide-binding protein G(i) subunit alpha-2	Gnai2
588250	151100	369675	150450	428840	882800	487363	775630	969060	305860	683517	5	5.2	0	11.446	Q6R0H7	Q6R0H7	Guanine nucleotide-binding protein G(s) subunit alpha isoforms XLas	Gnas
NaN	NaN	NaN	16660000	36952000	45814000	33142000	2745300	2137600	7684000	4.18897e+06	2	7.1	0	10.048	P62874;Q61011;P62880;P29387	P62874;Q61011;P62880;P29387	Guanine nucleotide-binding protein G(I)/G(S)/G(T) subunit beta-1;Guanine nucleotide-binding protein G(I)/G(S)/G(T) subunit beta-3;Guanine nucleotide-binding protein G(I)/G(S)/G(T) subunit beta-2;Guanine nucleotide-binding protein subunit beta-4	Gnb1;Gnb3;Gnb2;Gnb4
4554300	1799600	3176950	1645400	6416700	24091000	10717700	4234000	6204700	2090300	4.17633e+06	11	44.2	0	46.757	P68040	P68040	Guanine nucleotide-binding protein subunit beta-2-like 1;Guanine nucleotide-binding protein subunit beta-2-like 1, N-terminally processed	Gnb2l1
NaN	NaN	NaN	NaN	NaN	6676100	6676100	NaN	NaN	2496300	2496300	1	15.3	0.0071839	3.1094	Q9DAS9	Q9DAS9	Guanine nucleotide-binding protein G(I)/G(S)/G(O) subunit gamma-12	Gng12
NaN	320030	320030	1064400	4602000	5839200	3835200	2350600	870380	2106300	1775760	1	16.9	0.0015831	4.072	P63213	P63213	Guanine nucleotide-binding protein G(I)/G(S)/G(O) subunit gamma-2	Gng2
NaN	NaN	NaN	NaN	NaN	224090	224090	2647600	1575200	NaN	2111400	1	14.7	0.0087156	2.8089	Q80SZ7	Q80SZ7	Guanine nucleotide-binding protein G(I)/G(S)/G(O) subunit gamma-5	Gng5
NaN	NaN	NaN	7384700	7028500	7793100	7402100	2256300	2535700	611250	1.80108e+06	5	22.2	0	140.49	Q9QXF8	Q9QXF8	Glycine N-methyltransferase	Gnmt
NaN	NaN	NaN	NaN	NaN	2794400	2794400	NaN	NaN	NaN	NaN	2	7.6	0	5.2151	O88958;Q9CRC9	O88958;Q9CRC9	Glucosamine-6-phosphate isomerase 1;Glucosamine-6-phosphate isomerase 2	Gnpda1;Gnpda2
NaN	713620	713620	NaN	848650	NaN	848650	NaN	NaN	353940	353940	2	12	0	6.2203	Q9JK38	Q9JK38	Glucosamine 6-phosphate N-acetyltransferase	Gnpnat1
16441000	4777700	10609350	3292700	3022700	7516600	4.61067e+06	1350000	NaN	NaN	1350000	11	21.5	0	20.985	Q8BFR4	Q8BFR4	N-acetylglucosamine-6-sulfatase	Gns
NaN	NaN	NaN	219980	869390	NaN	544685	NaN	NaN	NaN	NaN	4	1.3	0	5.2312	E9PVZ8	E9PVZ8		Golgb1
13139000	13730000	13434500	81314000	56012000	50977000	6.27677e+07	63100000	28688000	40574000	4.41207e+07	5	31.2	0	50.58	Q9CR60	Q9CR60	Vesicle transport protein GOT1B	Golt1b
269670016	166750000	218210008	74740000	238070000	234040000	1.82283e+08	121820000	71878000	119400000	104366000	25	69.2	0	323.31	P05201	P05201	Aspartate aminotransferase, cytoplasmic	Got1
147660000	127730000	137695000	136120000	284870016	309649984	2.43547e+08	70958000	117570000	101110000	96546000	25	54	0	279.62	P05202	P05202	Aspartate aminotransferase, mitochondrial	Got2
24194000	12171000	18182500	27246000	7872000	4100700	13072900	11477000	567370	30499000	1.41811e+07	8	21.1	0	71.928	Q9D733	Q9D733	Pancreatic secretory granule membrane major glycoprotein GP2	Gp2
NaN	NaN	NaN	3803700	749190	7422700	3.99186e+06	1363200	NaN	2070100	1716650	2	7.2	0	20.915	Q9JKA5	Q9JKA5	Cell surface A33 antigen	Gpa33
NaN	NaN	NaN	361860	NaN	917750	639805	NaN	NaN	NaN	NaN	2	5.9	0	4.7383	Q9QZF2	Q9QZF2	Glypican-1;Secreted glypican-1	Gpc1
3805100	4638200	4221650	6857300	4972100	2960500	4.92997e+06	20480000	27327000	5790700	17865900	15	36.4	0	180.31	P13707	P13707	Glycerol-3-phosphate dehydrogenase [NAD(+)], cytoplasmic	Gpd1
81747	695140	388444	37655000	29577000	65094000	4.41087e+07	170270	531920	2098600	933597	28	44.6	0	153.84	Q64521	Q64521	Glycerol-3-phosphate dehydrogenase, mitochondrial	Gpd2
NaN	NaN	NaN	1497000	1030900	NaN	1263950	NaN	NaN	128330	128330	3	4.2	0.0020975	3.9849	Q8BUV3	Q8BUV3	Gephyrin;Molybdopterin adenylyltransferase;Molybdopterin molybdenumtransferase	Gphn
82533000	111600000	97066500	33123000	170600000	190740000	1.31488e+08	62214000	27811000	57821000	49282000	21	41.9	0	323.31	P06745;F6SAC3;CON__Q3ZBD7	P06745;F6SAC3	Glucose-6-phosphate isomerase	Gpi;Gm1840
941580	869260	905420	1105400	1067800	2177300	1.45017e+06	2248800	NaN	638100	1443450	9	12.8	0	38.555	O70362	O70362	Phosphatidylinositol-glycan-specific phospholipase D	Gpld1
1710800	7925300	4818050	14817000	17312000	11756000	1.46283e+07	16873000	5722200	291220	7.62881e+06	4	12.2	0	11.515	P35802	P35802	Neuronal membrane glycoprotein M6-a	Gpm6a
2282000	2739700	2510850	23641000	17042000	12782000	1.78217e+07	23405000	9085400	8209800	1.35667e+07	2	6.1	0	5.6941	P35803	P35803	Neuronal membrane glycoprotein M6-b	Gpm6b
NaN	NaN	NaN	28041000	1867400	NaN	14954200	NaN	NaN	NaN	NaN	3	6.3	0	5.8042	Q99P91	Q99P91	Transmembrane glycoprotein NMB	Gpnmb
NaN	NaN	NaN	NaN	NaN	NaN	NaN	546520	NaN	NaN	546520	1	2	0.0080227	3.0399	Q8BUV8	Q8BUV8	Protein GPR107	Gpr107
NaN	NaN	NaN	629790	NaN	NaN	629790	177880	NaN	NaN	177880	2	6.7	0.0087517	2.8431	Q91WD0	Q91WD0	Protein GPR108	Gpr108
NaN	NaN	NaN	NaN	NaN	NaN	NaN	NaN	193340	NaN	193340	1	2.4	0.0083799	2.9179	Q8BM96	Q8BM96	Probable G-protein coupled receptor 128	Gpr128
NaN	NaN	NaN	4827800	1604100	7548900	4.66027e+06	1399700	1216200	NaN	1307950	1	3.7	0.0020833	3.8928	Q8BHL4	Q8BHL4	Retinoic acid-induced protein 3	Gprc5a
1589100	226720	907910	7682600	13273000	16419000	12458200	451790	1416400	2576600	1.4816e+06	9	22.4	0	39.855	Q8QZR5	Q8QZR5	Alanine aminotransferase 1	Gpt
15985000	20257000	18121000	25074000	71966000	64352000	5.37973e+07	22864000	3825200	32516000	1.97351e+07	11	60.7	0	51.38	P11352	P11352	Glutathione peroxidase 1	Gpx1
2300500	2971200	2635850	9979700	13031000	19345000	1.41186e+07	2453100	NaN	7777900	5115500	4	21.7	0	15.623	P46412;P21765	P46412	Glutathione peroxidase 3	Gpx3
NaN	1293600	1293600	NaN	6889300	4997600	5943450	1728000	699880	NaN	1213940	5	19.8	0	12.336	Q91XR9	Q91XR9	Phospholipid hydroperoxide glutathione peroxidase, nuclear	Gpx4
NaN	NaN	NaN	NaN	1994000	5087600	3540800	NaN	NaN	NaN	NaN	2	11.1	0.0076046	3.0762	Q60631	Q60631	Growth factor receptor-bound protein 2	Grb2
NaN	565460	565460	9522200	11325000	1605900	7.48437e+06	196240	4221300	3077200	2.49825e+06	5	21.3	0	11.177	Q91Z53	Q91Z53	Glyoxylate reductase/hydroxypyruvate reductase	Grhpr
1768900	180310	974605	2166400	1739300	1913500	1.93973e+06	519460	489600	1776700	928587	5	11.4	0	74.405	P28798	P28798	Granulins;Acrogranin;Granulin-1;Granulin-2;Granulin-3;Granulin-4;Granulin-5;Granulin-6;Granulin-7	Grn
NaN	NaN	NaN	NaN	1452900	NaN	1452900	NaN	NaN	NaN	NaN	2	4	0.0075865	3.0572	Q9EST1;Q32M21	Q9EST1;Q32M21	Gasdermin-A;Gasdermin-A2	Gsdma;Gsdma2
NaN	NaN	NaN	NaN	1302600	910340	1106470	NaN	NaN	NaN	NaN	1	2.5	0.0048804	3.2696	Q9D8T2	Q9D8T2	Gasdermin-D	Gsdmdc1
94856	NaN	94856	37728000	37124000	44457000	3.97697e+07	1848300	9898100	5090800	5612400	17	20.8	0	323.31	P13020;CON__Q3SX14	P13020	Gelsolin	Gsn
104720000	78927000	91823500	85458000	34745000	61813000	60672000	128260000	7929500	14708000	5.02992e+07	16	43.2	0	323.31	P47791	P47791	Glutathione reductase, mitochondrial	Gsr
NaN	NaN	NaN	936990	1965000	1838700	1580230	NaN	311650	2561800	1436725	5	12.4	0	13.431	P51855	P51855	Glutathione synthetase	Gss
NaN	1790500	1790500	5683500	19951000	17081000	14238500	5816100	1347600	10128000	5763900	6	21.1	0	5.6268	P13745;P10648;E9Q6L7	P13745;P10648;E9Q6L7	Glutathione S-transferase A1;Glutathione S-transferase A1, N-terminally processed;Glutathione S-transferase A2;Glutathione S-transferase	Gsta1;Gsta2;Gm10639
5105800	7073600	6089700	42820000	142220000	153680000	1.12907e+08	14983000	23055000	60512000	32850000	7	30.8	0	165.33	P30115;F6SC55	P30115	Glutathione S-transferase A3	Gsta3
NaN	6665600	6665600	10444000	22741000	14019000	1.57347e+07	8160200	7183500	NaN	7671850	5	17.1	0	16.889	P24472	P24472	Glutathione S-transferase A4	Gsta4
NaN	NaN	NaN	NaN	NaN	NaN	NaN	848240	584300	1040800	824447	2	10.2	0.0049092	3.3009	Q9DCM2	Q9DCM2	Glutathione S-transferase kappa 1	Gstk1
45485000	57686000	51585500	329190016	761190016	720910016	6.03763e+08	69890000	81979000	158500000	1.03456e+08	20	70.2	0	167.02	P10649	P10649	Glutathione S-transferase Mu 1	Gstm1
137020	2873500	1505260	3496900	43876000	57616000	34996300	518480	NaN	NaN	518480	15	55.5	0	27.842	P15626;F6Y363	P15626	Glutathione S-transferase Mu 2	Gstm2
331000	NaN	331000	4900600	13646000	4042100	7.52957e+06	NaN	NaN	NaN	NaN	11	44	0	62.08	P19639;O35660	P19639	Glutathione S-transferase Mu 3	Gstm3
NaN	NaN	NaN	NaN	NaN	457860	457860	NaN	NaN	NaN	NaN	6	29.8	0	5.1061	Q8R5I6	Q8R5I6		Gstm4
NaN	19275000	19275000	21948000	52136000	53053000	42379000	9612700	2756800	4443100	5604200	9	37.9	0	32.002	O09131;Q8K2Q2	O09131	Glutathione S-transferase omega-1	Gsto1
NaN	NaN	NaN	9875400	28119000	32430000	23474800	3419400	NaN	NaN	3419400	4	23.3	0	176.8	P19157;P46425;F6RWR5	P19157;P46425	Glutathione S-transferase P 1;Glutathione S-transferase P 2	Gstp1;Gstp2
NaN	NaN	NaN	NaN	NaN	NaN	NaN	3766400	11821000	NaN	7793700	3	14.8	0	5.4047	Q9WVL0	Q9WVL0	Maleylacetoacetate isomerase	Gstz1
NaN	NaN	NaN	2108900	NaN	2303900	2206400	1845200	2050000	NaN	1947600	3	5.7	0.0020997	3.9964	P58710	P58710	L-gulonolactone oxidase	Gulo
40357000	58270000	49313500	3498700	2903100	6357000	4.25293e+06	15210000	NaN	NaN	15210000	17	30.7	0	250.17	P12265	P12265	Beta-glucuronidase	Gusb
NaN	NaN	NaN	3949800	3008400	7811300	4.92317e+06	NaN	NaN	558050	558050	2	9	0	13.396	Q9R062	Q9R062	Glycogenin-1	Gyg1
1319300	1607000	1463150	NaN	NaN	894820	894820	622810	1610900	NaN	1116855	3	4.3	0	7.6678	Q9Z1E4	Q9Z1E4	Glycogen [starch] synthase, muscle	Gys1
NaN	991660	991660	NaN	NaN	265390	265390	NaN	NaN	45380	45380	3	4.4	0	5.8051	Q8VCB3	Q8VCB3	Glycogen [starch] synthase, liver	Gys2
20128000	40274000	30201000	41695000	69565000	38877000	5.00457e+07	164510000	35507000	71724000	9.05803e+07	5	27.3	0	13.894	P10922	P10922	Histone H1.0;Histone H1.0, N-terminally processed	H1f0
NaN	11483000	11483000	3400200	8936400	7940200	6.75893e+06	1130300	NaN	NaN	1130300	1	4.7	0.0020877	3.9222	P01910	P01910	H-2 class II histocompatibility antigen, A-K alpha chain	H2-Aa
NaN	8072700	8072700	2572400	7011000	4905600	4.82967e+06	1825200	2473700	14112000	6.13697e+06	8	37	0	82.467	P01921	P01921	H-2 class II histocompatibility antigen, A-D beta chain	H2-Ab1
3470200	28204000	15837100	29605000	30416000	28755000	29592000	87805000	29835000	35442000	5.10273e+07	5	31.2	0	19.17	Q3THW5;P0C0S6	Q3THW5;P0C0S6	Histone H2A.V;Histone H2A.Z	H2afv;H2afz
NaN	NaN	NaN	NaN	NaN	NaN	NaN	2940800	2976700	2261700	2726400	2	5.4	0.0035105	3.4807	Q9QZQ8	Q9QZQ8	Core histone macro-H2A.1	H2afy
NaN	NaN	NaN	1515500	1826700	10181000	4.50773e+06	NaN	572670	4209700	2391185	5	14.4	0	11.856	P01897;P01896;P14427	P01897	H-2 class I histocompatibility antigen, L-D alpha chain	H2-L
761590	1141000	951295	6784200	24333000	25995000	19037400	384620	4157300	2531900	2357940	7	25.5	0	42.142	P01898;O19441;G3UXE9;V9GXR0	P01898	H-2 class I histocompatibility antigen, Q10 alpha chain	H2-Q10
NaN	NaN	NaN	37111000	78057000	78880000	6.46827e+07	NaN	NaN	NaN	NaN	5	43.4	0	270.28	P84244;P02301;P68433	P84244;P02301;P68433	Histone H3.3;Histone H3.3C;Histone H3.1	H3f3a;H3f3c;Hist1h3a
NaN	NaN	NaN	416270	1056900	1623400	1032190	NaN	NaN	350840	350840	4	4.8	0	7.3348	Q8CFX1	Q8CFX1	GDH/6PGL endoplasmic bifunctional protein;Glucose 1-dehydrogenase;6-phosphogluconolactonase	H6pd
NaN	NaN	NaN	891600	975940	1911100	1.25955e+06	NaN	NaN	NaN	NaN	3	11.5	0	6.1663	Q78JT3	Q78JT3	3-hydroxyanthranilate 3,4-dioxygenase	Haao
NaN	NaN	NaN	NaN	NaN	397330	397330	NaN	NaN	NaN	NaN	1	1.8	0.0058281	3.2305	Q8K0D2	Q8K0D2	Hyaluronan-binding protein 2;Hyaluronan-binding protein 2 50 kDa heavy chain;Hyaluronan-binding protein 2 50 kDa heavy chain alternate form;Hyaluronan-binding protein 2 27 kDa light chain;Hyaluronan-binding protein 2 27 kDa light chain alternate form	Habp2
4656300	1530000	3093150	15432000	16628000	13646000	1.52353e+07	23555000	13103000	6099300	1.42524e+07	3	6.1	0	9.6229	Q8K2C9	Q8K2C9	Very-long-chain (3R)-3-hydroxyacyl-CoA dehydratase 3	Hacd3
NaN	302330	302330	3279900	4417800	12286000	6.66123e+06	855640	1356800	958230	1056890	7	15.3	0	110.51	Q9QXE0	Q9QXE0	2-hydroxyacyl-CoA lyase 1	Hacl1
NaN	2821600	2821600	107930000	251850000	210540000	1.90107e+08	35384000	39761000	38492000	37879000	13	53.8	0	322.4	Q61425	Q61425	Hydroxyacyl-coenzyme A dehydrogenase, mitochondrial	Hadh
3858800	517590	2188195	10221000	20134000	28346000	19567000	12486000	26117000	12098000	1.69003e+07	18	30.5	0	258.45	Q8BMS1	Q8BMS1	Trifunctional enzyme subunit alpha, mitochondrial;Long-chain enoyl-CoA hydratase;Long chain 3-hydroxyacyl-CoA dehydrogenase	Hadha
3204100	2257400	2730750	3746100	13759000	9725800	9.07697e+06	16798000	10071000	9676600	1.21819e+07	7	14.5	0	17.941	Q99JY0	Q99JY0	Trifunctional enzyme subunit beta, mitochondrial;3-ketoacyl-CoA thiolase	Hadhb
320760	1780500	1050630	1218400	1975800	2867900	2020700	1883900	376840	1329500	1.19675e+06	4	14.9	0	9.7822	Q99KB8	Q99KB8	Hydroxyacylglutathione hydrolase, mitochondrial	Hagh
NaN	555620	555620	4926500	4938800	20750000	10205100	1070800	908710	782560	920690	14	27.4	0	49.844	P35492	P35492	Histidine ammonia-lyase	Hal
NaN	NaN	NaN	565270	NaN	NaN	565270	NaN	NaN	2358000	2358000	3	8.2	0	5.8755	Q9NYQ2	Q9NYQ2	Hydroxyacid oxidase 2	Hao2
40917000	7895800	24406400	40286000	32132000	34364000	35594000	16956000	7521900	15723000	13400300	11	37.1	0	231.42	Q9QUP5	Q9QUP5	Hyaluronan and proteoglycan link protein 1	Hapln1
NaN	NaN	NaN	578980	803170	982970	788373	NaN	277500	1199400	738450	1	2.6	0	9.7629	Q61035	Q61035	Histidine--tRNA ligase, cytoplasmic	Hars
NaN	2877100	2877100	NaN	NaN	NaN	NaN	NaN	NaN	NaN	NaN	1	2.4	0.0090744	2.7171	Q99L00	Q99L00	HAUS augmin-like complex subunit 8	Haus8
127360000	210180000	168770000	523609984	533209984	1150800000	7.35873e+08	2023000064	2856199936	378760000	1.75265e+09	9	70.4	0	257.5	P01942	P01942	Hemoglobin subunit alpha	Hba
2333500	3084300	2708900	NaN	848260	NaN	848260	300409984	1006899968	20050000	4.42453e+08	15	95.2	0	65.394	P02088	P02088	Hemoglobin subunit beta-1	Hbb-b1
9706200	15890000	12798100	40279000	43343000	59609000	4.77437e+07	1998700032	2534400000	114420000	1549173344	16	95.2	0	323.31	P02089	P02089	Hemoglobin subunit beta-2	Hbb-b2
2554800	48371000	25462900	27004000	32813000	18360000	26059000	NaN	570090	2713000	1641545	1	6.8	0.0088044	2.8827	P04444;P04443	P04444;P04443	Hemoglobin subunit beta-H1;Hemoglobin subunit beta-H0	Hbb-bh1;Hbb-bh0
3269100032	4046799872	3657949952	5058299904	4908700160	5386899968	5.11797e+09	7905099776	4608500224	2230400000	4.91467e+09	17	95.2	0	323.31	A8DUK4;P02104	A8DUK4		Hbbt1
NaN	NaN	NaN	198970	NaN	617480	408225	NaN	NaN	NaN	NaN	2	2	0.0087558	2.8434	Q6NZM9	Q6NZM9	Histone deacetylase 4	Hdac4
NaN	NaN	NaN	NaN	1048200	1735100	1391650	NaN	NaN	845570	845570	1	6.5	0.0087437	2.8327	Q3SXD3	Q3SXD3	HD domain-containing protein 2	Hddc2
NaN	NaN	NaN	NaN	NaN	NaN	NaN	NaN	NaN	1013900	1013900	1	7.8	0.0090662	2.7159	Q9D114	Q9D114	Guanosine-3,5-bis(diphosphate) 3-pyrophosphohydrolase MESH1	Hddc3
NaN	NaN	NaN	NaN	518750	NaN	518750	579190	NaN	315340	447265	2	15.2	0.00055556	4.6259	P51859	P51859	Hepatoma-derived growth factor	Hdgf
NaN	NaN	NaN	902230	420190	1329500	883973	NaN	NaN	376740	376740	5	4.2	0	9.92	Q8VDJ3	Q8VDJ3	Vigilin	Hdlbp
NaN	NaN	NaN	987370	NaN	543830	765600	NaN	NaN	NaN	NaN	1	7.3	0	6.8095	Q9WU63	Q9WU63	Heme-binding protein 2	Hebp2
NaN	NaN	NaN	NaN	164280	331010	247645	NaN	NaN	NaN	NaN	2	5.5	0.00054585	4.4254	P29416	P29416	Beta-hexosaminidase subunit alpha	Hexa
NaN	NaN	NaN	NaN	646840	1260400	953620	70987	NaN	NaN	70987	3	5.8	0.00054555	4.4176	P20060	P20060	Beta-hexosaminidase subunit beta	Hexb
NaN	NaN	NaN	5468300	4198800	5031300	4.89947e+06	609180	NaN	1121100	865140	9	27.6	0	19.744	O09173	O09173	Homogentisate 1,2-dioxygenase	Hgd
NaN	NaN	NaN	NaN	1035300	955520	995410	NaN	NaN	NaN	NaN	1	2.6	0	7.7201	Q9R098	Q9R098	Hepatocyte growth factor activator;Hepatocyte growth factor activator short chain;Hepatocyte growth factor activator long chain	Hgfac
8649000	5252400	6950700	9064300	2752800	3842500	5.21987e+06	18906000	8504500	4724400	1.07116e+07	7	15.9	0	25.527	Q9D1G3	Q9D1G3	Protein-cysteine N-palmitoyltransferase HHAT-like protein	Hhatl
NaN	1059600	1059600	4874600	2972400	3468100	3771700	1370600	806080	314230	830303	5	20	0	20.208	Q99L13	Q99L13	3-hydroxyisobutyrate dehydrogenase, mitochondrial	Hibadh
NaN	NaN	NaN	1219700	2925000	1132000	1758900	NaN	NaN	193770	193770	5	16.4	0	13.836	Q8QZS1	Q8QZS1	3-hydroxyisobutyryl-CoA hydrolase, mitochondrial	Hibch
NaN	NaN	NaN	NaN	NaN	798790	798790	2071200	4530300	NaN	3300750	1	18.9	0	57.767	Q9JLR9	Q9JLR9	HIG1 domain family member 1A, mitochondrial	Higd1a
8360100	8254900	8307500	12620000	22184000	14386000	1.63967e+07	17213000	12656000	21680000	17183000	5	22.4	0	32.185	P43276	P43276	Histone H1.5	Hist1h1b
82287000	73916000	78101500	163710000	169310000	130910000	1.54643e+08	252880000	172900000	171700000	199160000	9	30.8	0	27.869	P43277;P15864	P43277;P15864	Histone H1.3;Histone H1.2	Hist1h1d;Hist1h1c
7661400	25656000	16658700	31426000	26963000	30199000	2.95293e+07	49136000	16348000	29817000	31767000	8	26.9	0	11.846	P43274;Q07133	P43274	Histone H1.4	Hist1h1e
615430016	899520000	757475008	999550016	1250000000	830979968	1026843328	1648099968	997670016	972289984	1.20602e+09	8	58.6	0	206.76	Q8CGP6;Q8R1M2;Q8CGP7;Q8CGP5;Q8BFU2;P22752;Q8CGP4	Q8CGP6;Q8R1M2;Q8CGP7;Q8CGP5;Q8BFU2;P22752;Q8CGP4	Histone H2A type 1-H;Histone H2A.J;Histone H2A type 1-K;Histone H2A type 1-F;Histone H2A type 3;Histone H2A type 1;Histone H2A	Hist1h2ah;H2afj;Hist1h2ak;Hist1h2af;Hist3h2a;Hist1h2ab;Hist1h2aa
11487000	7284500	9385750	17682000	24659000	7257100	16532700	33848000	10183000	17673000	20568000	7	60	0	247.25	F8WIX8;Q64523;Q6GSS7	F8WIX8;Q64523;Q6GSS7	Histone H2A;Histone H2A type 2-C;Histone H2A type 2-A	Hist1h2al;Hist2h2ac;Hist2h2aa1
130470000	239530000	185000000	1197699968	1255100032	1130200064	1.19433e+09	969070016	854259968	1095800064	9.73043e+08	6	41.3	0	116.64	Q8CGP2;Q8CGP1;Q6ZWY9;Q64525;Q64478;Q64475;P10854;P10853;P70696	Q8CGP2;Q8CGP1;Q6ZWY9;Q64525;Q64478;Q64475;P10854;P10853;P70696	Histone H2B type 1-P;Histone H2B type 1-K;Histone H2B type 1-C/E/G;Histone H2B type 2-B;Histone H2B type 1-H;Histone H2B type 1-B;Histone H2B type 1-M;Histone H2B type 1-F/J/L;Histone H2B type 1-A	Hist1h2bp;Hist1h2bk;Hist1h2bc;Hist2h2bb;Hist1h2bh;Hist1h2bb;Hist1h2bm;Hist1h2bf;Hist1h2ba
230000000	307750016	268875008	1361299968	2097299968	2476100096	1978233344	869649984	916700032	961849984	9.16067e+08	5	43.4	0	312.94	P84228	P84228	Histone H3.2	Hist1h3b
798689984	1027000000	912844992	1248600064	2096899968	1788099968	1711200000	2488300032	2764499968	1204899968	2152566656	12	61.2	0	262.53	P62806	P62806	Histone H4	Hist1h4a
NaN	NaN	NaN	1495400	2771600	849230	1705410	NaN	NaN	734600	734600	5	35.7	0.0071531	3.0893	Q9D2U9;Q8CGP0;Q64524	Q9D2U9;Q8CGP0;Q64524	Histone H2B type 3-A;Histone H2B type 3-B;Histone H2B type 2-E	Hist3h2ba;Hist3h2bb;Hist2h2be
769070	2948100	1858585	14263000	28807000	27805000	23625000	1645100	1739400	1470300	1.61827e+06	19	20.7	0	234.64	P17710;Q91W97	P17710	Hexokinase-1	Hk1
NaN	NaN	NaN	4178500	9836300	9652700	7.88917e+06	NaN	NaN	1790300	1790300	16	20.4	0	63.908	O08528	O08528	Hexokinase-2	Hk2
NaN	NaN	NaN	NaN	172530	147510	160020	NaN	NaN	NaN	NaN	2	2.8	0.0094723	2.6739	Q3TRM8	Q3TRM8	Hexokinase-3	Hk3
1128400	NaN	1128400	5320300	NaN	5003700	5162000	5777700	10040000	5433000	7.08357e+06	4	10.1	0	25.864	Q9D8V0	Q9D8V0	Minor histocompatibility antigen H13	Hm13
NaN	10721000	10721000	17129000	74251000	52611000	47997000	112110000	12370000	50503000	5.83277e+07	8	33.5	0	62.198	P63158	P63158	High mobility group protein B1	Hmgb1
NaN	5038900	5038900	18627000	34740000	24521000	2.59627e+07	52010000	2334200	26109000	2.68177e+07	6	25.2	0	27.359	P30681	P30681	High mobility group protein B2	Hmgb2
NaN	NaN	NaN	NaN	NaN	NaN	NaN	NaN	1394000	919860	1156930	1	6.5	0.0048972	3.2964	O54879	O54879	High mobility group protein B3	Hmgb3
315890	343360	329625	5469000	6519400	5809200	5.93253e+06	10862000	14021000	6463000	1.04487e+07	8	16.3	0	81.561	P54869;Q8JZK9	P54869	Hydroxymethylglutaryl-CoA synthase, mitochondrial	Hmgcs2
NaN	266830	266830	2470000	2711800	1325500	2169100	938640	NaN	844130	891385	6	19.4	0	20.349	P49312	P49312	Heterogeneous nuclear ribonucleoprotein A1;Heterogeneous nuclear ribonucleoprotein A1, N-terminally processed	Hnrnpa1
526230	1455700	990965	8033200	3105800	4145500	5.09483e+06	2300500	1321300	4108600	2576800	8	28.9	0	33.46	O88569	O88569	Heterogeneous nuclear ribonucleoproteins A2/B1	Hnrnpa2b1
NaN	415920	415920	2091300	2403800	5134500	3.20987e+06	1863400	1740900	967230	1.52384e+06	4	15.8	0	9.1082	Q99020	Q99020	Heterogeneous nuclear ribonucleoprotein A/B	Hnrnpab
1317700	2576800	1947250	752380	3154200	3509300	2471960	9589000	6920200	3665700	6.72497e+06	7	17.9	0	29.147	Q9Z204	Q9Z204	Heterogeneous nuclear ribonucleoproteins C1/C2	Hnrnpc
NaN	NaN	NaN	3181800	3786700	3503400	3.49063e+06	3931300	224360	4223600	2.79309e+06	5	14.9	0	15.587	Q60668;Q9D3U4;Q9Z130	Q60668	Heterogeneous nuclear ribonucleoprotein D0	Hnrnpd
NaN	391430	391430	10088000	13853000	17525000	13822000	343560	2341400	8010300	3.56509e+06	6	19.3	0	15.656	Q9Z2X1	Q9Z2X1	Heterogeneous nuclear ribonucleoprotein F;Heterogeneous nuclear ribonucleoprotein F, N-terminally processed	Hnrnpf
NaN	NaN	NaN	1609800	3546300	3778900	2.97833e+06	NaN	1427200	5280200	3353700	7	18.9	0	32.439	O35737;P70333	O35737	Heterogeneous nuclear ribonucleoprotein H;Heterogeneous nuclear ribonucleoprotein H, N-terminally processed	Hnrnph1
499600	2253200	1376400	12366000	16190000	17275000	15277000	23880000	7830100	8661500	13457200	13	32.8	0	103.24	P61979;D3YWG1	P61979;D3YWG1	Heterogeneous nuclear ribonucleoprotein K	Hnrnpk;Gm7964
385940	NaN	385940	NaN	270070	NaN	270070	252090	NaN	241960	247025	4	10.9	0	22.749	Q8R081	Q8R081	Heterogeneous nuclear ribonucleoprotein L	Hnrnpl
NaN	NaN	NaN	NaN	95735	89601	92668	353220	102670	NaN	227945	4	7.3	0	6.4017	Q9D0E1	Q9D0E1	Heterogeneous nuclear ribonucleoprotein M	Hnrnpm
NaN	NaN	NaN	810520	783130	NaN	796825	418830	233430	1796100	816120	5	5.9	0	7.3913	Q00PI9	Q00PI9	Heterogeneous nuclear ribonucleoprotein U-like protein 2	Hnrnpul2
9716200	316550	5016375	4370200	10910000	12748000	9.34273e+06	NaN	NaN	NaN	NaN	3	10	0	14.667	Q9DCU9	Q9DCU9	4-hydroxy-2-oxoglutarate aldolase, mitochondrial	Hoga1
NaN	NaN	NaN	234620	646290	NaN	440455	688280	215370	335790	413147	3	5.4	0	5.3845	Q3TEA8	Q3TEA8	Heterochromatin protein 1-binding protein 3	Hp1bp3
NaN	NaN	NaN	NaN	2273800	NaN	2273800	NaN	NaN	NaN	NaN	2	11.9	0.0035714	3.6643	P84075;P62748;Q91X97	P84075;P62748;Q91X97	Neuron-specific calcium-binding protein hippocalcin;Hippocalcin-like protein 1;Neurocalcin-delta	Hpca;Hpcal1;Ncald
2401500	4553200	3477350	30862000	71285000	122980000	7.50423e+07	7412600	11753000	9274400	9480000	18	44	0	323.31	P49429	P49429	4-hydroxyphenylpyruvate dioxygenase	Hpd
NaN	NaN	NaN	NaN	NaN	987300	987300	NaN	NaN	NaN	NaN	2	8.9	0.0075722	3.0506	Q8VCC1	Q8VCC1	15-hydroxyprostaglandin dehydrogenase [NAD(+)]	Hpgd
899650	NaN	899650	8087800	14365000	22795000	15082600	1818500	984840	5157500	2.65361e+06	5	25.7	0	11.869	P00493	P00493	Hypoxanthine-guanine phosphoribosyltransferase	Hprt1
10634000	12910000	11772000	211500000	232530000	370800000	271610000	11425000	45762000	104510000	53899000	25	47.2	0	323.31	Q91X72	Q91X72	Hemopexin	Hpx
NaN	NaN	NaN	NaN	2067800	6060400	4064100	NaN	897110	NaN	897110	3	4.1	0	14.514	G5E8J6	G5E8J6		Hrc
NaN	NaN	NaN	945310	185570	NaN	565440	NaN	NaN	323920	323920	2	4.6	0.0015806	4.0487	Q9ESB3	Q9ESB3	Histidine-rich glycoprotein	Hrg
143700	7515900	3829800	5405700	38809000	9710500	1.79751e+07	4106800	3751700	2676500	3.51167e+06	21	34.6	0	323.31	Q8VHD8	Q8VHD8	Hornerin	Hrnr
6647100	11317000	8982050	51334000	97873000	75444000	7.48837e+07	NaN	17657000	60416000	39036500	6	54.1	0	40.089	P52760	P52760	Ribonuclease UK114	Hrsp12
3283600	9953400	6618500	390010	9511400	7146300	5682570	12073000	5768300	10146000	9329100	4	14.7	0	11.03	P50172	P50172	Corticosteroid 11-beta-dehydrogenase isozyme 1	Hsd11b1
NaN	1190500	1190500	NaN	4828700	7350800	6089750	7445900	5062400	1718000	4742100	6	31.8	0	57.101	O08756	O08756	3-hydroxyacyl-CoA dehydrogenase type-2	Hsd17b10
NaN	NaN	NaN	NaN	1705100	8498900	5102000	2448500	1983600	881080	1771060	5	18.6	0	7.7156	O70503	O70503	Very-long-chain 3-oxoacyl-CoA reductase	Hsd17b12
NaN	NaN	NaN	1842200	6893200	7882700	5.53937e+06	314190	1155300	1814000	1.0945e+06	7	10.6	0	19.175	P51660	P51660	Peroxisomal multifunctional enzyme type 2;(3R)-hydroxyacyl-CoA dehydrogenase;Enoyl-CoA hydratase 2	Hsd17b4
NaN	NaN	NaN	NaN	883250	NaN	883250	NaN	NaN	680140	680140	6	17.4	0.0087841	2.8516	Q9R092	Q9R092	17-beta-hydroxysteroid dehydrogenase type 6	Hsd17b6
NaN	NaN	NaN	776620	1011700	1484700	1.09101e+06	NaN	900400	NaN	900400	3	5.7	0	4.9531	Q2TPA8	Q2TPA8	Hydroxysteroid dehydrogenase-like protein 2	Hsdl2
2241300	NaN	2241300	1279600	2154100	4046600	2.49343e+06	4901100	2660600	1436200	2999300	15	23.7	0	134.53	P07901	P07901	Heat shock protein HSP 90-alpha	Hsp90aa1
10662000	1807400	6234700	20413000	32046000	34039000	2.88327e+07	40525000	55626000	14064000	3.67383e+07	23	34.5	0	315.83	P11499	P11499	Heat shock protein HSP 90-beta	Hsp90ab1
1593600	1066300	1329950	12664000	26976000	19807000	1.98157e+07	26706000	15815000	8261000	1.69273e+07	17	22.1	0	86.698	P08113	P08113	Endoplasmin	Hsp90b1
NaN	NaN	NaN	401650	207520	NaN	304585	NaN	NaN	NaN	NaN	1	2.1	0.0086639	2.7587	Q8K0U4	Q8K0U4	Heat shock 70 kDa protein 12A	Hspa12a
NaN	NaN	NaN	927050	2882500	NaN	1904775	141590	991860	1188000	773817	8	14.4	0	11.338	Q61696;P17879	Q61696;P17879	Heat shock 70 kDa protein 1A;Heat shock 70 kDa protein 1B	Hspa1a;Hspa1b
479040	NaN	479040	NaN	2924800	2165000	2544900	560360	708000	878790	715717	8	12.1	0	12.585	Q61316	Q61316	Heat shock 70 kDa protein 4	Hspa4
4353500	14197000	9275250	198780000	376040000	389710016	3.2151e+08	13788000	28406000	131740000	57978000	40	52.8	0	323.31	P20029	P20029	78 kDa glucose-regulated protein	Hspa5
6207100	39326000	22766550	241300000	426529984	554899968	4.07577e+08	46520000	56175000	133590000	7.87617e+07	38	61.8	0	323.31	P63017;P17156	P63017	Heat shock cognate 71 kDa protein	Hspa8
11191000	17068000	14129500	20036000	62091000	70625000	5.09173e+07	18346000	6194400	13457000	12665800	27	39.6	0	147.4	P38647	P38647	Stress-70 protein, mitochondrial	Hspa9
NaN	906850	906850	4901900	10536000	13198000	9545300	1721700	4089600	6362600	4.05797e+06	3	16.7	0	12.107	P14602	P14602	Heat shock protein beta-1	Hspb1
NaN	NaN	NaN	NaN	NaN	NaN	NaN	2588800	5392300	NaN	3990550	3	21	0	8.185	Q5EBG6	Q5EBG6	Heat shock protein beta-6	Hspb6
3596400	1760200	2678300	15860000	5547900	9631700	1.03465e+07	5537500	14083000	3381900	7.66747e+06	18	38.7	0	171.73	P63038	P63038	60 kDa heat shock protein, mitochondrial	Hspd1
NaN	NaN	NaN	6106900	17350000	29617000	17691300	6335200	15859000	NaN	11097100	4	40.2	0	9.1064	Q64433	Q64433	10 kDa heat shock protein, mitochondrial	Hspe1
14125000	22534000	18329500	112810000	90758000	115280000	1.06283e+08	29496000	23794000	35479000	2.95897e+07	85	33.4	0	323.31	Q05793	Q05793	Basement membrane-specific heparan sulfate proteoglycan core protein;Endorepellin;LG3 peptide	Hspg2
NaN	NaN	NaN	NaN	NaN	NaN	NaN	NaN	507980	NaN	507980	1	2.8	0.0025813	3.8153	Q9JIY5	Q9JIY5	Serine protease HTRA2, mitochondrial	Htra2
NaN	NaN	NaN	NaN	33408000	NaN	33408000	NaN	830580	NaN	830580	3	11.2	0	5.2969	Q8R1F5	Q8R1F5	Putative hydroxypyruvate isomerase	Hyi
NaN	NaN	NaN	1307800	NaN	697580	1002690	NaN	179570	NaN	179570	5	5.5	0	10.444	Q9JKR6	Q9JKR6	Hypoxia up-regulated protein 1	Hyou1
52492000	98458000	75475000	221120000	116910000	111120000	1.49717e+08	84393000	16732000	67763000	56296000	26	45.6	0	323.31	P24822;P24823	P24822	Intestinal-type alkaline phosphatase	Iap
NaN	NaN	NaN	NaN	296540	905700	601120	NaN	NaN	563070	563070	2	2.1	0.0058111	3.211	Q8BIJ6	Q8BIJ6	Isoleucine--tRNA ligase, mitochondrial	Iars2
NaN	NaN	NaN	7855700	3504000	7734600	6.36477e+06	8271200	2245900	25714000	1.2077e+07	2	3.1	0	6.1848	Q61711	Q61711	Bone sialoprotein 2	Ibsp
NaN	NaN	NaN	2372300	1914200	8260900	4.18247e+06	NaN	NaN	NaN	NaN	3	4	0	5.6496	Q9DBD0	Q9DBD0	Inhibitor of carbonic anhydrase	Ica
NaN	NaN	NaN	6815400	2098700	2888900	3.93433e+06	NaN	1457400	NaN	1457400	8	15.6	0	16.062	P13597	P13597	Intercellular adhesion molecule 1	Icam1
507590	947480	727535	2544700	16184000	6546100	8.42493e+06	310130	329680	1333200	657670	21	20.5	0	57.135	Q9JHR7	Q9JHR7	Insulin-degrading enzyme	Ide
2462100	17021000	9741550	46419000	82364000	90054000	7.29457e+07	16080000	11977000	28564000	1.88737e+07	23	54.1	0	323.31	O88844	O88844	Isocitrate dehydrogenase [NADP] cytoplasmic	Idh1
NaN	NaN	NaN	2509200	5060300	7182700	4917400	7934000	11466000	1804400	7.06813e+06	9	21.9	0	99.42	P54071	P54071	Isocitrate dehydrogenase [NADP], mitochondrial	Idh2
2020900	3623000	2821950	1357000	3030000	6955600	3.78087e+06	17685000	13044000	NaN	15364500	10	31.4	0	82.123	Q9D6R2	Q9D6R2	Isocitrate dehydrogenase [NAD] subunit alpha, mitochondrial	Idh3a
NaN	NaN	NaN	10712000	3201400	5097300	6336900	1150500	6979300	6948900	5.02623e+06	5	16.7	0	59.982	Q91VA7	Q91VA7	Isocitrate dehydrogenase [NAD] subunit, mitochondrial	Idh3b
NaN	NaN	NaN	NaN	NaN	NaN	NaN	233900	1619300	NaN	926600	3	14.2	0	6.3224	P70404	P70404	Isocitrate dehydrogenase [NAD] subunit gamma 1, mitochondrial	Idh3g
636210	2036000	1336105	3946700	4406700	7193100	5.18217e+06	NaN	NaN	4906500	4906500	2	9.3	0.0010667	4.1978	P58044	P58044	Isopentenyl-diphosphate Delta-isomerase 1	Idi1
NaN	NaN	NaN	5614600	5957600	6994200	6188800	NaN	4761600	3200300	3980950	2	17.5	0.00054437	4.4074	Q9CQW9;Q99J93	Q9CQW9;Q99J93	Interferon-induced transmembrane protein 3;Interferon-induced transmembrane protein 2	Ifitm3;Ifitm2
NaN	NaN	NaN	3173600	1447600	1137100	1.91943e+06	NaN	45927	395310	220618	14	6.9	0	81.263	Q07113	Q07113	Cation-independent mannose-6-phosphate receptor	Igf2r
NaN	NaN	NaN	1433700	NaN	3042200	2237950	NaN	NaN	NaN	NaN	3	15.7	0	7.2387	Q61581	Q61581	Insulin-like growth factor-binding protein 7	Igfbp7
221090000	82504000	151797000	10755000	5233000	21939000	1.26423e+07	65170000	6774200	6043500	25995900	10	35.1	0	105.89	P01867	P01867	Ig gamma-2B chain C region	Igh-3
375849984	544739968	460294976	58339000	47448000	27237000	4.43413e+07	180580000	48165000	148070000	125605000	15	61.7	0	323.31	A0A0A6YXW6	A0A0A6YXW6		Igha
26573000	24238000	25405500	8419800	9556200	18728000	1.22347e+07	28532000	8578100	71654000	36254700	7	27.2	0	28.492	P01869	P01869	Ig gamma-1 chain C region, membrane-bound form	Ighg1
104170000	86114000	95142000	35137000	38066000	87380000	5.35277e+07	28436000	NaN	NaN	28436000	4	15.9	0	80.243	F6TQW2;P01864	F6TQW2;P01864	Ig gamma-2A chain C region secreted form	Ighg2c
12580000	8752400	10666200	14698000	12053000	21503000	1.60847e+07	1990800	2011900	1478000	1826900	12	31.9	0	47.884	P01872	P01872	Ig mu chain C region	Ighm
NaN	6869700	6869700	NaN	NaN	NaN	NaN	NaN	NaN	NaN	NaN	3	33.3	0	8.8269	A0A0A6YXN4	A0A0A6YXN4		Ighv1-18
803860	1544600	1174230	NaN	NaN	NaN	NaN	1162900	NaN	2740500	1951700	2	17.9	0.0020986	3.9956	A0A075B5R7;A0A0A6YVR1;A0A075B5R9	A0A075B5R7;A0A0A6YVR1;A0A075B5R9		Ighv14-2;Ighv14-4;Ighv14-3
NaN	75543000	75543000	NaN	NaN	NaN	NaN	NaN	NaN	NaN	NaN	3	33.3	0	20.032	A0A0A6YY41	A0A0A6YY41		Ighv1-47
1888400	NaN	1888400	NaN	NaN	NaN	NaN	NaN	NaN	NaN	NaN	2	17.1	0.002572	3.7882	A0A0G2JEU7;P01754;P01753;P01755;P01751	A0A0G2JEU7;P01754;P01753;P01755;P01751	Ig heavy chain V region 1-62-3;Ig heavy chain V region 186-1;Ig heavy chain V region S43;Ig heavy chain V region B1-8/186-2	Ighv1-62-3;Ighv1-72
68736000	47873000	58304500	2747600	NaN	NaN	2747600	10252000	1442800	NaN	5847400	4	40.2	0	37.417	A0A075B5Y4;P01747;P01746	A0A075B5Y4		Ighv1-81
NaN	2461900	2461900	NaN	NaN	NaN	NaN	NaN	NaN	2751400	2751400	1	13.8	0	7.3092	A0A075B5S6;P18531	A0A075B5S6;P18531	Ig heavy chain V region 3-6	Ighv3-1;Ighv3-6
NaN	999530	999530	NaN	NaN	NaN	NaN	1939900	NaN	NaN	1939900	1	13.7	0	7.632	A0A0B4J1P4	A0A0B4J1P4		Ighv5-16
2013700	329240	1171470	NaN	NaN	NaN	NaN	NaN	NaN	NaN	NaN	3	30.3	0	5.2773	A0A075B5T3;P01804;P01800;P01799;P01797;P01796;P01802;P01801;A0A0A6YX19;A0A0A6YWS9;P01803	A0A075B5T3;P01804;P01800;P01799;P01797;P01796;P01802;P01801	Ig heavy chain V-III region HPC76;Ig heavy chain V-III region T957;Ig heavy chain V-III region ABE-47N;Ig heavy chain V-III region U61;Ig heavy chain V-III region A4;Ig heavy chain V-III region W3082;Ig heavy chain V-III region J606	Ighv6-6
4016200	1691300	2853750	NaN	NaN	1436100	1436100	NaN	5724500	13423000	9573750	2	18.2	0	6.071	P01592	P01592	Immunoglobulin J chain	Igj
15788000	1500200	8644100	NaN	NaN	NaN	NaN	2251500	1520100	6819400	3.53033e+06	1	10.8	0.00055249	4.5756	A0A0B4J1I0;F6XWB2;A0A0G2JDE5;P01631	A0A0B4J1I0;F6XWB2;A0A0G2JDE5;P01631	Ig kappa chain V-II region 26-10	Igkv1-110;Igkv1-115
1687500	NaN	1687500	NaN	NaN	NaN	NaN	NaN	NaN	NaN	NaN	1	13.8	0.0053502	3.2471	A0A075B666	A0A075B666		Igkv12-47
NaN	NaN	NaN	NaN	NaN	NaN	NaN	NaN	NaN	3675300	3675300	1	12.7	0	6.9541	A0A075B5K0;P01638;P01637	A0A075B5K0;P01638;P01637	Ig kappa chain V-V region L6;Ig kappa chain V-V region T1	Igkv14-126
1006200	NaN	1006200	NaN	NaN	NaN	NaN	NaN	NaN	NaN	NaN	1	13.7	0.0020683	3.8296	A0A0B4J1I4;A0A0A6YYE7	A0A0B4J1I4;A0A0A6YYE7		Igkv4-72;Igkv4-57
68258000	NaN	68258000	NaN	3622700	NaN	3622700	NaN	NaN	5206500	5206500	1	10.4	0	11.697	A0A0B4J1J2;A0A0B4J1J1;A0A0G2JDV4	A0A0B4J1J2;A0A0B4J1J1;A0A0G2JDV4		Igkv5-43;Igkv5-45
NaN	NaN	NaN	321940	672620	788820	594460	NaN	NaN	NaN	NaN	2	7.2	0	11.455	Q9DBZ1	Q9DBZ1	Inhibitor of nuclear factor kappa-B kinase-interacting protein	Ikbip
774340	439170	606755	NaN	1206500	NaN	1206500	1789600	1379500	NaN	1584550	3	9.2	0	6.3078	Q9CXY6	Q9CXY6	Interleukin enhancer-binding factor 2	Ilf2
NaN	NaN	NaN	NaN	NaN	1035600	1035600	210840	NaN	NaN	210840	1	3.5	0	25.133	Q8BU33	Q8BU33	Acetolactate synthase-like protein	Ilvbl
469620	158100	313860	86319000	38339000	59960000	6.15393e+07	1139500	12108000	2665700	5304400	34	43.1	0	323.31	Q8CAQ8	Q8CAQ8	MICOS complex subunit Mic60	Immt
747900	2275600	1511750	12064000	13132000	8944400	1.13801e+07	1365100	313070	12383000	4.68706e+06	7	23.8	0	15.377	O55023	O55023	Inositol monophosphatase 1	Impa1
184630	178390	181510	NaN	772050	4790900	2781475	NaN	NaN	1552800	1552800	3	8.2	0	7.6348	P24547	P24547	Inosine-5-monophosphate dehydrogenase 2	Impdh2
844170	NaN	844170	NaN	16981000	34242000	25611500	NaN	NaN	5494500	5494500	3	17.4	0	118.94	P40936	P40936	Indolethylamine N-methyltransferase	Inmt
NaN	NaN	NaN	124770	NaN	NaN	124770	NaN	NaN	NaN	NaN	1	3.6	0.0079737	3.0125	E9QAS7	E9QAS7		Inpp5a
NaN	NaN	NaN	836400	489990	NaN	663195	NaN	NaN	703370	703370	1	0.9	0.0098699	2.6371	Q8VI75	Q8VI75	Importin-4	Ipo4
NaN	NaN	NaN	146570	NaN	NaN	146570	639530	762390	154880	518933	3	3.6	0	9.1698	Q8BKC5	Q8BKC5	Importin-5	Ipo5
307980	486170	397075	30650000	13173000	22797000	2.22067e+07	521780	1291200	5923400	2.57879e+06	23	20.6	0	323.31	Q9JKF1;F8VQ29	Q9JKF1	Ras GTPase-activating-like protein IQGAP1	Iqgap1
NaN	NaN	NaN	143830	109920	NaN	126875	32119	113870	90459	78816	3	2.4	0	5.7707	Q3UQ44	Q3UQ44	Ras GTPase-activating-like protein IQGAP2	Iqgap2
NaN	NaN	NaN	NaN	NaN	1467500	1467500	NaN	NaN	NaN	NaN	2	5.6	0.00055036	4.5178	Q6GU68	Q6GU68	Immunoglobulin superfamily containing leucine-rich repeat protein	Islr
NaN	NaN	NaN	1624800	NaN	1972800	1798800	1161600	2906000	NaN	2033800	2	9.8	0	9.9357	Q91V64	Q91V64	Isochorismatase domain-containing protein 1	Isoc1
NaN	NaN	NaN	933340	NaN	725130	829235	7954500	2346000	NaN	5150250	2	12.1	0	7.1829	P85094	P85094	Isochorismatase domain-containing protein 2A, mitochondrial	Isoc2a
NaN	NaN	NaN	NaN	NaN	2934900	2934900	NaN	NaN	NaN	NaN	2	4.4	0.0071874	3.1107	Q9CX00	Q9CX00	IST1 homolog	Ist1
216460	NaN	216460	10595000	4215400	6053100	6954500	NaN	NaN	NaN	NaN	8	16.5	0	18.607	Q9JHU9	Q9JHU9	Inositol-3-phosphate synthase 1	Isyna1
NaN	NaN	NaN	7569300	4394200	5472400	5.81197e+06	NaN	NaN	370070	370070	12	10.3	0	114.56	Q3V3R4	Q3V3R4	Integrin alpha-1	Itga1
NaN	NaN	NaN	537500	897540	1299700	911580	NaN	NaN	NaN	NaN	2	2.2	0	6.2865	Q62470	Q62470	Integrin alpha-3;Integrin alpha-3 heavy chain;Integrin alpha-3 light chain	Itga3
NaN	NaN	NaN	404920	617870	2552700	1191830	NaN	NaN	NaN	NaN	4	4.3	0	7.5747	P11688	P11688	Integrin alpha-5;Integrin alpha-5 heavy chain;Integrin alpha-5 light chain	Itga5
NaN	116810	116810	3065200	3409900	7958800	4811300	NaN	NaN	985210	985210	13	13.6	0	80.005	Q61739	Q61739	Integrin alpha-6;Integrin alpha-6 heavy chain;Integrin alpha-6 light chain	Itga6
NaN	NaN	NaN	156070	461830	373820	330573	NaN	NaN	355580	355580	3	3.1	0.0020964	3.9846	Q61738	Q61738	Integrin alpha-7;Integrin alpha-7 heavy chain;Integrin alpha-7 light chain	Itga7
NaN	NaN	NaN	235790	NaN	1042500	639145	NaN	NaN	NaN	NaN	3	4	0	18.44	P05555	P05555	Integrin alpha-M	Itgam
NaN	NaN	NaN	1620400	695550	922200	1.07938e+06	NaN	NaN	206340	206340	7	7.7	0	18.155	P43406	P43406	Integrin alpha-V;Integrin alpha-V heavy chain;Integrin alpha-V light chain	Itgav
19873000	34209000	27041000	141170000	109250000	96187000	1.15536e+08	70609000	24758000	127580000	7.43157e+07	24	38.5	0	323.31	P09055	P09055	Integrin beta-1	Itgb1
282680	NaN	282680	3782000	1593200	2899400	2758200	531470	196870	1765500	831280	7	11.8	0	32.758	P11835	P11835	Integrin beta-2	Itgb2
744290	5241400	2992845	18722000	2000600	7663400	9462000	9313600	1100300	3869600	4.76117e+06	18	25.4	0	67.428	O54890	O54890	Integrin beta-3	Itgb3
NaN	NaN	NaN	6055700	4499700	6225700	5593700	62713	62950	907680	344448	16	10.8	0	136.33	A2A863	A2A863	Integrin beta-4	Itgb4
40336	NaN	40336	204100	375850	NaN	289975	NaN	NaN	1260500	1260500	5	7.9	0	13.929	O70309	O70309	Integrin beta-5	Itgb5
NaN	213880	213880	3580000	521720	7239600	3780440	NaN	NaN	147530	147530	4	5.7	0	7.6848	Q9Z0T9	Q9Z0T9	Integrin beta-6	Itgb6
NaN	NaN	NaN	NaN	872450	1034400	953425	NaN	NaN	NaN	NaN	1	2.1	0	17.303	Q61702	Q61702	Inter-alpha-trypsin inhibitor heavy chain H1	Itih1
NaN	NaN	NaN	2207500	2844700	1197800	2.08333e+06	NaN	201320	794110	497715	5	6.1	0	17.483	A6X935	A6X935	Inter alpha-trypsin inhibitor, heavy chain 4	Itih4
NaN	NaN	NaN	1936200	NaN	2001900	1969050	NaN	NaN	NaN	NaN	1	3.2	0.0090868	2.7277	Q80ZA0;O88310	Q80ZA0;O88310	Intelectin-1b;Intelectin-1a	Itln1b;Itln1
NaN	NaN	NaN	403470	NaN	NaN	403470	NaN	NaN	NaN	NaN	1	6.8	0.0087882	2.8607	O89051	O89051	Integral membrane protein 2B;BRI2, membrane form;BRI2 intracellular domain;BRI2C, soluble form;Bri23 peptide	Itm2b
NaN	491480	491480	7884500	7381700	9332000	8199400	NaN	NaN	2718700	2718700	4	18.2	0	11.124	Q9D892	Q9D892	Inosine triphosphate pyrophosphatase	Itpa
294210	9223100	4758655	30730000	44882000	52411000	4.26743e+07	6037200	4700400	30682000	1.38065e+07	9	21.5	0	41.444	Q9JHI5	Q9JHI5	Isovaleryl-CoA dehydrogenase, mitochondrial	Ivd
799990	5923900	3361945	5185100	6339600	10414000	7312900	11018000	4629100	5230700	6.95927e+06	8	21.2	0	37.2	P48997	P48997	Involucrin	Ivl
NaN	NaN	NaN	439730	480150	NaN	459940	NaN	NaN	1166200	1166200	2	3.8	0	22.013	Q9ET80	Q9ET80	Junctophilin-1	Jph1
NaN	NaN	NaN	1905600	2922700	2378000	2402100	NaN	NaN	2133900	2133900	1	8.9	0.004902	3.2976	O88824	O88824	Protein JTB	Jtb
NaN	367450	367450	NaN	736000	822590	779295	1698300	768820	NaN	1233560	1	4.1	0.0010655	4.1848	P09450	P09450	Transcription factor jun-B	Junb
1545500	4923400	3234450	14015000	24714000	37955000	2.55613e+07	9569000	13613000	6790500	9.99083e+06	32	52.2	0	323.31	Q02257	Q02257	Junction plakoglobin	Jup
NaN	NaN	NaN	NaN	8016900	1912900	4964900	NaN	NaN	2810600	2810600	1	2.5	0.0067535	3.181	Q8K0T4;Q9WV86	Q8K0T4;Q9WV86	Katanin p60 ATPase-containing subunit A-like 1;Katanin p60 ATPase-containing subunit A1	Katnal1;Katna1
1775800	697340	1236570	NaN	NaN	4363500	4363500	636620	535400	801710	657910	2	7	0.0087316	2.8207	Q9QXT8	Q9QXT8	Calsenilin	Kcnip3
NaN	NaN	NaN	2573700	NaN	NaN	2573700	NaN	NaN	975160	975160	2	11.8	0	12.948	Q9CQM2;Q99JH8;Q8R1L4	Q9CQM2;Q99JH8;Q8R1L4	ER lumen protein-retaining receptor 2;ER lumen protein-retaining receptor 1;ER lumen protein-retaining receptor 3	Kdelr2;Kdelr1;Kdelr3
NaN	NaN	NaN	19015000	7421700	41238000	2.25582e+07	NaN	NaN	1067100	1067100	10	32.2	0	24.785	O35367	O35367	Keratocan	Kera
1008400	NaN	1008400	1408100	15528000	17567000	1.1501e+07	NaN	NaN	4931200	4931200	3	13.8	0	9.0103	P97328	P97328	Ketohexokinase	Khk
NaN	NaN	NaN	NaN	NaN	2125800	2125800	3490700	2586500	NaN	3038600	7	12.7	0	25.321	A2AUC9	A2AUC9	Kelch-like protein 41	Klhl41
111450000	73434000	92442000	102320000	207930000	199360000	169870000	134600000	127060000	154410000	138690000	13	51.3	0	307.54	P15947;P15945;P00757	P15947	Kallikrein-1	Klk1
NaN	NaN	NaN	NaN	652660	1161900	907280	NaN	NaN	NaN	NaN	1	6.4	0	7.2733	Q8CGR5	Q8CGR5	Kallikrein-14	Klk14
NaN	NaN	NaN	NaN	NaN	NaN	NaN	NaN	7727300	NaN	7727300	4	17.6	0.00055066	4.5282	P15946	P15946	Kallikrein 1-related peptidase b11	Klk1b11
NaN	NaN	NaN	NaN	NaN	NaN	NaN	8602600	7975300	NaN	8288950	2	9.2	0	7.0086	P04071	P04071	Kallikrein 1-related peptidase b16	Klk1b16
NaN	NaN	NaN	NaN	NaN	NaN	NaN	7896500	NaN	NaN	7896500	3	14.3	0	11.073	P15948	P15948	Kallikrein 1-related peptidase b22	Klk1b22
NaN	NaN	NaN	NaN	NaN	NaN	NaN	12414000	25835000	521780	1.29236e+07	4	17.6	0	38.041	P36369;P36368	P36369;P36368	Kallikrein 1-related peptidase b26;Epidermal growth factor-binding protein type B	Klk1b26;Egfbp2
NaN	NaN	NaN	NaN	NaN	NaN	NaN	2915300	4251100	NaN	3583200	5	24.5	0	26.126	P00756;P07628	P00756	Kallikrein 1-related peptidase b3;Nerve growth factor gamma chain 1;Nerve growth factor gamma chain 2	Klk1b3
NaN	NaN	NaN	NaN	NaN	NaN	NaN	7792000	17064000	3771800	9542600	5	21.1	0	30.125	P15949;P00755	P15949	Kallikrein 1-related peptidase b9	Klk1b9
NaN	NaN	NaN	NaN	464640	453180	458910	362920	NaN	590450	476685	3	5.2	0	4.8074	P26262;P04187	P26262	Plasma kallikrein;Plasma kallikrein heavy chain;Plasma kallikrein light chain	Klkb1
488720	962520	725620	3959200	15285000	15040000	1.14281e+07	2470600	2826300	11390000	5562300	9	14.4	0	99.414	O08677	O08677	Kininogen-1;Kininogen-1 heavy chain;Bradykinin;Kininogen-1 light chain	Kng1
NaN	NaN	NaN	76332	9188600	NaN	4632466	NaN	NaN	NaN	NaN	2	4.9	0	12.984	P52293	P52293	Importin subunit alpha-1	Kpna2
NaN	NaN	NaN	137770	371340	3133400	1214170	NaN	NaN	NaN	NaN	3	7.7	0	29.273	O35343;O35344	O35343	Importin subunit alpha-3	Kpna4
NaN	NaN	NaN	NaN	NaN	NaN	NaN	NaN	170180	NaN	170180	1	2.6	0.0049285	3.3262	O35345;Q60960	O35345;Q60960	Importin subunit alpha-7;Importin subunit alpha-5;Importin subunit alpha-5, N-terminally processed	Kpna6;Kpna1
NaN	NaN	NaN	6745800	2394100	12708000	7.28263e+06	2634200	1913800	2332800	2293600	10	12	0	37.587	P70168	P70168	Importin subunit beta-1	Kpnb1
8720100	48117000	28418550	51844000	77434000	69904000	66394000	102350000	37183000	64059000	67864000	35	53.9	0	323.31	B2RUR4	B2RUR4	Keratinocyte proline-rich protein	Kprp
36311000	372670016	204490508	179280000	733670016	249010000	3.8732e+08	188340000	169610000	114270000	1.57407e+08	39	48.4	0	323.31	P04104	P04104	Keratin, type II cytoskeletal 1	Krt1
24718000	38858000	31788000	86223000	374870016	292329984	251141000	69038000	191420000	43496000	101318000	42	69.4	0	323.31	Q61781	Q61781	Keratin, type I cytoskeletal 14	Krt14
1952200	42322000	22137100	41468000	240510000	16618000	99532000	47312000	27022000	23702000	3.26787e+07	32	55.3	0	323.31	A1L317;Q64291	A1L317	Keratin, type I cytoskeletal 24	Krt24
NaN	NaN	NaN	511670016	281929984	441649984	4.1175e+08	13312000	14596000	22322000	1.67433e+07	28	60.1	0	323.31	Q8VCW2	Q8VCW2	Keratin, type I cytoskeletal 25	Krt25
NaN	NaN	NaN	9074500	2917900	9818300	7.27023e+06	NaN	NaN	NaN	NaN	5	13.6	0	102.93	Q3TRJ4	Q3TRJ4	Keratin, type I cytoskeletal 26	Krt26
260100	1612800	936450	1578300032	1027200000	1783200000	1.4629e+09	35221000	77976000	88276000	6.71577e+07	29	59.6	0	323.31	Q9Z320	Q9Z320	Keratin, type I cytoskeletal 27	Krt27
NaN	NaN	NaN	59275000	52883000	88549000	6.69023e+07	294520	2041700	1319200	1.21847e+06	21	48.3	0	323.31	A6BLY7	A6BLY7	Keratin, type I cytoskeletal 28	Krt28
2398100	27727000	15062550	97046000	44141000	39212000	60133000	6806700	4602600	20183000	1.05308e+07	29	67.3	0	323.31	Q8K0Y2	Q8K0Y2	Keratin, type I cuticular Ha3-I	Krt33a
24199000	118130000	71164500	149160000	190770000	97429000	1.45786e+08	169160000	149310000	429230016	2.49233e+08	36	71.5	0	323.31	B1AQ75	B1AQ75	Keratin, type I cuticular Ha6	Krt36
48804000	116580000	82692000	155650000	1228099968	396870016	5.9354e+08	86882000	123820000	117860000	1.09521e+08	49	63.5	0	323.31	Q9Z331	Q9Z331	Keratin, type II cytoskeletal 6B	Krt6b
18125000	10978000	14551500	23427000	86961000	11892000	40760000	7507800	11813000	7865300	9.06203e+06	41	55.7	0	323.31	Q3UV17	Q3UV17	Keratin, type II cytoskeletal 2 oral	Krt76
NaN	437460	437460	496810	7808800	1909900	3405170	746310	981060	183680	637017	26	44.7	0	48.521	E9Q0F0	E9Q0F0		Krt78
3739900	2805800	3272850	7708900	20699000	10411000	1.29396e+07	15880000	19149000	8661800	14563600	18	29.2	0	61.489	P11679	P11679	Keratin, type II cytoskeletal 8	Krt8
178670	967850	573260	11629000	5263300	2310000	6.40077e+06	NaN	296590	767150	531870	15	30.4	0	52.716	Q99M74	Q99M74	Keratin, type II cuticular Hb2	Krt82
42370000	114000000	78185000	283190016	171740000	86336000	1.80422e+08	35584000	30678000	58804000	4.16887e+07	48	76.2	0	323.31	Q6IMF0	Q6IMF0	Keratin, type II cuticular Hb3	Krt83
64360000	212910000	138635000	188590000	340040000	149650000	2.26093e+08	172770000	186450000	547619968	3.0228e+08	44	65.7	0	323.31	Q99M73	Q99M73	Keratin, type II cuticular Hb4	Krt84
161230000	357529984	259379992	929990016	574259968	383200000	6.2915e+08	91032000	118700000	121320000	1.10351e+08	50	75.5	0	323.31	Q9Z2T6;Q9CPR6	Q9Z2T6	Keratin, type II cuticular Hb5	Krt85
39010000	141900000	90455000	188850000	134520000	58893000	127421000	31226000	21970000	61381000	3.81923e+07	46	78.2	0	323.31	P97861	P97861	Keratin, type II cuticular Hb6	Krt86
22778000	130530000	76654000	37190000	394209984	2153600	1.44518e+08	22311000	8310700	11122000	1.39146e+07	31	60.4	0	323.31	Q6RHW0	Q6RHW0	Keratin, type I cytoskeletal 9	Krt9
NaN	NaN	NaN	11467000	16888000	8493300	1.22828e+07	NaN	NaN	NaN	NaN	1	5.4	0	5.5994	Q08EG8;D3Z5T3	Q08EG8;D3Z5T3		Krtap10-4;Gm9507
9106000	8950500	9028250	58819000	105460000	62290000	75523000	NaN	NaN	28132000	28132000	4	29.5	0	20.216	E9Q2E9	E9Q2E9		Krtap11-1
NaN	3511600	3511600	3265500	5787800	3006300	4.01987e+06	3799400	2545100	24311000	10218500	4	41.7	0	131.93	Q8K198	Q8K198		Krtap13-1
NaN	7311100	7311100	11991000	8630300	NaN	10310650	NaN	2598900	29125000	15861950	4	18.6	0	34.932	O08640	O08640	Keratin-associated protein 14	Krtap14
NaN	4852500	4852500	NaN	7830100	NaN	7830100	5400100	1202000	9856200	5486100	4	37.3	0	72.323	Q9QZU5	Q9QZU5	Keratin-associated protein 15-1	Krtap15-1
NaN	NaN	NaN	3581100	1793100	2453900	2.60937e+06	NaN	NaN	NaN	NaN	3	6.4	0	6.7783	A2A5X5	A2A5X5	Keratin-associated protein 16-1	Krtap16-1
NaN	1287800	1287800	NaN	NaN	NaN	NaN	NaN	NaN	2097100	2097100	3	56.4	0	8.1944	Q91W93;CON__Q9BYQ7	Q91W93		Krtap4-16
NaN	NaN	NaN	4046500	890870	1056700	1.99802e+06	NaN	NaN	NaN	NaN	6	8.3	0	105.48	P11627	P11627	Neural cell adhesion molecule L1	L1cam
NaN	NaN	NaN	NaN	NaN	1675600	1675600	NaN	NaN	NaN	NaN	2	10.1	0.005814	3.212	Q99KR3	Q99KR3	Beta-lactamase-like protein 2	Lactb2
NaN	NaN	NaN	352920	NaN	1107800	730360	NaN	72460	231830	152145	4	2.1	0	39.731	P19137	P19137	Laminin subunit alpha-1	Lama1
16601000	31483000	24042000	146570000	84091000	87170000	1.05944e+08	26321000	16828000	66052000	3.64003e+07	106	39	0	323.31	Q60675	Q60675	Laminin subunit alpha-2	Lama2
751460	126610	439035	8334000	4796500	10831000	7.98717e+06	915340	1217000	438860	857067	18	12.7	0	155.57	P97927	P97927	Laminin subunit alpha-4	Lama4
1052200	502210	777205	33267000	16161000	16318000	2.19153e+07	3991600	3534000	6626800	4.71747e+06	49	18	0	323.31	Q61001	Q61001	Laminin subunit alpha-5	Lama5
6242300	20975000	13608650	299940000	122440000	156950000	193110000	55402000	52961000	92696000	6.70197e+07	66	36.1	0	323.31	P02469	P02469	Laminin subunit beta-1	Lamb1
788710	3217000	2002855	51812000	24797000	38926000	3.85117e+07	15517000	13128000	36887000	21844000	63	44.3	0	323.31	Q61292	Q61292	Laminin subunit beta-2	Lamb2
350210	328620	339415	1650200	544310	NaN	1097255	738070	622680	1042000	800917	8	9.8	0	57.533	Q61087	Q61087	Laminin subunit beta-3	Lamb3
31267000	70313000	50790000	297209984	161140000	162420000	206923328	79462000	78711000	156560000	104911000	71	49.3	0	323.31	P02468;Q9R0B6	P02468	Laminin subunit gamma-1	Lamc1
520670	135950	328310	940300	NaN	424570	682435	922860	522840	294980	580227	5	6.3	0	77.241	Q61092	Q61092	Laminin subunit gamma-2	Lamc2
14113000	3205300	8659150	132050000	102070000	87891000	107337000	14357000	19757000	48708000	2.76073e+07	5	15.5	0	176.69	P11438	P11438	Lysosome-associated membrane glycoprotein 1	Lamp1
62214000	75568000	68891000	193800000	127460000	147920000	1.56393e+08	71722000	31780000	103940000	6.91473e+07	6	14.2	0	15.274	P17047	P17047	Lysosome-associated membrane glycoprotein 2	Lamp2
NaN	NaN	NaN	NaN	NaN	NaN	NaN	3992000	NaN	NaN	3992000	2	4	0.0058337	3.2366	O89112	O89112	LanC-like protein 1	Lancl1
5889500	9140800	7515150	146180000	124440000	149530000	140050000	13387000	4713600	44900000	21000200	26	62.8	0	323.31	Q9CPY7	Q9CPY7	Cytosol aminopeptidase	Lap3
NaN	NaN	NaN	NaN	270940	182010	226475	NaN	NaN	NaN	NaN	1	3.5	0.0044621	3.3688	Q61805	Q61805	Lipopolysaccharide-binding protein	Lbp
NaN	NaN	NaN	4279000	4794900	5074400	4716100	1394700	2287100	1944500	1.87543e+06	2	4.8	0	20.137	Q3U9G9	Q3U9G9	Lamin-B receptor	Lbr
NaN	NaN	NaN	NaN	NaN	NaN	NaN	1059200	NaN	NaN	1059200	1	10.2	0.0030817	3.7674	Q9D149;Q9CQH5;Q9D1K4	Q9D149;Q9CQH5;Q9D1K4		Lce1b;Lce1a1;Lce1a2
4825200	10719000	7772100	NaN	NaN	NaN	NaN	1864600	2636400	4060700	2853900	1	10.1	0	14.137	Q9D195;D3YUU5;Q9D6R3;Q9D6P5	Q9D195;D3YUU5;Q9D6R3;Q9D6P5		Lce1g;Lce1j;Lce1h;Lce1i
2767500	NaN	2767500	NaN	NaN	NaN	NaN	1529000	NaN	NaN	1529000	1	11.2	0	4.9686	J3QP15;Q9D731;Q9D1G7;Q9D139;Q9D1C5;B9EJP6;Q9CR91	J3QP15;Q9D731;Q9D1G7;Q9D139;Q9D1C5;B9EJP6;Q9CR91		Lce1k;Lce1d;Lce1l;Lce1e;Lce1c;Lce1f;Lce1m
NaN	NaN	NaN	NaN	NaN	5171000	5171000	NaN	NaN	NaN	NaN	1	35.7	0.00055157	4.5447	Q6PAI4;F8VQJ0	Q6PAI4;F8VQJ0		Lce3f;Lce3e
768500	312830	540665	635680	NaN	NaN	635680	1211800	1064900	NaN	1138350	2	5.6	0.0035678	3.6611	Q3UN02	Q3UN02	Lysocardiolipin acyltransferase 1	Lclat1
NaN	NaN	NaN	NaN	NaN	1889100	1889100	414430	NaN	NaN	414430	1	6.6	0.007177	3.1004	Q62471	Q62471	Vomeronasal secretory protein 1	Lcn3
891930	7225400	4058665	36055000	38439000	70438000	4.83107e+07	5093000	3540300	8830800	5.82137e+06	22	40.5	0	231.14	Q61233	Q61233	Plastin-2	Lcp1
NaN	245080	245080	49838000	5170700	27997000	2.76686e+07	26368000	6460000	516920	1.1115e+07	39	21.3	0	323.31	F8VPT3	F8VPT3		Lct
NaN	NaN	NaN	NaN	406780	NaN	406780	2666900	937730	NaN	1802315	3	4.3	0	6.0383	Q9JKS4	Q9JKS4	LIM domain-binding protein 3	Ldb3
478609984	734620032	606615008	837049984	1623200000	1223399936	1.22788e+09	683630016	459620000	792899968	645383328	28	76.2	0	323.31	P06151;P00342	P06151	L-lactate dehydrogenase A chain	Ldha
23677000	69712000	46694500	150640000	403009984	463580000	3.39077e+08	77085000	72825000	95418000	81776000	15	42.8	0	295.37	P16125	P16125	L-lactate dehydrogenase B chain	Ldhb
3744800	1729100	2736950	751390	NaN	NaN	751390	NaN	NaN	NaN	NaN	3	14.2	0	8.2725	Q8C6C9	Q8C6C9	Protein LEG1 homolog	Leg1
NaN	NaN	NaN	NaN	714820	336720	525770	333790	NaN	354480	344135	1	2.5	0.0067568	3.1815	Q6DVA0	Q6DVA0	LEM domain-containing protein 2	Lemd2
1066500	NaN	1066500	3023300	4981900	2753600	3.58627e+06	16670000	7847000	NaN	12258500	6	57	0	25.625	P16045	P16045	Galectin-1	Lgals1
NaN	797510	797510	NaN	3732100	1415500	2573800	8715100	4337400	1912100	4988200	7	50.8	0	15.69	Q9CQW5	Q9CQW5	Galectin-2	Lgals2
NaN	NaN	NaN	NaN	5987500	723530	3355515	586900	1335200	1055400	992500	4	19.3	0	40.96	P16110	P16110	Galectin-3	Lgals3
NaN	NaN	NaN	4036200	1853000	4907500	3598900	268850	NaN	454400	361625	5	14.2	0	60.033	Q07797	Q07797	Galectin-3-binding protein	Lgals3bp
NaN	NaN	NaN	4490300	11087000	4657300	6.74487e+06	437080	1097900	2742400	1.42579e+06	4	16.6	0	10.629	Q8K419;O54891	Q8K419	Galectin-4	Lgals4
1150100	677190	913645	11765000	14865000	12749000	1.31263e+07	16811000	941390	12014000	9922130	4	36	0	47.873	O54974	O54974	Galectin-7	Lgals7
NaN	NaN	NaN	929070	NaN	1317200	1123135	NaN	NaN	844430	844430	2	5.9	0	65.215	O08573	O08573	Galectin-9	Lgals9
NaN	NaN	NaN	3680200	4761900	2453700	3.63193e+06	NaN	NaN	2009500	2009500	3	20.3	0	7.9319	Q8VED9	Q8VED9	Galectin-related protein	Lgalsl
NaN	NaN	NaN	NaN	NaN	NaN	NaN	239010	NaN	NaN	239010	1	3.9	0	13.417	O89017	O89017	Legumain	Lgmn
9622400	NaN	9622400	5196000	1642800	10075000	5.63793e+06	452690	242840	502940	399490	9	8.6	0	170.92	P42703	P42703	Leukemia inhibitory factor receptor	Lifr
NaN	NaN	NaN	172150	107920	NaN	140035	NaN	NaN	NaN	NaN	1	1.4	0.0086917	2.7798	P54310	P54310	Hormone-sensitive lipase	Lipe
NaN	NaN	NaN	NaN	NaN	428640	428640	NaN	NaN	NaN	NaN	1	4	0.007619	3.0818	Q8VCM4	Q8VCM4	Lipoyltransferase 1, mitochondrial	Lipt1
NaN	NaN	NaN	7325800	1023400	7818000	5.38907e+06	NaN	645710	NaN	645710	9	24	0	24.692	Q9D0F3	Q9D0F3	Protein ERGIC-53	Lman1
NaN	NaN	NaN	6368900	5635200	6472500	6.15887e+06	NaN	NaN	NaN	NaN	3	8.9	0	21.307	Q9DBH5	Q9DBH5	Vesicular integral-membrane protein VIP36	Lman2
113320	NaN	113320	1261300	710100	NaN	985700	1694500	NaN	1023100	1358800	4	7	0	10.681	Q8C3X8	Q8C3X8	Lipase maturation factor 2	Lmf2
NaN	NaN	NaN	6027000	10214000	20570000	1.22703e+07	1447300	4270400	3538300	3.08533e+06	17	27.1	0	62.748	P48678	P48678	Prelamin-A/C;Lamin-A/C	Lmna
657570	553560	605565	1731100	219630	5314700	2421810	1498500	1429400	121510	1016470	8	12.9	0	17.697	P14733;P21619	P14733	Lamin-B1	Lmnb1
NaN	NaN	NaN	3847500	3646900	7532300	5008900	84640	NaN	NaN	84640	12	13.3	0	37.991	Q8C129	Q8C129	Leucyl-cystinyl aminopeptidase	Lnpep
36701000	17749000	27225000	151370000	103100000	187300000	1.47257e+08	89767000	22797000	40457000	51007000	4	6.6	0	11.7	P18165	P18165	Loricrin	Lor
NaN	NaN	NaN	1193700	1063500	2461000	1.57273e+06	2162300	1223300	556990	1.3142e+06	2	8	0.0015865	4.0984	P28301	P28301	Protein-lysine 6-oxidase	Lox
NaN	NaN	NaN	694170	115640	2507900	1.1059e+06	1734100	1655900	2224000	1.87133e+06	3	7.2	0	23.419	P97873	P97873	Lysyl oxidase homolog 1	Loxl1
2268700	NaN	2268700	4191400	9552200	8754900	7499500	583540	605970	3757000	1.64884e+06	4	9.9	0	21.652	Q91V01	Q91V01	Lysophospholipid acyltransferase 5	Lpcat3
NaN	NaN	NaN	NaN	4297400	14510000	9403700	NaN	NaN	NaN	NaN	2	7.9	0	8.364	Q91XL1	Q91XL1		Lrg1
2016600	2930800	2473700	32675000	14066000	21955000	2.28987e+07	5266300	3142500	6386800	4.93187e+06	82	20.8	0	323.31	Q91ZX7;REV__Q91ZX7	Q91ZX7	Prolow-density lipoprotein receptor-related protein 1;Low-density lipoprotein receptor-related protein 1 85 kDa subunit;Low-density lipoprotein receptor-related protein 1 515 kDa subunit;Low-density lipoprotein receptor-related protein 1 intracellular domain	Lrp1
17593000	26910000	22251500	27674000	21824000	29716000	2.64047e+07	30878000	9661000	27748000	2.27623e+07	112	28.4	0	323.31	A2ARV4	A2ARV4	Low-density lipoprotein receptor-related protein 2	Lrp2
NaN	108450	108450	57387	102780	1658600	606256	332940	216910	NaN	274925	4	2.9	0	6.9085	Q6PB66	Q6PB66	Leucine-rich PPR motif-containing protein, mitochondrial	Lrpprc
418210	NaN	418210	3615400	2200600	4008300	3.27477e+06	1682700	1358700	2094800	1.71207e+06	5	10	0	11.834	Q80X72	Q80X72	Leucine-rich repeat-containing protein 15	Lrrc15
NaN	NaN	NaN	14811000	12525000	15239000	1.41917e+07	1739500	1245500	5793100	2.92603e+06	1	2.5	0.0080264	3.0399	Q9CXD9	Q9CXD9	Leucine-rich repeat-containing protein 17	Lrrc17
NaN	NaN	NaN	1180400	NaN	NaN	1180400	NaN	NaN	NaN	NaN	1	2.7	0.0098832	2.6521	Q8BZT5	Q8BZT5	Leucine-rich repeat-containing protein 19	Lrrc19
NaN	NaN	NaN	1634900	7410700	528930	3191510	NaN	2000800	5684300	3842550	5	17.6	0	7.8643	Q922Q8	Q922Q8	Leucine-rich repeat-containing protein 59	Lrrc59
NaN	NaN	NaN	1193700	NaN	3521900	2357800	NaN	NaN	NaN	NaN	4	15.2	0	18.709	Q8BLK3	Q8BLK3	Limbic system-associated membrane protein	Lsamp
1730900	NaN	1730900	5085600	NaN	1517900	3301750	NaN	NaN	NaN	NaN	2	12.4	0.007601	3.0754	Q9QXA5	Q9QXA5	U6 snRNA-associated Sm-like protein LSm4	Lsm4
NaN	NaN	NaN	1945900	12903000	9809000	8219300	NaN	NaN	23901000	23901000	1	20.9	0	28.01	P62322	P62322	U6 snRNA-associated Sm-like protein LSm5	Lsm5
985860	5309900	3147880	1615800	12836000	3670900	6040900	NaN	1572400	10683000	6127700	2	20.8	0.0010805	4.3114	Q6ZWM4	Q6ZWM4	U6 snRNA-associated Sm-like protein LSm8	Lsm8
NaN	NaN	NaN	1296800	188590	1810800	1098730	NaN	NaN	135830	135830	6	12.8	0	30.904	P24527	P24527	Leukotriene A-4 hydrolase	Lta4h
699350	1501800	1100575	1449100	462010	603770	838293	2988300	578920	2089800	1.88567e+06	12	7.8	0	44.897	Q8CG19	Q8CG19	Latent-transforming growth factor beta-binding protein 1	Ltbp1
NaN	NaN	NaN	NaN	124980	NaN	124980	NaN	NaN	NaN	NaN	2	1.4	0	22.665	O08999	O08999	Latent-transforming growth factor beta-binding protein 2	Ltbp2
256960	260990	258975	16862000	15602000	14154000	1.55393e+07	8677900	3077800	6401100	6.05227e+06	24	16	0	323.31	Q8K4G1	Q8K4G1	Latent-transforming growth factor beta-binding protein 4	Ltbp4
1486300	NaN	1486300	5169300	14940000	9728100	9945800	533730	1182100	4838900	2184910	14	24.9	0	61.12	P08071	P08071	Lactotransferrin	Ltf
6881700	16192000	11536850	592169984	810920000	1460300032	9.54463e+08	93556000	110820000	217880000	140752000	15	45.3	0	323.31	P51885;CON__Q05443	P51885	Lumican	Lum
11977000	1688600	6832800	NaN	3085400	7829900	5457650	4048800	NaN	NaN	4048800	2	9.5	0	14.758	P70202	P70202	Latexin	Lxn
7027100	1618900	4323000	30590000	25965000	26218000	27591000	2732500	6829400	5720400	5094100	3	29.9	0	19.16	P35459	P35459	Lymphocyte antigen 6D	Ly6d
NaN	NaN	NaN	2435200	8180800	6795900	5.80397e+06	2214900	1771800	3150600	2379100	4	28.6	0	5.5729	Q9Z1Q4	Q9Z1Q4	Lymphocyte antigen 6 complex locus protein G6c	Ly6g6c
NaN	NaN	NaN	3859300	NaN	1968700	2914000	NaN	NaN	NaN	NaN	1	9.4	0.0035733	3.68	Q9WUC3	Q9WUC3	Lymphocyte antigen 6H	Ly6h
NaN	NaN	NaN	4388400	1461200	1416800	2.42213e+06	NaN	873530	5175100	3024315	2	8	0	21.236	Q91YK8	Q91YK8	Ly6/PLAUR domain-containing protein 3	Lypd3
149100000	215120000	182110000	101790000	88790000	41551000	77377000	67696000	47483000	109560000	74913000	1	3.5	0.0079402	2.962	Q9D7S0	Q9D7S0	Ly6/PLAUR domain-containing protein 8	Lypd8
NaN	NaN	NaN	367410	NaN	2557400	1462405	NaN	1179300	NaN	1179300	2	10.4	0	6.0053	P97823	P97823	Acyl-protein thioesterase 1	Lypla1
NaN	1292000	1292000	522800	NaN	323210	423005	4703700	3043700	NaN	3873700	3	19.6	0	5.6527	P17897;P08905	P17897;P08905	Lysozyme C-1;Lysozyme C-2	Lyz1;Lyz2
NaN	NaN	NaN	22520000	61701000	28439000	3.75533e+07	16451000	NaN	9676000	13063500	8	29.9	0	194.71	P24668	P24668	Cation-dependent mannose-6-phosphate receptor	M6pr
NaN	NaN	NaN	NaN	520890	11940	266415	27001	NaN	616720	321860	6	0.7	0	8.2519	Q9QXZ0	Q9QXZ0	Microtubule-actin cross-linking factor 1	Macf1
NaN	NaN	NaN	6406600	NaN	2629100	4517850	NaN	394750	259540	327145	2	4.2	0	6.5562	P20917	P20917	Myelin-associated glycoprotein	Mag
597920	NaN	597920	1281500	NaN	NaN	1281500	2681000	2945300	3712900	3.11307e+06	1	2.7	0.0079328	2.9614	Q9CQY5	Q9CQY5	Magnesium transporter protein 1	Magt1
6385600	19437000	12911300	59588000	NaN	29154000	44371000	51533000	48499000	NaN	50016000	1	6.3	0.0088249	2.8977	Q8BI08	Q8BI08	Protein MAL2	Mal2
NaN	NaN	NaN	803080	NaN	NaN	803080	147050	205110	NaN	176080	2	2.3	0.0010616	4.1381	P27046	P27046	Alpha-mannosidase 2	Man2a1
271220	NaN	271220	716270	2785400	3973700	2491790	81329	NaN	NaN	81329	6	7.5	0	19.206	O09159	O09159	Lysosomal alpha-mannosidase	Man2b1
120000	NaN	120000	1567300	482960	1468200	1172820	NaN	NaN	NaN	NaN	9	9.6	0	30.604	Q91W89	Q91W89	Alpha-mannosidase 2C1	Man2c1
1652500	NaN	1652500	297950	1065700	514600	626083	NaN	NaN	NaN	NaN	5	6	0	12.743	Q8K2I4	Q8K2I4	Beta-mannosidase	Manba
NaN	NaN	NaN	NaN	6813500	10264000	8538750	2135200	2507600	6711700	3.78483e+06	4	30.2	0	17.615	Q9CXI5	Q9CXI5	Mesencephalic astrocyte-derived neurotrophic factor	Manf
NaN	NaN	NaN	1673300	11808000	14703000	9.39477e+06	4699400	7397100	6047500	6048000	8	17.5	0	66.434	Q64133	Q64133	Amine oxidase [flavin-containing] A	Maoa
NaN	2332900	2332900	7185700	17805000	24186000	1.63922e+07	936780	947090	11250000	4.37796e+06	11	22.5	0	84.975	Q8BW75	Q8BW75	Amine oxidase [flavin-containing] B	Maob
NaN	NaN	NaN	NaN	NaN	NaN	NaN	NaN	NaN	NaN	NaN	1	0.7	0.0035141	3.5056	P14873	P14873	Microtubule-associated protein 1B;MAP1B heavy chain;MAP1 light chain LC1	Map1b
NaN	3262100	3262100	3491600	2475900	6350400	4.10597e+06	1116100	NaN	NaN	1116100	2	17.4	0.0087719	2.8494	Q91VR7;J3QN16;Q9CQV6	Q91VR7;J3QN16;Q9CQV6	Microtubule-associated proteins 1A/1B light chain 3A;Microtubule-associated proteins 1A/1B light chain 3B	Map1lc3a;Gm5612;Map1lc3b
NaN	129280	129280	NaN	NaN	NaN	NaN	587610	NaN	NaN	587610	1	4.3	0	6.8308	O09110	O09110	Dual specificity mitogen-activated protein kinase kinase 3	Map2k3
NaN	NaN	NaN	NaN	NaN	607920	607920	98638	NaN	NaN	98638	3	7.3	0.0025707	3.7828	P63085;Q63844	P63085	Mitogen-activated protein kinase 1	Mapk1
NaN	NaN	NaN	925720	2387800	1886600	1.73337e+06	1348000	6850100	404460	2867520	7	20.5	0	24.474	Q91X83	Q91X83	S-adenosylmethionine synthase isoform type-1	Mat1a
NaN	NaN	NaN	NaN	7465900	3572900	5519400	NaN	NaN	NaN	NaN	4	22.2	0	24.97	Q99LB6	Q99LB6	Methionine adenosyltransferase 2 subunit beta	Mat2b
310040	NaN	310040	NaN	NaN	NaN	NaN	1034100	304550	1104900	814517	4	9.8	0	8.7955	P51942	P51942	Cartilage matrix protein	Matn1
NaN	NaN	NaN	3339700	2968800	8086600	4.79837e+06	361240	247710	3499900	1.36962e+06	7	23.1	0	21.412	O35701	O35701	Matrilin-3	Matn3
12526000	291040000	151783000	5113200	2505900	22841000	1.01534e+07	775950016	588060032	19882000	4.61297e+08	15	81.8	0	323.31	P04247	P04247	Myoglobin	Mb
NaN	NaN	NaN	2149200	2285500	6962800	3.79917e+06	NaN	NaN	937540	937540	4	20.1	0	13.149	P41317	P41317	Mannose-binding protein C	Mbl2
2338400	3226900	2782650	5742600	2429700	4042100	4.07147e+06	19548000	44876000	2522300	2.23154e+07	3	9.6	0	10.039	P04370	P04370	Myelin basic protein	Mbp
NaN	NaN	NaN	59817000	19925000	22789000	34177000	1273900	7466200	7555500	5.43187e+06	14	26.1	0	123.34	Q8R2Y2	Q8R2Y2	Cell surface glycoprotein MUC18	Mcam
NaN	NaN	NaN	298910	NaN	2483700	1391305	NaN	301530	NaN	301530	3	4.7	0	7.0032	Q99MR8	Q99MR8	Methylcrotonoyl-CoA carboxylase subunit alpha, mitochondrial	Mccc1
54587000	29557000	42072000	20437000	33958000	17649000	2.40147e+07	11327000	26402000	2151300	1.32934e+07	6	27.6	0	63.769	P21812;P11034	P21812	Mast cell protease 4	Mcpt4
61455000	189580000	125517500	617089984	881889984	903110016	8.00697e+08	254930000	300480000	477150016	344186672	17	53.6	0	323.31	P14152	P14152	Malate dehydrogenase, cytoplasmic	Mdh1
1267200	2655200	1961200	141230000	185150000	228520000	1.84967e+08	35713000	97752000	67473000	6.69793e+07	16	61.5	0	323.31	P08249	P08249	Malate dehydrogenase, mitochondrial	Mdh2
6690800	12429000	9559900	16219000	30392000	21809000	2.28067e+07	3954200	1703500	8926500	4861400	15	33.4	0	272.46	P06801	P06801	NADP-dependent malic enzyme	Me1
NaN	NaN	NaN	NaN	2536700	5505100	4020900	NaN	277680	806150	541915	4	10.7	0	10.532	Q99KE1;Q8BMF3	Q99KE1	NAD-dependent malic enzyme, mitochondrial	Me2
NaN	NaN	NaN	NaN	NaN	NaN	NaN	125680	NaN	137070	131375	2	1.4	0	4.7054	Q80V70	Q80V70	Multiple epidermal growth factor-like domains protein 6	Megf6
595230	614710	604970	2205500	NaN	NaN	2205500	NaN	NaN	NaN	NaN	5	9.5	0	7.4098	Q8BH27	Q8BH27	Multiple epidermal growth factor-like domains protein 9	Megf9
798430	NaN	798430	41963000	3668300	17151000	2.09274e+07	2156700	NaN	720460	1438580	14	25.4	0	306.47	P28825	P28825	Meprin A subunit alpha	Mep1a
424430	NaN	424430	33607000	15072000	30168000	2.62823e+07	182950	2255000	3379000	1.93898e+06	12	23.7	0	115.7	Q61847	Q61847	Meprin A subunit beta	Mep1b
NaN	375830	375830	NaN	NaN	298340	298340	NaN	NaN	NaN	NaN	2	7.8	0.0080151	3.0385	Q8BP48	Q8BP48	Methionine aminopeptidase 1	Metap1
NaN	1589200	1589200	NaN	NaN	8290600	8290600	3238800	3266200	6143400	4.21613e+06	4	18	0	7.5879	Q8C6B0;Q5I0W6;Q76I26;G3X9G9	Q8C6B0;Q5I0W6;Q76I26		Mettl7a1;Mettl7a2;Methig1
NaN	NaN	NaN	3878100	2602500	3628800	3369800	NaN	2933500	16546000	9739750	3	10.7	0	5.5668	Q9DD20	Q9DD20	Methyltransferase-like protein 7B	Mettl7b
68828000	369990016	219409008	496369984	408929984	635939968	5.13747e+08	650860032	386889984	567710016	535153344	4	27.3	0	10.105	P55002	P55002	Microfibrillar-associated protein 2	Mfap2
NaN	NaN	NaN	NaN	NaN	2098400	2098400	NaN	NaN	NaN	NaN	1	7	0.0020888	3.9324	Q9D1H9	Q9D1H9	Microfibril-associated glycoprotein 4	Mfap4
2308900	50985000	26646950	27250000	67843000	88647000	6.12467e+07	78286000	16368000	58237000	5.09637e+07	4	24.4	0	17.066	Q9QZJ6	Q9QZJ6	Microfibrillar-associated protein 5	Mfap5
2015700	525660	1270680	14009000	19775000	17174000	16986000	823330	2205700	10136000	4.38834e+06	11	30.7	0	53.818	P21956	P21956	Lactadherin	Mfge8
189430000	659630016	424530008	607320000	589489984	623000000	606603328	391609984	152870000	226700000	2.5706e+08	98	56	0	323.31	B5THE2	B5THE2		Mgam
NaN	NaN	NaN	NaN	NaN	736690	736690	506470	725690	NaN	616080	2	6.6	0.0030785	3.7643	O35678	O35678	Monoglyceride lipase	Mgll
2251300	NaN	2251300	NaN	NaN	257850000	257850000	3682800	6513200	9954500	6.71683e+06	1	10.6	0.0039761	3.3809	P19788	P19788	Matrix Gla protein	Mgp
1723500	5775600	3749550	16321000	12002000	15961000	1.47613e+07	29876000	48705000	24367000	34316000	3	26.5	0	14.971	Q91VS7	Q91VS7	Microsomal glutathione S-transferase 1	Mgst1
12505000	22666000	17585500	18794000	9679600	12398000	1.36239e+07	17459000	8752200	3368600	9.85993e+06	2	17.6	0	18.919	Q9CPU4	Q9CPU4	Microsomal glutathione S-transferase 3	Mgst3
NaN	NaN	NaN	15964000	75377000	60356000	5.05657e+07	8979600	7226500	26421000	1.4209e+07	2	19.7	0	36.098	Q7TNS2	Q7TNS2	MICOS complex subunit Mic10	Minos1
NaN	470380	470380	15554000	7625200	10668000	11282400	298000	508550	2874700	1.22708e+06	17	26.3	0	62.844	Q61391	Q61391	Neprilysin	Mme
2723200	837290	1780245	2194300	7230300	2298900	3.90783e+06	NaN	NaN	2261400	2261400	4	16.7	0	8.9371	Q61885	Q61885	Myelin-oligodendrocyte glycoprotein	Mog
NaN	NaN	NaN	5395500	3256400	2584100	3.74533e+06	NaN	NaN	NaN	NaN	2	6.6	0.0048876	3.2883	Q80W94	Q80W94	2-acylglycerol O-acyltransferase 2	Mogat2
4886500	NaN	4886500	11102000	NaN	NaN	11102000	NaN	16199000	NaN	16199000	2	14.7	0.0075901	3.0587	P63030	P63030	Mitochondrial pyruvate carrier 1	Mpc1
2321600	11555000	6938300	1933600	5198500	2144600	3.09223e+06	18389000	18618000	NaN	18503500	3	26.8	0	7.0511	Q9D023	Q9D023	Mitochondrial pyruvate carrier 2	Mpc2
2765700	4332100	3548900	18116000	16062000	19968000	1.80487e+07	16612000	10008000	5360700	1.06602e+07	3	13.8	0	7.5121	Q9R0Q9	Q9R0Q9	Mannose-P-dolichol utilization defect 1 protein	Mpdu1
NaN	NaN	NaN	2740600	2909800	6597000	4.08247e+06	NaN	NaN	NaN	NaN	6	20.6	0	27.137	Q924M7	Q924M7	Mannose-6-phosphate isomerase	Mpi
221310	NaN	221310	1612400	2724700	8739100	4.35873e+06	43066	179020	2242400	821495	14	20.3	0	24.325	P11247	P11247	Myeloperoxidase;Myeloperoxidase light chain;Myeloperoxidase heavy chain	Mpo
NaN	NaN	NaN	NaN	NaN	NaN	NaN	NaN	1193000	NaN	1193000	2	8.8	0.00055463	4.6176	Q99J99	Q99J99	3-mercaptopyruvate sulfurtransferase	Mpst
NaN	NaN	NaN	NaN	NaN	NaN	NaN	NaN	2026700	4759700	3393200	2	10.5	0.00054615	4.4315	D3YYJ7;Q8R1M8	D3YYJ7;Q8R1M8	Mucosal pentraxin	Mptx2;Mptx1
50620000	46748000	48684000	145150000	657230016	614720000	472366672	104450000	75285000	361040000	1.80258e+08	5	19.8	0	19.987	P27573	P27573	Myelin protein P0	Mpz
NaN	NaN	NaN	19184000	11626000	28829000	1.98797e+07	439210	1026000	916710	793973	28	21.1	0	323.31	Q61830	Q61830	Macrophage mannose receptor 1	Mrc1
NaN	NaN	NaN	3650100	399540	3200200	2.41661e+06	NaN	NaN	NaN	NaN	8	7.6	0	184.99	Q64449	Q64449	C-type mannose receptor 2	Mrc2
NaN	1077800	1077800	1284900	1401700	1180400	1289000	777450	640590	830850	749630	2	9.8	0	4.855	Q6NVG5	Q6NVG5	Melanoregulin	Mreg
NaN	NaN	NaN	3835900	NaN	1570900	2703400	NaN	NaN	210260	210260	2	8.3	0	92.441	P30204	P30204	Macrophage scavenger receptor types I and II	Msr1
NaN	NaN	NaN	653720	NaN	NaN	653720	NaN	NaN	NaN	NaN	1	6.9	0.0010695	4.2273	Q9D6Y7	Q9D6Y7	Mitochondrial peptide methionine sulfoxide reductase	Msra
NaN	NaN	NaN	NaN	NaN	NaN	NaN	NaN	NaN	NaN	NaN	1	17.6	0.008829	2.899	P28184	P28184	Metallothionein-3	Mt3
NaN	NaN	NaN	27515000	26189000	33470000	29058000	31049000	NaN	16611000	23830000	2	8.4	0	4.8189	P00848	P00848	ATP synthase subunit a	Mtatp6
26962000	3078600	15020300	17782000	33202000	42969000	3.13177e+07	12138000	31969000	11960000	18689000	2	34.3	0	12.536	P03930	P03930	ATP synthase protein 8	Mtatp8
310800	1474900	892850	1376300	7207400	3702700	4.09547e+06	3413400	3509600	NaN	3461500	4	17.8	0	227.08	Q791V5	Q791V5	Mitochondrial carrier homolog 2	Mtch2
3505700	49075000	26290350	247280000	250300000	177190000	2.24923e+08	155860000	26596000	402670016	1.95042e+08	3	7.6	0	113.63	P00397	P00397	Cytochrome c oxidase subunit 1	Mtco1
4615000	3445100	4030050	281260000	286489984	330180000	2.9931e+08	35226000	88477000	573540	4.14255e+07	4	23.3	0	58.185	P00405	P00405	Cytochrome c oxidase subunit 2	Mtco2
NaN	86190000	86190000	3395500032	2512900096	2713200128	2873866752	349209984	317590016	1092199936	586333312	1	5.4	0	24.702	P00416	P00416	Cytochrome c oxidase subunit 3	mt-Co3
10742000	52091000	31416500	18792000	26256000	19808000	2.16187e+07	71352000	20569000	45613000	4.58447e+07	2	4.2	0.0015823	4.0654	P00158	P00158	Cytochrome b	Mt-Cyb
277730	269610	273670	NaN	NaN	NaN	NaN	NaN	148300	NaN	148300	2	4.8	0	4.7056	Q80WJ7	Q80WJ7	Protein LYRIC	Mtdh
NaN	NaN	NaN	NaN	NaN	811690	811690	351270	645800	1746600	914557	7	7.5	0	11.487	Q922D8	Q922D8	C-1-tetrahydrofolate synthase, cytoplasmic;Methylenetetrahydrofolate dehydrogenase;Methenyltetrahydrofolate cyclohydrolase;Formyltetrahydrofolate synthetase;C-1-tetrahydrofolate synthase, cytoplasmic, N-terminally processed	Mthfd1
1776600	3080900	2428750	28118000	4470500	19879000	1.74892e+07	59291000	26677000	NaN	42984000	5	11.6	0	67.014	P03888	P03888	NADH-ubiquinone oxidoreductase chain 1	Mtnd1
NaN	5669500	5669500	8547100	NaN	12770000	10658550	27232000	10458000	NaN	18845000	1	13	0.0079925	3.0191	P03899	P03899	NADH-ubiquinone oxidoreductase chain 3	Mtnd3
44069000	48117000	46093000	211520000	95998000	130570000	1.46029e+08	269020000	64517000	16650000	116729000	12	27.2	0	323.31	P03911	P03911	NADH-ubiquinone oxidoreductase chain 4	Mtnd4
3146900	5533600	4340250	9842100	2450600	1657600	4650100	11208000	2211400	2954800	5.45807e+06	2	4.3	0	250.69	P03921	P03921	NADH-ubiquinone oxidoreductase chain 5	Mtnd5
NaN	NaN	NaN	5214700	6610200	24169000	1.1998e+07	NaN	NaN	4274000	4274000	2	22	0	46.507	P62774	P62774	Myotrophin	Mtpn
1365100	1009800	1187450	6431300	18614000	27309000	1.74514e+07	3558500	2817000	6641200	4338900	16	20.9	0	55.16	O08601	O08601	Microsomal triglyceride transfer protein large subunit	Mttp
231020	650730	440875	2335300	360270	948220	1.2146e+06	732650	97360	460410	430140	15	2.5	0	53.978	Q6PZE0	Q6PZE0	Mucin-19	Muc19
30734000	55955000	43344500	87202000	48392000	49391000	6.16617e+07	54996000	24724000	75145000	5.16217e+07	65	26.8	0	323.31	Q80Z19	Q80Z19	Mucin-2	Muc2
723000	1411600	1067300	2298200	911000	1215300	1.47483e+06	3824500	408300	2295500	2176100	28	12.1	0	173.46	E9QAQ8	E9QAQ8		Muc5ac
524850	2142800	1333825	12092000	4308800	5667500	7356100	694460	3497200	1341900	1844520	42	16.9	0	323.31	E9Q5I3	E9Q5I3		Muc5b
NaN	NaN	NaN	31106000	11795000	45275000	29392000	1698300	1370100	3624600	2231000	26	22.2	0	323.31	P28665;A0A0N4SVU1	P28665	Murinoglobulin-1	Mug1
NaN	NaN	NaN	NaN	NaN	NaN	NaN	NaN	NaN	2580100	2580100	12	9.8	0	11.677	P28666	P28666	Murinoglobulin-2	Mug2
6749400	10997000	8873200	1278400	1159800	1912900	1.45037e+06	4270700	8668400	10125000	7.68803e+06	3	16.7	0	7.8281	A2BIN1;P11589;A9R9W0;A2CEK7;A2BIM8;P11588;P02762;P04938;E9PVW0;P11591;B5X0G2	A2BIN1;P11589;A9R9W0;A2CEK7;A2BIM8;P11588;P02762;P04938	Major urinary protein 2;Major urinary protein 1;Major urinary protein 6;Major urinary proteins 11 and 8	Mup10;Mup2;Mup15;Mup14;Mup9;Mup1;Mup6;Mup8
NaN	NaN	NaN	NaN	788040	1125200	956620	259780	NaN	190540	225160	2	5.8	0.00055188	4.5522	A2AMM0	A2AMM0	Muscle-related coiled-coil protein	Murc
NaN	NaN	NaN	NaN	955390	NaN	955390	NaN	NaN	877840	877840	3	4	0.00055494	4.6186	P16332	P16332	Methylmalonyl-CoA mutase, mitochondrial	Mut
NaN	NaN	NaN	1005700	1317200	1898100	1407000	NaN	NaN	NaN	NaN	7	10.5	0	22.097	Q9EQK5	Q9EQK5	Major vault protein	Mvp
15253000	6367900	10810450	7866700	1187400	NaN	4527050	13987000	7277900	NaN	10632450	1	3.1	0.0087598	2.8448	O35682	O35682	Myeloid-associated differentiation marker	Myadm
6223100	10811000	8517050	122560000	205980000	257600000	195380000	25464000	45257000	100140000	5.69537e+07	49	45.4	0	323.31	D3YU50	D3YU50		Mybpc1
20507000	27708000	24107500	149600000	261870000	328529984	2.46667e+08	52929000	55977000	114220000	7.43753e+07	57	57.3	0	323.31	Q5XKE0	Q5XKE0	Myosin-binding protein C, fast-type	Mybpc2
NaN	NaN	NaN	NaN	128690	NaN	128690	NaN	NaN	NaN	NaN	2	2	0.0058168	3.2121	O70468	O70468	Myosin-binding protein C, cardiac-type	Mybpc3
NaN	NaN	NaN	2351300	1074200	372540	1.26601e+06	2087500	1672400	4442800	2.73423e+06	3	8.3	0	10.928	P70402	P70402	Myosin-binding protein H	Mybph
458200	NaN	458200	784710	5492300	5617100	3.9647e+06	NaN	NaN	NaN	NaN	5	14.7	0	13.573	Q9JK81	Q9JK81	UPF0160 protein MYG1, mitochondrial	Myg1
7325300	17529000	12427150	571289984	869870016	2219800064	1.22032e+09	168700000	333640000	210470000	2.37603e+08	199	66.4	0	323.31	Q5SX40;Q8BVF4	Q5SX40	Myosin-1	Myh1
NaN	NaN	NaN	12335000	6758000	18919000	1.26707e+07	NaN	90021	83902	86961.5	51	28.5	0	323.31	Q61879	Q61879	Myosin-10	Myh10
1625800	3553400	2589600	324240000	263790000	442369984	3.43467e+08	13304000	25596000	37101000	2.53337e+07	109	47.8	0	323.31	O08638	O08638	Myosin-11	Myh11
NaN	NaN	NaN	33593	74143	NaN	53868	NaN	NaN	NaN	NaN	63	22.9	0.0049383	3.3317	B1AR69	B1AR69		Myh13
1743800	1133100	1438450	1154000	6468400	5945900	4.52277e+06	2108200	3365700	38955	1.83762e+06	22	13.9	0	226.48	Q6URW6	Q6URW6	Myosin-14	Myh14
NaN	NaN	NaN	NaN	NaN	1139600	1139600	NaN	129740	NaN	129740	7	1.9	0	5.5472	E9Q264	E9Q264		Myh15
6638200	11099000	8868600	209080000	348369984	859680000	4.72377e+08	58429000	110160000	91558000	8.67157e+07	189	64.9	0	323.31	G3UW82	G3UW82		Myh2
NaN	NaN	NaN	7090800	6416800	31016000	14841200	555650	5089400	836900	2160650	77	28.5	0	78.058	P13541	P13541	Myosin-3	Myh3
140540000	251560000	196050000	2616600064	3546500096	8421799936	4.86163e+09	1016099968	1676000000	1020099968	1.2374e+09	203	67.8	0	323.31	Q5SX39;REV__Q9JKK7	Q5SX39	Myosin-4	Myh4
NaN	NaN	NaN	20013000	15514000	46914000	2.74803e+07	457470	2534100	348460	1.11334e+06	120	49.9	0	323.31	Q02566	Q02566	Myosin-6	Myh6
528710	2078700	1303705	168050000	240530000	600049984	3.3621e+08	30383000	79086000	32531000	4.73333e+07	136	53.6	0	323.31	Q91Z83	Q91Z83	Myosin-7	Myh7
NaN	NaN	NaN	NaN	989440	3551200	2270320	NaN	80186	NaN	80186	20	5.9	0	4.9744	A2AQP0	A2AQP0	Myosin-7B	Myh7b
NaN	NaN	NaN	9983000	14678000	72227000	32296000	1121600	2559800	451020	1.37747e+06	161	54.8	0	323.31	P13542	P13542	Myosin-8	Myh8
304200	1354900	829550	36973000	56159000	141890000	7.83407e+07	3592400	5399000	5387000	4792800	95	46.6	0	323.31	Q8VDD5	Q8VDD5	Myosin-9	Myh9
31136000	74562000	52849000	251460000	710449984	992400000	6.51437e+08	483230016	439660000	156430000	3.59773e+08	21	76.1	0	323.31	P05977;P09541	P05977	Myosin light chain 1/3, skeletal muscle isoform	Myl1
NaN	NaN	NaN	3054900	5599900	5398200	4.68433e+06	NaN	NaN	633580	633580	4	23.8	0	16.882	Q6ZWQ9;Q3THE2	Q6ZWQ9;Q3THE2	Myosin regulatory light chain 12B	Myl12a;Myl12b
NaN	NaN	NaN	NaN	NaN	899430	899430	2308900	NaN	NaN	2308900	3	18.7	0.00054885	4.504	P51667	P51667	Myosin regulatory light chain 2, ventricular/cardiac muscle isoform	Myl2
NaN	NaN	NaN	NaN	2085800	6286800	4186300	NaN	NaN	813910	813910	5	22.1	0	4.6784	P09542	P09542	Myosin light chain 3	Myl3
NaN	1148500	1148500	81005000	130910000	82337000	98084000	4877000	14611000	32707000	1.73983e+07	9	60.3	0	34.548	Q60605;Q8CI43	Q60605	Myosin light polypeptide 6	Myl6
NaN	NaN	NaN	27215000	58839000	39977000	4.20103e+07	1312500	NaN	10164000	5738250	5	29.7	0	21.802	Q9CQ19	Q9CQ19	Myosin regulatory light polypeptide 9	Myl9
372330	106910	239620	1182400	4424900	4650200	3.41917e+06	594510	266540	4058600	1.63988e+06	12	7.8	0	26.454	Q6PDN3	Q6PDN3	Myosin light chain kinase, smooth muscle;Myosin light chain kinase, smooth muscle, deglutamylated form	Mylk
5756000	26461000	16108500	82556000	365940000	309980000	2.52825e+08	241000000	333160000	128370000	2.34177e+08	15	77.5	0	137.71	P97457	P97457	Myosin regulatory light chain 2, skeletal muscle isoform	Mylpf
NaN	NaN	NaN	NaN	153100	224890	188995	NaN	NaN	NaN	NaN	2	1.8	0.0010782	4.2985	Q9JMH9	Q9JMH9	Unconventional myosin-XVIIIa	Myo18a
316700	36475	176588	NaN	NaN	NaN	NaN	341640	107750	NaN	224695	2	2	0	5.6044	O88329	O88329	Unconventional myosin-Ia	Myo1a
NaN	NaN	NaN	275180	156820	161450	197817	272580	254270	NaN	263425	4	3.5	0	7.1428	Q64331	Q64331	Unconventional myosin-VI	Myo6
NaN	NaN	NaN	500360	515060	797440	604287	NaN	NaN	94621	94621	8	4.1	0	13.532	Q69ZN7	Q69ZN7	Myoferlin	Myof
9084700	9474700	9279700	52645000	64328000	101470000	7.28143e+07	4794000	9096400	25980000	1.32901e+07	51	32	0	323.31	Q62234	Q62234	Myomesin-1	Myom1
19806000	20772000	20289000	77768000	134830000	186710000	1.33103e+08	24902000	33556000	49693000	3.60503e+07	61	40.5	0	323.31	Q14BI5	Q14BI5		Myom2
NaN	NaN	NaN	18309000	10266000	14756000	1.44437e+07	NaN	NaN	1659800	1659800	23	22.3	0	275.18	A2ABU4	A2ABU4	Myomesin-3	Myom3
544190	209410	376800	5542000	5616300	4930400	5362900	NaN	712260	6722000	3717130	6	14.7	0	19.438	Q9JIF9	Q9JIF9	Myotilin	Myot
NaN	NaN	NaN	NaN	NaN	NaN	NaN	1411700	2357000	520640	1429780	2	7.4	0	30.202	Q9JK37	Q9JK37	Myozenin-1	Myoz1
137100	211770	174435	762940	1690900	NaN	1226920	NaN	NaN	1306400	1306400	2	1.7	0.0020953	3.9819	F8VQG7	F8VQG7		N4bp2
NaN	NaN	NaN	599330	NaN	1121800	860565	NaN	NaN	NaN	NaN	3	5.4	0	5.3653	Q9CZR2	Q9CZR2	N-acetylated-alpha-linked acidic dipeptidase 2	Naalad2
240860000	381220000	311040000	287540000	300310016	216300000	2.6805e+08	100080000	37986000	44875000	6.09803e+07	30	52.6	0	323.31	Q7M758	Q7M758	N-acetylated-alpha-linked acidic dipeptidase-like protein	Naaladl1
NaN	NaN	NaN	41848	27927	243700	104492	NaN	64632	NaN	64632	2	1.2	0	7.6168	P70670	P70670	Nascent polypeptide-associated complex subunit alpha, muscle-specific form	Naca
34107000	14532000	24319500	12152000	28321000	17116000	1.91963e+07	31546000	5953500	NaN	18749750	12	33.3	0	68.506	Q9QWR8	Q9QWR8	Alpha-N-acetylgalactosaminidase	Naga
21093000	32340000	26716500	18518000	6075800	12927000	1.25069e+07	17030000	1755600	356810	6.3808e+06	18	30.9	0	231.85	O88325	O88325		Naglu
1479800	1495800	1487800	6257600	NaN	1561200	3909400	2822900	NaN	1359200	2091050	9	21.3	0	24.18	Q8BJ48	Q8BJ48	N-acetylglucosamine-1-phosphodiester alpha-N-acetylglucosaminidase	Nagpa
NaN	NaN	NaN	3131300	646560	NaN	1888930	239080	NaN	NaN	239080	3	13.2	0	6.1924	Q9DB05;P28663	Q9DB05	Alpha-soluble NSF attachment protein	Napa
NaN	NaN	NaN	15848000	11713000	11134000	1.28983e+07	359220	694720	466540	506827	7	9.3	0	315.19	P13595	P13595	Neural cell adhesion molecule 1	Ncam1
NaN	NaN	NaN	407390	NaN	402830	405110	NaN	NaN	NaN	NaN	4	3.2	0	4.8995	P55066	P55066	Neurocan core protein	Ncan
NaN	NaN	NaN	3512400	2600000	6133900	4082100	83732	648050	865220	532334	2	7.5	0	5.8421	G3X9C2	G3X9C2	F-box only protein 50	Nccrp1
250450	NaN	250450	NaN	522520	1075600	799060	82195	364500	30993	159229	4	4.3	0	11.746	P28660	P28660	Nck-associated protein 1	Nckap1
NaN	NaN	NaN	990620	1501300	1817800	1.43657e+06	1827600	1419500	141310	1129470	7	10.9	0	39.035	P09405	P09405	Nucleolin	Ncl
4075500	867280	2471390	49500000	20178000	28872000	32850000	7434600	2515800	11778000	7242800	11	20.9	0	100.44	P57716	P57716	Nicastrin	Ncstn
NaN	179000	179000	132700	NaN	NaN	132700	1888400	NaN	NaN	1888400	2	7.5	0	50.243	Q9QYG0	Q9QYG0	Protein NDRG2	Ndrg2
NaN	NaN	NaN	2168800	3638200	3953400	3.25347e+06	756820	4174700	2209400	2.38031e+06	5	18.9	0	23.35	Q99LC3	Q99LC3	NADH dehydrogenase [ubiquinone] 1 alpha subcomplex subunit 10, mitochondrial	Ndufa10
3152400	9918500	6535450	NaN	6892100	NaN	6892100	48102000	7024100	NaN	27563050	5	38.3	0	31.998	Q9D8B4	Q9D8B4	NADH dehydrogenase [ubiquinone] 1 alpha subcomplex subunit 11	Ndufa11
3405600	8799500	6102550	9678400	10108000	16867000	12217800	19459000	26091000	532250	15360750	4	20.7	0	11.933	Q7TMF3	Q7TMF3	NADH dehydrogenase [ubiquinone] 1 alpha subcomplex subunit 12	Ndufa12
11142000	8327300	9734650	9342500	14056000	11662000	1.16868e+07	49510000	46151000	NaN	47830500	3	21.5	0	9.5719	Q9ERS2	Q9ERS2	NADH dehydrogenase [ubiquinone] 1 alpha subcomplex subunit 13	Ndufa13
NaN	NaN	NaN	NaN	2861900	1329400	2095650	9734500	2078500	2073600	4.62887e+06	4	40.4	0	9.2815	Q9CQ75	Q9CQ75	NADH dehydrogenase [ubiquinone] 1 alpha subcomplex subunit 2	Ndufa2
NaN	48898000	48898000	36255000	60616000	75468000	5.74463e+07	21964000	39001000	NaN	30482500	6	56.1	0	11.593	Q62425	Q62425	Cytochrome c oxidase subunit NDUFA4	Ndufa4
NaN	5723200	5723200	NaN	6109600	NaN	6109600	7628400	NaN	1110600	4369500	3	22.4	0.0035211	3.5348	Q9CPP6	Q9CPP6	NADH dehydrogenase [ubiquinone] 1 alpha subcomplex subunit 5	Ndufa5
3197100	5288200	4242650	757970	993360	654160	801830	14611000	7105300	NaN	10858150	2	12.2	0.0058309	3.232	Q9CQZ5	Q9CQZ5	NADH dehydrogenase [ubiquinone] 1 alpha subcomplex subunit 6	Ndufa6
17036000	11794000	14415000	26683000	17935000	25779000	2.34657e+07	15360000	14915000	36128000	2.21343e+07	5	36	0	16.213	Q9DCJ5	Q9DCJ5	NADH dehydrogenase [ubiquinone] 1 alpha subcomplex subunit 8	Ndufa8
NaN	NaN	NaN	1501200	NaN	2210400	1855800	4868800	1824100	NaN	3346450	8	26.3	0	49.159	Q9DC69	Q9DC69	NADH dehydrogenase [ubiquinone] 1 alpha subcomplex subunit 9, mitochondrial	Ndufa9
NaN	NaN	NaN	15323000	13428000	44993000	2.45813e+07	NaN	1586000	2286000	1936000	5	32.4	0	74.326	Q9DCS9	Q9DCS9	NADH dehydrogenase [ubiquinone] 1 beta subcomplex subunit 10	Ndufb10
NaN	NaN	NaN	5610100	7199500	10458000	7.75587e+06	6224700	6920400	NaN	6572550	2	24.5	0	23.073	O09111	O09111	NADH dehydrogenase [ubiquinone] 1 beta subcomplex subunit 11, mitochondrial	Ndufb11
NaN	NaN	NaN	22641000	26858000	3979500	1.78262e+07	9470600	19677000	18834000	1.59939e+07	2	17.3	0	4.7372	Q9CQZ6	Q9CQZ6	NADH dehydrogenase [ubiquinone] 1 beta subcomplex subunit 3	Ndufb3
NaN	NaN	NaN	NaN	4237600	7691600	5964600	NaN	NaN	NaN	NaN	1	4.2	0.0030706	3.7148	Q9CQH3	Q9CQH3	NADH dehydrogenase [ubiquinone] 1 beta subcomplex subunit 5, mitochondrial	Ndufb5
16542000	17291000	16916500	2039600	13728000	6364000	7377200	16008000	8091400	NaN	12049700	2	13.9	0	5.6041	Q9CR61	Q9CR61	NADH dehydrogenase [ubiquinone] 1 beta subcomplex subunit 7	Ndufb7
NaN	NaN	NaN	NaN	1308500	337860	823180	7155700	1831400	NaN	4493550	3	17.3	0	6.4985	Q9CQJ8	Q9CQJ8	NADH dehydrogenase [ubiquinone] 1 beta subcomplex subunit 9	Ndufb9
229550	NaN	229550	1669700	4803000	6223400	4.23203e+06	2145100	6608600	297000	3016900	12	19.9	0	47.198	Q91VD9	Q91VD9	NADH-ubiquinone oxidoreductase 75 kDa subunit, mitochondrial	Ndufs1
7655500	8613200	8134350	5662100	8970200	12685000	9.10577e+06	8298900	8586300	3666800	6.85067e+06	9	17.9	0	74.11	Q91WD5	Q91WD5	NADH dehydrogenase [ubiquinone] iron-sulfur protein 2, mitochondrial	Ndufs2
NaN	NaN	NaN	3150600	4191700	1781000	3041100	2237300	4711400	3619400	3522700	5	20.2	0	14.707	Q9DCT2	Q9DCT2	NADH dehydrogenase [ubiquinone] iron-sulfur protein 3, mitochondrial	Ndufs3
441950	1473100	957525	327210	2170200	3490600	1.996e+06	5320900	4882000	NaN	5101450	3	14.3	0	6.6797	Q9DC70	Q9DC70	NADH dehydrogenase [ubiquinone] iron-sulfur protein 7, mitochondrial	Ndufs7
NaN	NaN	NaN	NaN	579640	NaN	579640	NaN	1144300	454970	799635	2	9.4	0.0020779	3.8645	Q8K3J1	Q8K3J1	NADH dehydrogenase [ubiquinone] iron-sulfur protein 8, mitochondrial	Ndufs8
744430	1655200	1199815	20179000	46754000	84287000	5.04067e+07	4188100	12709000	12860000	9.91903e+06	17	46.3	0	130.68	Q91YT0	Q91YT0	NADH dehydrogenase [ubiquinone] flavoprotein 1, mitochondrial	Ndufv1
1222000	2754400	1988200	5174400	13680000	3557500	7.47063e+06	3713600	11393000	5180400	6.76233e+06	4	21	0	32.489	Q9D6J6	Q9D6J6	NADH dehydrogenase [ubiquinone] flavoprotein 2, mitochondrial	Ndufv2
5763700	3656500	4710100	NaN	NaN	NaN	NaN	2118200	NaN	895740	1506970	3	10.6	0.00054735	4.4605	Q8BK30	Q8BK30	NADH dehydrogenase [ubiquinone] flavoprotein 3, mitochondrial	Ndufv3
NaN	NaN	NaN	NaN	21971	251670	136820	412460	904450	64194	460368	24	5.4	0	47.75	E9Q1W3	E9Q1W3		Neb
512130	NaN	512130	693010	2066000	1310500	1.3565e+06	718240	221500	2232000	1.05725e+06	4	4.4	0	10.269	P46935;Q8CFI0	P46935;Q8CFI0	E3 ubiquitin-protein ligase NEDD4;E3 ubiquitin-protein ligase NEDD4-like	Nedd4;Nedd4l
1661600	NaN	1661600	1384400	2810700	439880	1.54499e+06	634350	NaN	213710	424030	4	6.6	0	5.7978	P08551	P08551	Neurofilament light polypeptide	Nefl
NaN	NaN	NaN	1329700	NaN	NaN	1329700	NaN	NaN	NaN	NaN	2	9.5	0.0076082	3.0778	Q80Z24	Q80Z24	Neuronal growth regulator 1	Negr1
131480	NaN	131480	250770	NaN	NaN	250770	NaN	NaN	NaN	NaN	3	2.2	0	5.8101	P97798	P97798	Neogenin	Neo1
NaN	NaN	NaN	NaN	312260	322440	317350	NaN	NaN	NaN	NaN	1	1.8	0.0076154	3.0799	Q9JI78	Q9JI78	Peptide-N(4)-(N-acetyl-beta-glucosaminyl)asparagine amidase	Ngly1
NaN	NaN	NaN	6539400	14877000	8963500	1.01266e+07	3473700	3880600	18405000	8.58643e+06	7	42.5	0	42.583	O08692	O08692	Neutrophilic granule protein	Ngp
220750	306390	263570	851220	3059000	2392900	2101040	647570	NaN	NaN	647570	2	9.2	0	6.3198	Q8CCH2	Q8CCH2	NHL repeat-containing protein 3	Nhlrc3
2427300	5345700	3886500	219320000	182030000	203430000	2.01593e+08	14095000	11821000	53408000	2.64413e+07	44	41.6	0	323.31	P10493	P10493	Nidogen-1	Nid1
NaN	166280	166280	10746000	9188400	18874000	1.29361e+07	2281700	192570	258380	910883	20	23.4	0	171.9	O88322	O88322	Nidogen-2	Nid2
NaN	NaN	NaN	1419600	NaN	NaN	1419600	NaN	NaN	NaN	NaN	1	13.2	0.003992	3.4159	O70131	O70131	Ninjurin-1	Ninj1
256760	NaN	256760	951760	NaN	910100	930930	NaN	NaN	NaN	NaN	4	18.8	0	9.6423	Q9JHW2	Q9JHW2	Omega-amidase NIT2	Nit2
NaN	NaN	NaN	507210	264580	605330	459040	NaN	NaN	NaN	NaN	3	5.4	0	8.081	Q91YP2	Q91YP2	Neurolysin, mitochondrial	Nln
NaN	NaN	NaN	NaN	3710900	NaN	3710900	517420	NaN	NaN	517420	2	1.9	0.0015881	4.1061	Q3TL44	Q3TL44	NLR family member X1	Nlrx1
NaN	NaN	NaN	NaN	541350	NaN	541350	NaN	NaN	NaN	NaN	1	10.1	0	10.024	Q9WV85	Q9WV85	Nucleoside diphosphate kinase 3	Nme3
NaN	NaN	NaN	NaN	787490	NaN	787490	293840	2825400	2596100	1.90511e+06	8	7.5	0	19.083	Q61941	Q61941	NAD(P) transhydrogenase, mitochondrial	Nnt
NaN	NaN	NaN	1083400	NaN	747550	915475	1260800	NaN	NaN	1260800	6	5.4	0	12.396	Q6GQT9	Q6GQT9	Nodal modulator 1	Nomo1
NaN	NaN	NaN	571120	1444700	NaN	1007910	NaN	NaN	994970	994970	2	3.6	0.0010817	4.332	Q99K48	Q99K48	Non-POU domain-containing octamer-binding protein	Nono
NaN	NaN	NaN	246540	415930	NaN	331235	NaN	319550	295360	307455	2	4.5	0.0015781	4.0377	Q9D6Z1	Q9D6Z1	Nucleolar protein 56	Nop56
NaN	82175	82175	82426	227660	NaN	155043	326850	252070	NaN	289460	2	5.8	0	5.7206	Q6DFW4	Q6DFW4	Nucleolar protein 58	Nop58
NaN	NaN	NaN	999750	478050	181580	553127	168590	NaN	NaN	168590	6	3.3	0	26.943	O35516	O35516	Neurogenic locus notch homolog protein 2;Notch 2 extracellular truncation;Notch 2 intracellular domain	Notch2
NaN	245880	245880	10769000	5392000	3497300	6.55277e+06	1035900	NaN	2250100	1643000	8	6	0	38.515	O35604	O35604	Niemann-Pick C1 protein	Npc1
NaN	406230	406230	12479000	5220200	1665700	6.45497e+06	1151100	NaN	862720	1006910	8	6.6	0	19.964	Q6T3U4	Q6T3U4	Niemann-Pick C1-like protein 1	Npc1l1
28003000	16228000	22115500	56538000	80360000	71745000	6.95477e+07	8306500	7437400	104120000	3.99546e+07	5	36.9	0	16.919	Q9Z0J0	Q9Z0J0	Epididymal secretory protein E1	Npc2
1960700	1043200	1501950	1317800	2936100	3429700	2561200	NaN	NaN	2275500	2275500	4	12	0	11.206	Q6NSR8	Q6NSR8	Probable aminopeptidase NPEPL1	Npepl1
306020	293300	299660	NaN	843320	4233000	2538160	189930	686260	222340	366177	8	9.5	0	15.328	Q11011	Q11011	Puromycin-sensitive aminopeptidase	Npepps
159030000	326960000	242995000	368689984	194640000	72297000	2.11876e+08	120610000	14862000	246890000	127454000	9	29.5	0	323.31	Q61937;E9Q5T3	Q61937	Nucleophosmin	Npm1
3986600	3918600	3952600	3313600	1693400	3260600	2.75587e+06	15071000	4404100	10357000	9.94403e+06	9	21	0	95.912	Q91V88	Q91V88	Nephronectin	Npnt
68350000	62315000	65332500	178370000	110290000	99345000	129335000	85465000	19527000	93615000	6.62023e+07	11	21.9	0	192.71	P97300	P97300	Neuroplastin	Nptn
3502000	3426400	3464200	9355300	9550900	12687000	1.05311e+07	2874800	390660	NaN	1632730	4	23.4	0	11.543	Q9JI75	Q9JI75	Ribosyldihydronicotinamide dehydrogenase [quinone]	Nqo2
NaN	NaN	NaN	205890	347960	1123200	559017	NaN	NaN	NaN	NaN	3	3.1	0	5.5453	Q8BHG1	Q8BHG1	Nardilysin	Nrd1
NaN	NaN	NaN	180790	NaN	939560	560175	NaN	NaN	NaN	NaN	2	3.1	0.00055432	4.6158	P97333	P97333	Neuropilin-1	Nrp1
105800	88373	97086.5	320900	2100700	1956100	1.45923e+06	1075000	1061000	471090	869030	7	9.4	0	12.256	P46460	P46460	Vesicle-fusing ATPase	Nsf
NaN	NaN	NaN	2936100	1183000	987510	1.7022e+06	NaN	NaN	NaN	NaN	2	9.6	0	24.815	Q99PJ0	Q99PJ0	Neurotrimin	Ntm
NaN	NaN	NaN	2532100	NaN	2166600	2349350	NaN	NaN	NaN	NaN	1	2.4	0.0094637	2.6715	Q02819	Q02819	Nucleobindin-1	Nucb1
NaN	NaN	NaN	708270	NaN	2088500	1398385	NaN	NaN	NaN	NaN	2	4.8	0	5.555	P81117	P81117	Nucleobindin-2;Nesfatin-1	Nucb2
NaN	NaN	NaN	3601200	1204600	4162100	2989300	NaN	NaN	2373400	2373400	3	11.4	0	6.5051	O35685	O35685	Nuclear migration protein nudC	Nudc
NaN	NaN	NaN	NaN	NaN	61837	61837	NaN	NaN	NaN	NaN	2	1.2	0	6.3436	E9Q7G0	E9Q7G0		Numa1
NaN	NaN	NaN	75280	118590	NaN	96935	NaN	NaN	48623	48623	2	1.6	0	5.0571	Q9QY81	Q9QY81	Nuclear pore membrane glycoprotein 210	Nup210
NaN	NaN	NaN	NaN	NaN	256750	256750	NaN	NaN	NaN	NaN	1	0.6	0.0049334	3.3298	Q80U93	Q80U93	Nuclear pore complex protein Nup214	Nup214
12908000	18289000	15598500	42890000	82913000	47165000	57656000	8351800	9660700	37576000	18529500	9	25.3	0	174.42	P29758	P29758	Ornithine aminotransferase, mitochondrial	Oat
47784000	54115000	50949500	30076000	149270000	67880000	8.24087e+07	22233000	19373000	35026000	25544000	7	42.9	0	22.987	Q9D3H2	Q9D3H2		Obp1a
41358000	21733000	31545500	55749000	161440000	130910000	116033000	23386000	10036000	116640000	5.00207e+07	12	67.8	0	50.493	A2AEP0;A2BHD2	A2AEP0;A2BHD2		Obp1b;Gm14743
3373200	13447000	8410100	671870	12109000	7536400	6.77242e+06	5151100	4191300	2550700	3.96437e+06	3	19.3	0	9.7555	Q8K1H9	Q8K1H9	Odorant-binding protein 2a	Obp2a
55797	70544	63170.5	1687500	3697500	3168600	2851200	74668	115050	1760000	649906	33	8.3	0	237.22	A2AAJ9	A2AAJ9	Obscurin	Obscn
9828300	1321400	5574850	NaN	NaN	NaN	NaN	1207400	NaN	NaN	1207400	1	7.3	0	16.068	Q9CRD0	Q9CRD0	OCIA domain-containing protein 1	Ociad1
7122600	5372100	6247350	NaN	NaN	NaN	NaN	5777800	5066200	NaN	5422000	3	31.2	0	8.1362	Q9D8W7	Q9D8W7	OCIA domain-containing protein 2	Ociad2
2734300	3126200	2930250	5286900	10042000	14072000	9800300	6411600	8069900	8346300	7.60927e+06	16	16	0	36.087	Q60597;E9Q7L0	Q60597	2-oxoglutarate dehydrogenase, mitochondrial	Ogdh
494240	2633300	1563770	3305200	14568000	15099000	1.09907e+07	13075000	7731500	22164000	14323500	6	15.8	0	11.838	Q62000	Q62000	Mimecan	Ogn
NaN	NaN	NaN	NaN	NaN	116170	116170	282180	NaN	NaN	282180	2	7.1	0	8.1086	Q9CZ30	Q9CZ30	Obg-like ATPase 1	Ola1
201180	NaN	201180	983920	637990	1482200	1.0347e+06	NaN	NaN	NaN	NaN	8	11	0	21.065	P58281	P58281	Dynamin-like 120 kDa protein, mitochondrial;Dynamin-like 120 kDa protein, form S1	Opa1
NaN	NaN	NaN	9325900	9365400	7957700	8883000	NaN	292830	NaN	292830	3	11.6	0	33.048	G5E8G3	G5E8G3		Opcml
NaN	NaN	NaN	7161600	NaN	NaN	7161600	NaN	NaN	12327000	12327000	1	7.2	0	7.9224	Q60590	Q60590	Alpha-1-acid glycoprotein 1	Orm1
NaN	NaN	NaN	NaN	NaN	104180	104180	529760	NaN	NaN	529760	2	3	0.0035515	3.6038	Q3B7Z2	Q3B7Z2	Oxysterol-binding protein 1	Osbp
NaN	1779300	1779300	32632000	34347000	63178000	4.33857e+07	5531900	12204000	8033700	8.58987e+06	12	33.1	0	146.81	P11725	P11725	Ornithine carbamoyltransferase, mitochondrial	Otc
NaN	NaN	NaN	243620	547810	364380	385270	321470	493790	NaN	407630	3	10	0.00055804	4.6712	Q7TQI3	Q7TQI3	Ubiquitin thioesterase OTUB1	Otub1
NaN	77365	77365	741230	901130	643810	762057	399390	438970	556320	464893	6	4.4	0	57.711	Q3UU35	Q3UU35	Ovostatin homolog	Ovos
NaN	NaN	NaN	3848000	NaN	2445100	3146550	NaN	NaN	NaN	NaN	2	4.1	0.0072115	3.1301	Q9JJX6	Q9JJX6	P2X purinoceptor 4	P2rx4
4159500	25798000	14978750	428600000	463209984	747139968	5.46317e+08	51354000	63590000	188660000	1.01201e+08	31	60.3	0	323.31	P09103	P09103	Protein disulfide-isomerase	P4hb
NaN	NaN	NaN	2029600	3909500	9336900	5092000	NaN	NaN	722530	722530	5	15	0	13.504	P50580	P50580	Proliferation-associated protein 2G4	Pa2g4
NaN	NaN	NaN	237640	99559	507030	281410	597260	200230	693910	497133	3	6.3	0	8.3088	P29341;Q9D4E6;Q62029	P29341;Q9D4E6	Polyadenylate-binding protein 1;Polyadenylate-binding protein	Pabpc1;Pabpc6
403890	631360	517625	5134200	11579000	13855000	10189400	176980	812690	520820	503497	11	19.6	0	129.96	Q08642	Q08642	Protein-arginine deiminase type-2	Padi2
NaN	NaN	NaN	NaN	1626800	3359200	2493000	NaN	112880	NaN	112880	4	7.5	0	12.36	Q9Z184;Q9Z183	Q9Z184;Q9Z183	Protein-arginine deiminase type-3;Protein-arginine deiminase type-4	Padi3;Padi4
892850	1056000	974425	NaN	562900	725610	644255	NaN	NaN	NaN	NaN	2	12.9	0	26.527	Q61205	Q61205	Platelet-activating factor acetylhydrolase IB subunit gamma	Pafah1b3
638220	468140	553180	528780	NaN	848320	688550	172660	155590	515220	281157	4	8.4	0	5.736	P16331	P16331	Phenylalanine-4-hydroxylase	Pah
NaN	NaN	NaN	NaN	NaN	647060	647060	NaN	NaN	NaN	NaN	1	5.2	0	23.12	Q9Z0P4	Q9Z0P4	Paralemmin-1	Palm
NaN	NaN	NaN	8999200	8588500	12918000	1.01686e+07	NaN	NaN	514740	514740	7	16.5	0	26.816	Q8C0L6	Q8C0L6	Peroxisomal N(1)-acetyl-spermine/spermidine oxidase	Paox
851160	NaN	851160	75096000	67724000	58329000	6.70497e+07	1853700	21449000	37279000	20193900	9	56.6	0	72.612	Q99LX0	Q99LX0	Protein deglycase DJ-1	Park7
6485600	1586600	4036100	12412000	18597000	23739000	1.82493e+07	1455400	1208200	10293000	4.31887e+06	5	19.4	0	15.143	Q9DCG6	Q9DCG6	Phenazine biosynthesis-like domain-containing protein 1	Pbld1
NaN	NaN	NaN	1520400	3519400	8813000	4617600	48589	126100	3652900	1275863	7	7	0	13.928	Q05920	Q05920	Pyruvate carboxylase, mitochondrial	Pc
NaN	545680	545680	5262200	8562600	NaN	6912400	2645200	2418500	18368000	7.81057e+06	3	24	0.0020942	3.9657	P61458;Q9CZL5	P61458	Pterin-4-alpha-carbinolamine dehydratase	Pcbd1
1069800	1193900	1131850	4433200	6086600	9648100	6.72263e+06	9193900	6765400	3036800	6.33203e+06	7	23.3	0	15.508	P60335;P57722;P57724	P60335	Poly(rC)-binding protein 1	Pcbp1
148370	NaN	148370	NaN	1141700	1929000	1535350	2845800	3267500	NaN	3056650	3	8.8	0.004914	3.3024	Q61990	Q61990	Poly(rC)-binding protein 2	Pcbp2
NaN	NaN	NaN	389090	491720	1568800	816537	NaN	NaN	870930	870930	8	13.8	0	15.308	Q91ZA3	Q91ZA3	Propionyl-CoA carboxylase alpha chain, mitochondrial	Pcca
NaN	1064900	1064900	1720200	1559500	1247800	1.50917e+06	NaN	51253000	NaN	51253000	5	12.4	0	47.752	Q99MN9	Q99MN9	Propionyl-CoA carboxylase beta chain, mitochondrial	Pccb
NaN	NaN	NaN	NaN	602780	432450	517615	NaN	NaN	NaN	NaN	2	2.2	0	4.9327	F7BJK1	F7BJK1		Pcdh1
NaN	NaN	NaN	2708700	2184300	5552000	3.48167e+06	NaN	NaN	NaN	NaN	5	11.1	0	21.014	Q61398	Q61398	Procollagen C-endopeptidase enhancer 1	Pcolce
98292	298610	198451	51290	NaN	88251	69770.5	175050	NaN	85616	130333	3	1.8	0	5.4711	Q04592	Q04592	Proprotein convertase subtilisin/kexin type 5	Pcsk5
NaN	NaN	NaN	NaN	2314700	2635700	2475200	NaN	NaN	NaN	NaN	4	12.9	0	69.748	Q9CQF9	Q9CQF9	Prenylcysteine oxidase	Pcyox1
NaN	NaN	NaN	290890	NaN	1768700	1029795	NaN	185100	NaN	185100	1	5.8	0.0030722	3.7364	P12815	P12815	Programmed cell death protein 6	Pdcd6
67487	819060	443274	98042	NaN	NaN	98042	124870	NaN	NaN	124870	4	7.6	0	11.193	Q9WU78	Q9WU78	Programmed cell death 6-interacting protein	Pdcd6ip
NaN	NaN	NaN	949520	NaN	223390	586455	NaN	1503800	NaN	1503800	4	4.6	0	10.189	P05622	P05622	Platelet-derived growth factor receptor beta	Pdgfrb
942940	3355400	2149170	4005200	10855000	7446200	7.43547e+06	5973600	6735400	2725100	5144700	4	11	0	11.885	P35486	P35486	Pyruvate dehydrogenase E1 component subunit alpha, somatic form, mitochondrial	Pdha1
NaN	NaN	NaN	7262300	28614000	30133000	22003100	NaN	2743600	10750000	6746800	7	22.8	0	23.016	Q9D051	Q9D051	Pyruvate dehydrogenase E1 component subunit beta, mitochondrial	Pdhb
1403300	4044500	2723900	40635000	107500000	144090000	9.74083e+07	5838200	4235100	24103000	11392100	21	37.4	0	323.31	D3Z6P0	D3Z6P0	Protein disulfide-isomerase A2	Pdia2
NaN	NaN	NaN	41960000	44980000	91311000	59417000	1254900	1590100	51001000	1.79487e+07	16	34.3	0	79.8	P27773	P27773	Protein disulfide-isomerase A3	Pdia3
NaN	NaN	NaN	27151000	34306000	26526000	2.93277e+07	NaN	1505400	15138000	8321700	15	25.4	0	50.851	P08003	P08003	Protein disulfide-isomerase A4	Pdia4
2990700	5815700	4403200	25572000	49182000	66580000	4.71113e+07	14794000	12269000	17600000	1.48877e+07	9	29.3	0	50.68	Q922R8	Q922R8	Protein disulfide-isomerase A6	Pdia6
NaN	NaN	NaN	NaN	1714100	1206600	1460350	NaN	NaN	NaN	NaN	2	8	0	9.6586	O70400	O70400	PDZ and LIM domain protein 1	Pdlim1
NaN	NaN	NaN	655150	3335400	NaN	1995275	525340	2834600	NaN	1679970	4	9	0	22.873	Q8CI51	Q8CI51	PDZ and LIM domain protein 5	Pdlim5
NaN	3469700	3469700	9888200	12361000	9797700	10682300	3197300	NaN	3924100	3560700	4	18.9	0	32.561	Q8K183	Q8K183	Pyridoxal kinase	Pdxk
NaN	NaN	NaN	1657500	73429	1465100	1065343	NaN	NaN	3651900	3651900	3	6.7	0	5.2617	Q9JIL4	Q9JIL4	Na(+)/H(+) exchange regulatory cofactor NHE-RF3	Pdzk1
1748200	5428000	3588100	89081000	215420000	189170000	164557000	2536500	7668900	30199000	1.34681e+07	9	58.8	0	302.56	P70296	P70296	Phosphatidylethanolamine-binding protein 1;Hippocampal cholinergic neurostimulating peptide	Pebp1
NaN	NaN	NaN	3360000	718520	1454700	1.84441e+06	NaN	525130	1168000	846565	5	10.2	0	110.82	Q08481	Q08481	Platelet endothelial cell adhesion molecule	Pecam1
NaN	NaN	NaN	9043400	15115000	9613700	1.12574e+07	808570	8102400	19221000	9.37732e+06	7	28.1	0	17.221	Q99MZ7	Q99MZ7	Peroxisomal trans-2-enoyl-CoA reductase	Pecr
698440000	809939968	754189984	784200000	302590016	281190016	455993344	395329984	193420000	527240000	3.71997e+08	25	55	0	323.31	Q11136	Q11136	Xaa-Pro dipeptidase	Pepd
NaN	NaN	NaN	1543300	1161600	2848900	1.85127e+06	NaN	NaN	343490	343490	4	3.2	0	14.112	Q5SUR0	Q5SUR0	Phosphoribosylformylglycinamidine synthase	Pfas
NaN	NaN	NaN	NaN	1406000	4620700	3013350	NaN	NaN	NaN	NaN	2	11.7	0.0071805	3.1021	Q9WU28	Q9WU28	Prefoldin subunit 5	Pfdn5
NaN	NaN	NaN	NaN	NaN	NaN	NaN	NaN	187200	NaN	187200	5	7.2	0.0076118	3.0794	P12382	P12382	ATP-dependent 6-phosphofructokinase, liver type	Pfkl
15176000	10972000	13074000	3575200	3576600	3918200	3690000	35119000	33669000	7984000	2.55907e+07	17	25.5	0	303.67	P47857	P47857	ATP-dependent 6-phosphofructokinase, muscle type	Pfkm
NaN	NaN	NaN	380300	243000	NaN	311650	70026	73256	389120	177467	5	7.8	0	21.387	Q9WUA3	Q9WUA3	ATP-dependent 6-phosphofructokinase, platelet type	Pfkp
NaN	NaN	NaN	15419000	11757000	16248000	1.44747e+07	2604400	2342700	11599000	5.51537e+06	2	17.1	0	6.7111	Q9JJV2	Q9JJV2	Profilin-2	Pfn2
NaN	1068100	1068100	658300	20905000	17395000	12986100	5319700	5541200	NaN	5430450	10	51.2	0	39.237	Q9DBJ1	Q9DBJ1	Phosphoglycerate mutase 1	Pgam1
8999000	150950000	79974500	43072000	168650000	176670000	129464000	237850000	108180000	41551000	1.29194e+08	15	53.8	0	250.86	O70250	O70250	Phosphoglycerate mutase 2	Pgam2
1523900	8972800	5248350	20312000	34756000	111680000	5.55827e+07	9528800	12936000	14426000	1.22969e+07	15	34.4	0	279.51	Q9DCD0	Q9DCD0	6-phosphogluconate dehydrogenase, decarboxylating	Pgd
2336200	22337000	12336600	168230000	281580000	590169984	3.4666e+08	66979000	60108000	74164000	6.70837e+07	31	75.3	0	323.31	P09411;P09041	P09411	Phosphoglycerate kinase 1	Pgk1
NaN	NaN	NaN	5165800	5042200	2510800	4239600	524650	NaN	2147100	1335875	3	18.7	0	10.219	Q9CQ60	Q9CQ60	6-phosphogluconolactonase	Pgls
20877000	52223000	36550000	35001000	86164000	103420000	7.48617e+07	39994000	40103000	38711000	3.96027e+07	29	55.3	0	259.13	Q9D0F9	Q9D0F9	Phosphoglucomutase-1	Pgm1
NaN	NaN	NaN	6729100	9990500	9651200	8.79027e+06	NaN	85052	2497300	1291176	9	16.6	0	31.066	Q7TSV4	Q7TSV4	Phosphoglucomutase-2	Pgm2
NaN	NaN	NaN	1725500	1536400	3402000	2221300	NaN	159230	NaN	159230	8	15	0	31.902	Q8BZF8	Q8BZF8	Phosphoglucomutase-like protein 5	Pgm5
3782000	3242900	3512450	13573000	12095000	9573400	1.17471e+07	1638200	726570	12024000	4.79626e+06	8	30.5	0	16.671	Q8CHP8	Q8CHP8	Phosphoglycolate phosphatase	Pgp
NaN	NaN	NaN	1931800	4810100	3740000	3.49397e+06	NaN	NaN	2481600	2481600	2	14.4	0	18.832	O55022	O55022	Membrane-associated progesterone receptor component 1	Pgrmc1
NaN	NaN	NaN	NaN	NaN	2587900	2587900	NaN	NaN	NaN	NaN	2	20.3	0	35.388	Q80UU9	Q80UU9	Membrane-associated progesterone receptor component 2	Pgrmc2
1422300	708350	1065325	10756000	34204000	45404000	3.01213e+07	6337800	10649000	6436200	7.80767e+06	10	37.5	0	23.388	P67778	P67778	Prohibitin	Phb
6551300	703460	3627380	35752000	106880000	84135000	75589000	12184000	14812000	21566000	1.61873e+07	13	48.2	0	47.843	O35129	O35129	Prohibitin-2	Phb2
NaN	NaN	NaN	1190800	819570	NaN	1005185	NaN	NaN	448080	448080	2	2.7	0	6.1136	P70669	P70669	Metalloendopeptidase homolog PEX	Phex
NaN	NaN	NaN	NaN	NaN	NaN	NaN	NaN	NaN	179900	179900	1	1.4	0	5.0891	P18826	P18826	Phosphorylase b kinase regulatory subunit alpha, skeletal muscle isoform	Phka1
1413000	335000	874000	NaN	NaN	393490	393490	1222200	485790	147890	618627	6	5.3	0	11.485	Q7TSH2	Q7TSH2	Phosphorylase b kinase regulatory subunit beta	Phkb
5367400	1661600	3514500	10826000	937050	5586000	5.78302e+06	229190	2012600	11889000	4.71026e+06	6	9.3	0	41.889	O70570	O70570	Polymeric immunoglobulin receptor;Secretory component	Pigr
39181000	19215000	29198000	26581000	32506000	4007300	2.10314e+07	33605000	3305500	33914000	2.36082e+07	5	43.8	0	44.82	P02816	P02816	Prolactin-inducible protein homolog	Pip
NaN	NaN	NaN	NaN	4251200	1637600	2944400	NaN	NaN	NaN	NaN	2	7.4	0	5.2418	P53810	P53810	Phosphatidylinositol transfer protein alpha isoform	Pitpna
NaN	60144	60144	1416600	1040000	1975400	1.47733e+06	NaN	38649	NaN	38649	8	9.1	0	18.957	Q8K411	Q8K411	Presequence protease, mitochondrial	Pitrm1
NaN	NaN	NaN	31480000	55419000	50306000	45735000	NaN	592070	663740	627905	20	42.7	0	304.27	P53657	P53657	Pyruvate kinase PKLR	Pklr
59420000	152580000	106000000	935609984	1340499968	1644600064	1.3069e+09	153810000	238100000	363430016	2.5178e+08	45	75.9	0	323.31	P52480	P52480	Pyruvate kinase PKM	Pkm
1894300	1128800	1511550	10457000	15783000	22707000	1.63157e+07	12684000	12428000	4095500	9.73583e+06	31	54.1	0	323.31	P97350	P97350	Plakophilin-1	Pkp1
NaN	NaN	NaN	173460	NaN	1011600	592530	151090	500360	NaN	325725	4	6.5	0	11.566	Q9QY23	Q9QY23	Plakophilin-3	Pkp3
NaN	NaN	NaN	427390	398640	NaN	413015	NaN	NaN	1478600	1478600	2	13.8	0	6.2325	Q99P27	Q99P27	Group XIIB secretory phospholipase A2-like protein	Pla2g12b
NaN	NaN	NaN	NaN	NaN	240580	240580	NaN	NaN	61639	61639	1	2.1	0.0071977	3.1222	P27612	P27612	Phospholipase A-2-activating protein	Plaa
1006200000	733449984	869824992	734609984	578800000	334110016	5.49173e+08	632099968	891150016	732520000	751923328	1	13.4	0	29.927	Q9JI48	Q9JI48	Placenta-specific gene 8 protein	Plac8
NaN	NaN	NaN	1023500	261230	175490	486740	NaN	NaN	NaN	NaN	6	5.4	0	39.103	Q3TTY0	Q3TTY0	Phospholipase B1, membrane-associated;Phospholipase A2;Lysophospholipase	Plb1
NaN	NaN	NaN	NaN	527190	1801100	1164145	NaN	NaN	NaN	NaN	3	2.4	0	5.4769	P51432	P51432	1-phosphatidylinositol 4,5-bisphosphate phosphodiesterase beta-3	Plcb3
NaN	NaN	NaN	3435600	NaN	9006000	6220800	NaN	NaN	NaN	NaN	3	6.4	0	5.8914	O35405	O35405	Phospholipase D3	Pld3
178270	388300	283285	2554000	2683400	5002800	3413400	869580	797340	785260	817393	67	15.3	0	182.37	Q9QXS1	Q9QXS1	Plectin	Plec
NaN	NaN	NaN	12710000	NaN	7289600	9999800	2071600	NaN	5445600	3758600	2	7.6	0	54.621	Q8VEN2	Q8VEN2	Placenta-expressed transcript 1 protein	Plet1
2976300	559160	1767730	69348000	37800000	57786000	54978000	7893900	13816000	28098000	1.66026e+07	31	44.8	0	323.31	P20918;CON__P06868	P20918	Plasminogen;Plasmin heavy chain A;Activation peptide;Angiostatin;Plasmin heavy chain A, short form;Plasmin light chain B	Plg
1464300	NaN	1464300	NaN	NaN	273440	273440	2646100	1766200	NaN	2206150	3	9.1	0	29.87	Q8CGN5	Q8CGN5	Perilipin-1	Plin1
NaN	NaN	NaN	NaN	NaN	NaN	NaN	260030	NaN	NaN	260030	1	4.3	0	17.362	Q9DBG5	Q9DBG5	Perilipin-3	Plin3
NaN	NaN	NaN	NaN	NaN	NaN	NaN	96905	217200	NaN	157052	2	10.7	0	4.8975	O88492	O88492	Perilipin-4	Plin4
825720000	813939968	819829984	1619800064	1257100032	1292099968	1389666688	1149200000	852000000	853900032	9.517e+08	7	26.4	0	91.698	P60202	P60202	Myelin proteolipid protein	Plp1
NaN	NaN	NaN	NaN	3277800	13662000	8469900	4081100	6309800	1835400	4.07543e+06	1	7.9	0.0030691	3.7049	Q9R1Q7	Q9R1Q7	Proteolipid protein 2	Plp2
NaN	NaN	NaN	1146200	4469000	11715000	5.77673e+06	NaN	NaN	297550	297550	14	28.6	0	96.527	Q3V0K9	Q3V0K9	Plastin-1	Pls1
NaN	400670	400670	6339800	14983000	18644000	1.33223e+07	336710	347340	3493500	1.39252e+06	17	28.7	0	76.599	Q99K51	Q99K51	Plastin-3	Pls3
29023000	NaN	29023000	10526000	NaN	NaN	10526000	20374000	3872200	1301000	8.51573e+06	3	8.2	0	6.5455	Q9JJ00	Q9JJ00	Phospholipid scramblase 1	Plscr1
1503700	210910	857305	1341100	3409500	8268600	4.33973e+06	12997000	427500	NaN	6712250	5	18.2	0	102.2	Q9JIZ9	Q9JIZ9	Phospholipid scramblase 3	Plscr3
NaN	NaN	NaN	389240	NaN	761150	575195	NaN	NaN	NaN	NaN	3	6.7	0	12.91	P55065	P55065	Phospholipid transfer protein	Pltp
NaN	NaN	NaN	949370	NaN	1002000	975685	NaN	NaN	NaN	NaN	2	4.6	0.001077	4.2896	Q91VC4	Q91VC4	Plasmalemma vesicle-associated protein	Plvap
NaN	NaN	NaN	5922900	1546800	3806000	3.75857e+06	NaN	NaN	368670	368670	13	9.8	0	147.07	B2RXS4	B2RXS4	Plexin-B2	Plxnb2
6059900	1579200	3819550	27329000	7396800	18049000	17591600	6001200	2902200	6462700	5.12203e+06	17	42.1	0	87.845	Q8C165	Q8C165	Probable carboxypeptidase PM20D1	Pm20d1
36634000	55282000	45958000	82825000	23433000	7743800	38000600	22255000	6045000	31856000	20052000	17	47.8	0	218.45	A3KG59	A3KG59	Peptidase M20 domain-containing protein 2	Pm20d2
NaN	NaN	NaN	2293100	770390	579700	1.2144e+06	NaN	NaN	NaN	NaN	1	5	0.0067437	3.1747	Q9Z2M7	Q9Z2M7	Phosphomannomutase 2	Pmm2
1273900	240940	757420	2816400	21814000	13570000	1.27335e+07	1884500	4319200	NaN	3101850	6	19.1	0	148.99	Q6P8U6	Q6P8U6	Pancreatic triacylglycerol lipase	Pnlip
4754900	8802000	6778450	15714000	17138000	27656000	2.01693e+07	2919100	2410500	NaN	2664800	9	26	0	186.59	Q5BKQ4	Q5BKQ4	Inactive pancreatic lipase-related protein 1	Pnliprp1
1307700	NaN	1307700	NaN	472390	NaN	472390	NaN	NaN	NaN	NaN	5	14.5	0	9.1306	P17892	P17892	Pancreatic lipase-related protein 2	Pnliprp2
2695500	11311000	7003250	8696800	26898000	15529000	1.70413e+07	1388900	2761000	11615000	5.25497e+06	7	32.2	0	41.013	P23492	P23492	Purine nucleoside phosphorylase	Pnp
NaN	NaN	NaN	22865000	NaN	NaN	22865000	NaN	NaN	3782300	3782300	3	10.1	0	63.204	Q9R0M4	Q9R0M4	Podocalyxin	Podxl
NaN	141720	141720	2609300	7054200	5521800	5.06177e+06	4257100	5186300	96448	3.17995e+06	13	25	0	139.29	Q8K4L4	Q8K4L4	Protein POF1B	Pof1b
NaN	NaN	NaN	6270100	2215700	3570900	4018900	NaN	504440	NaN	504440	2	6.8	0	6.9545	P52430	P52430	Serum paraoxonase/arylesterase 1	Pon1
412580	161530	287055	2803500	3860800	10260000	5.64143e+06	237880	1177200	2294800	1.23663e+06	8	11.7	0	17.132	P37040	P37040	NADPH--cytochrome P450 reductase	Por
696070	346610	521340	23897000	26792000	35283000	2.86573e+07	5011900	3386500	3798100	4065500	16	26.5	0	323.31	Q62009;CON__Q2KJC7	Q62009	Periostin	Postn
116320	NaN	116320	9265500	48354000	61021000	3.95468e+07	365230	915680	1287000	855970	13	44.3	0	71.945	Q9D819	Q9D819	Inorganic pyrophosphatase	Ppa1
NaN	NaN	NaN	808010	1136500	3779400	1907970	NaN	NaN	NaN	NaN	5	22.7	0	15.638	Q91VM9	Q91VM9	Inorganic pyrophosphatase 2, mitochondrial	Ppa2
408990	390110	399550	5681700	6612500	5402200	5898800	NaN	NaN	1921800	1921800	4	16	0	8.6552	Q99JY8	Q99JY8	Lipid phosphate phosphohydrolase 3	Ppap2b
NaN	NaN	NaN	NaN	455390	301820	378605	NaN	NaN	NaN	NaN	2	5	0.0020704	3.834	Q8CIH9	Q8CIH9	Amidophosphoribosyltransferase	Ppat
NaN	NaN	NaN	1393000	2821500	11677000	5.29717e+06	358980	4024300	1692300	2.02519e+06	1	0.8	0.0088085	2.8862	P60469	P60469	Liprin-alpha-3	Ppfia3
2644100	3434500	3039300	51522000	109810000	72524000	77952000	50886000	42279000	55222000	4.94623e+07	10	55.5	0	48.437	P17742;F8VPN3;V9GX31	P17742;F8VPN3	Peptidyl-prolyl cis-trans isomerase A;Peptidyl-prolyl cis-trans isomerase A, N-terminally processed;Peptidyl-prolyl cis-trans isomerase	Ppia;Gm5160
NaN	4395200	4395200	11486000	23873000	12711000	1.60233e+07	27885000	32306000	16572000	2.55877e+07	5	25	0	23.628	P24369	P24369	Peptidyl-prolyl cis-trans isomerase B	Ppib
NaN	889470	889470	717050	NaN	5233500	2975275	NaN	1790400	NaN	1790400	3	20.8	0	10.833	P30412	P30412	Peptidyl-prolyl cis-trans isomerase C	Ppic
NaN	NaN	NaN	195940	NaN	559890	377915	NaN	NaN	NaN	NaN	5	3.2	0	12.632	Q9R269	Q9R269	Periplakin	Ppl
NaN	829070	829070	NaN	5805800	6806700	6306250	1862400	2569000	4249800	2.89373e+06	8	32.1	0	38.778	P62141;P62137	P62141;P62137	Serine/threonine-protein phosphatase PP1-beta catalytic subunit;Serine/threonine-protein phosphatase PP1-alpha catalytic subunit	Ppp1cb;Ppp1ca
NaN	NaN	NaN	690060	NaN	930060	810060	NaN	NaN	NaN	NaN	2	7.4	0	7.9953	P63330;P62715	P63330;P62715	Serine/threonine-protein phosphatase 2A catalytic subunit alpha isoform;Serine/threonine-protein phosphatase 2A catalytic subunit beta isoform	Ppp2ca;Ppp2cb
534150	1556500	1045325	1070000	1067000	4514800	2.21727e+06	5831000	5922900	288400	4014100	7	12.6	0	66.745	Q76MZ3;Q7TNP2	Q76MZ3	Serine/threonine-protein phosphatase 2A 65 kDa regulatory subunit A alpha isoform	Ppp2r1a
247550	194250	220900	NaN	618130	NaN	618130	333760	173890	NaN	253825	2	5.3	0.003986	3.4026	P58389	P58389	Serine/threonine-protein phosphatase 2A activator	Ppp2r4
NaN	NaN	NaN	NaN	799990	NaN	799990	178540	NaN	NaN	178540	3	7.4	0.0010787	4.3032	Q6PD03	Q6PD03	Serine/threonine-protein phosphatase 2A 56 kDa regulatory subunit alpha isoform	Ppp2r5a
NaN	NaN	NaN	2677300	5148000	6384700	4.73667e+06	NaN	612370	1636100	1124235	6	13.1	0	12.964	P63328;P48453	P63328	Serine/threonine-protein phosphatase 2B catalytic subunit alpha isoform	Ppp3ca
2040800	NaN	2040800	1139500	1971400	NaN	1555450	NaN	NaN	4199600	4199600	2	12.9	0	10.949	Q63810	Q63810	Calcineurin subunit B type 1	Ppp3r1
NaN	NaN	NaN	NaN	NaN	411390	411390	NaN	NaN	NaN	NaN	1	2.4	0.0094424	2.6621	Q60676	Q60676	Serine/threonine-protein phosphatase 5	Ppp5c
4289300	NaN	4289300	930260	2491800	1601900	1.67465e+06	497890	NaN	NaN	497890	3	14.7	0	34.284	O88531	O88531	Palmitoyl-protein thioesterase 1	Ppt1
NaN	NaN	NaN	1181800	NaN	5398300	3290050	NaN	NaN	NaN	NaN	4	11.8	0	20.101	Q7TMR0	Q7TMR0	Lysosomal Pro-X carboxypeptidase	Prcp
71464000	69923000	70693500	253990000	428070016	286000000	322686672	85120000	108920000	142620000	112220000	14	57.8	0	54.409	P35700	P35700	Peroxiredoxin-1	Prdx1
266270	865550	565910	168410000	435320000	259890000	2.87873e+08	17020000	60039000	80292000	5.24503e+07	10	61.1	0	68.298	Q61171	Q61171	Peroxiredoxin-2	Prdx2
1180600	2013800	1597200	14343000	80325000	78152000	5.76067e+07	4497000	8674200	21262000	1.14777e+07	6	24.1	0	16.451	P20108	P20108	Thioredoxin-dependent peroxide reductase, mitochondrial	Prdx3
18767000	27357000	23062000	41645000	63123000	42604000	49124000	33925000	50512000	30635000	3.83573e+07	6	24.8	0	21.302	O08807	O08807	Peroxiredoxin-4	Prdx4
NaN	1690000	1690000	9734200	18048000	5566500	1.11162e+07	1942400	12492000	7721500	7385300	5	24.3	0	21.633	P99029	P99029	Peroxiredoxin-5, mitochondrial	Prdx5
1313400	2942500	2127950	7579900	41162000	36116000	2.8286e+07	9841700	13445000	2634100	8.64027e+06	12	55.4	0	126.93	O08709;Q8BG37	O08709	Peroxiredoxin-6	Prdx6
2183300	546300	1364800	5322800	7207300	10460000	7.66337e+06	3504400	4810100	4320800	4.21177e+06	8	20.9	0	19.444	Q9JK53	Q9JK53	Prolargin	Prelp
29323000	40223000	34773000	17780000	8354700	18944000	1.50262e+07	36372000	1964500	3458500	1.39317e+07	33	54.6	0	323.31	Q9QUR6	Q9QUR6	Prolyl endopeptidase	Prep
27631000	37499000	32565000	6200500	36351000	14784000	1.91118e+07	51590000	24591000	14630000	3.02703e+07	4	26	0	66.76	Q61878	Q61878	Bone marrow proteoglycan;Eosinophil granule major basic protein	Prg2
NaN	NaN	NaN	NaN	NaN	NaN	NaN	1825700	3329400	NaN	2577550	2	6	0	5.0086	P05132;P68181	P05132;P68181	cAMP-dependent protein kinase catalytic subunit alpha;cAMP-dependent protein kinase catalytic subunit beta	Prkaca;Prkacb
NaN	NaN	NaN	18120000	12069000	13358000	1.45157e+07	NaN	1453500	9207000	5330250	10	20.7	0	21.577	O08795	O08795	Glucosidase 2 subunit beta	Prkcsh
NaN	NaN	NaN	NaN	NaN	821370	821370	NaN	NaN	1444400	1444400	2	8.7	0.00054795	4.4874	P04925	P04925	Major prion protein	Prnp
NaN	NaN	NaN	1750400	NaN	NaN	1750400	NaN	1607600	2801600	2204600	1	5.4	0.001589	4.1068	Q64695	Q64695	Endothelial protein C receptor	Procr
NaN	NaN	NaN	NaN	NaN	468970	468970	NaN	NaN	NaN	NaN	1	1.7	0.0049358	3.3307	Q3UUY6	Q3UUY6	Prominin-2	Prom2
1905700	NaN	1905700	16354000	590530	8893600	8612710	11124000	19299000	NaN	15211500	2	1.9	0.006747	3.176	Q08761	Q08761	Vitamin K-dependent protein S	Pros1
NaN	NaN	NaN	NaN	NaN	72530	72530	656510	328690	NaN	492600	1	1.4	0.0048852	3.2881	Q9R1C7	Q9R1C7	Pre-mRNA-processing factor 40 homolog A	Prpf40a
105260	NaN	105260	NaN	80603	321910	201256	96964	NaN	NaN	96964	3	2	0.0010776	4.2911	Q99PV0	Q99PV0	Pre-mRNA-processing-splicing factor 8	Prpf8
NaN	NaN	NaN	458440	503720	729830	563997	NaN	NaN	574280	574280	4	6.1	0.0087116	2.7978	P15331	P15331	Peripherin	Prph
NaN	NaN	NaN	NaN	652740	1163300	908020	NaN	NaN	564880	564880	1	4.1	0.0090992	2.7406	Q8C5R8;G3UXL2;Q9D7G0	Q8C5R8;G3UXL2;Q9D7G0	Ribose-phosphate pyrophosphokinase 1	Prps1l1;Prps1l3;Prps1
5134900	21501000	13317950	42989000	66411000	87374000	6.55913e+07	27113000	12382000	13647000	17714000	3	33.6	0	224.21	Q8BV84	Q8BV84	Proline-rich protein 9	Prr9
1921300	904390	1412845	3302300	7132300	5068800	5167800	840740	NaN	477860	659300	1	3.8	0	13.898	E9PUL5	E9PUL5	Proline-rich transmembrane protein 2	Prrt2
19138000	40831000	29984500	40484000	190830000	296620000	175978000	20494000	17649000	17408000	18517000	5	28.5	0	323.31	P07146;Q792Y9;Q9Z1R9	P07146	Anionic trypsin-2	Prss2
NaN	NaN	NaN	8671800	25750000	34968000	2.31299e+07	NaN	NaN	NaN	NaN	1	4.1	0.0098655	2.632	Q792Z0	Q792Z0		Prss3
NaN	NaN	NaN	NaN	NaN	NaN	NaN	2155000	NaN	11664000	6909500	3	13.8	0	9.789	Q61096	Q61096	Myeloblastin	Prtn3
NaN	NaN	NaN	3704100	7572100	7091200	6.12247e+06	5664600	849880	5078900	3864460	8	9.1	0	36.051	O55103	O55103	Periaxin	Prx
3528300	NaN	3528300	6298700	NaN	5986500	6142600	NaN	2127500	8627700	5377600	3	5.7	0	5.3945	Q61207	Q61207	Prosaposin	Psap
NaN	7557500	7557500	7391600	4881800	3581100	5.28483e+06	5775000	4537000	12275000	7529000	9	34.2	0	17.611	Q9R1P4	Q9R1P4	Proteasome subunit alpha type-1	Psma1
NaN	NaN	NaN	NaN	3154000	3697300	3425650	NaN	NaN	2010700	2010700	1	4.7	0.0080189	3.0386	P49722	P49722	Proteasome subunit alpha type-2	Psma2
919920	2003300	1461610	22205000	18336000	17286000	1.92757e+07	442150	2201100	7569900	3.40438e+06	6	29.8	0	42.648	O70435	O70435	Proteasome subunit alpha type-3	Psma3
13170000	9319400	11244700	14309000	21418000	14076000	16601000	2721400	2058700	13363000	6047700	6	22.2	0	25.494	Q9R1P0	Q9R1P0	Proteasome subunit alpha type-4	Psma4
4770300	12743000	8756650	26243000	38821000	50972000	3.86787e+07	5003900	4434900	4749000	4.72927e+06	6	31.5	0	49.439	Q9Z2U1;D3YX79	Q9Z2U1;D3YX79	Proteasome subunit alpha type-5;Proteasome subunit alpha type	Psma5;Gm8394
3232100	2433100	2832600	37960000	46755000	13602000	3.27723e+07	5161800	7303100	22960000	11808300	6	28.9	0	20.752	Q9QUM9	Q9QUM9	Proteasome subunit alpha type-6	Psma6
21293000	18268000	19780500	11591000	15973000	14297000	1.39537e+07	8989000	4920000	8259300	7.38943e+06	5	23	0	43.746	Q9Z2U0;Q9CWH6	Q9Z2U0	Proteasome subunit alpha type-7	Psma7
3948000	1018900	2483450	6815600	10172000	10864000	9.28387e+06	567350	NaN	NaN	567350	4	22.9	0	28.166	O09061	O09061	Proteasome subunit beta type-1	Psmb1
NaN	653560	653560	8353100	18109000	19908000	15456700	1485500	NaN	5786700	3636100	2	10.4	0	5.5558	Q9R1P3	Q9R1P3	Proteasome subunit beta type-2	Psmb2
NaN	2076100	2076100	NaN	24026000	20853000	22439500	NaN	2634800	NaN	2634800	5	34.1	0	13.878	Q9R1P1;D3YUM8	Q9R1P1	Proteasome subunit beta type-3	Psmb3
NaN	5700500	5700500	10161000	15742000	20822000	15575000	NaN	NaN	12270000	12270000	2	9.5	0	10.408	P99026	P99026	Proteasome subunit beta type-4	Psmb4
609010	NaN	609010	13328000	19474000	18867000	17223000	1008100	4680700	11405000	5.69793e+06	3	12.1	0	24.616	O55234	O55234	Proteasome subunit beta type-5	Psmb5
2921800	NaN	2921800	17961000	42959000	42711000	3.45437e+07	1403900	1121000	25427000	9317300	5	20.6	0	10.221	Q60692	Q60692	Proteasome subunit beta type-6	Psmb6
NaN	NaN	NaN	6622900	10245000	9819800	8895900	NaN	NaN	688620	688620	2	5.1	0.0071633	3.0963	P70195	P70195	Proteasome subunit beta type-7	Psmb7
NaN	NaN	NaN	NaN	662710	458240	560475	NaN	NaN	992650	992650	3	13	0	5.076	P28063	P28063	Proteasome subunit beta type-8	Psmb8
1952900	NaN	1952900	1365500	5237100	3929200	3510600	NaN	NaN	12401000	12401000	1	4.6	0.0094808	2.6772	P28076	P28076	Proteasome subunit beta type-9	Psmb9
NaN	NaN	NaN	NaN	NaN	NaN	NaN	319120	798210	NaN	558665	1	2.7	0.0039821	3.399	P62192	P62192	26S protease regulatory subunit 4	Psmc1
NaN	NaN	NaN	1577200	1765600	1558300	1633700	808000	1067700	1519700	1131800	4	10.6	0	9.4789	P46471	P46471	26S protease regulatory subunit 7	Psmc2
NaN	NaN	NaN	3753100	550090	730260	1.67782e+06	NaN	358160	NaN	358160	3	7.2	0	10.833	O88685	O88685	26S protease regulatory subunit 6A	Psmc3
NaN	NaN	NaN	959610	6067000	454380	2.49366e+06	NaN	145340	4700300	2422820	3	8.1	0	7.3978	P62196	P62196	26S protease regulatory subunit 8	Psmc5
NaN	NaN	NaN	NaN	NaN	666060	666060	258920	NaN	162600	210760	4	4.8	0	5.1544	Q3TXS7	Q3TXS7	26S proteasome non-ATPase regulatory subunit 1	Psmd1
NaN	NaN	NaN	656450	NaN	NaN	656450	1961100	2051300	765000	1.59247e+06	5	14.2	0	10.34	Q8BG32	Q8BG32	26S proteasome non-ATPase regulatory subunit 11	Psmd11
NaN	NaN	NaN	593980	464460	962500	673647	239340	292100	2130700	887380	4	10.1	0	7.3795	Q9D8W5	Q9D8W5	26S proteasome non-ATPase regulatory subunit 12	Psmd12
NaN	NaN	NaN	NaN	NaN	NaN	NaN	656420	1242000	NaN	949210	3	6.6	0.0035354	3.5671	Q9WVJ2	Q9WVJ2	26S proteasome non-ATPase regulatory subunit 13	Psmd13
NaN	NaN	NaN	262360	NaN	NaN	262360	282430	807930	NaN	545180	1	4.2	0.0088208	2.8963	O35593	O35593	26S proteasome non-ATPase regulatory subunit 14	Psmd14
382310	73296	227803	569250	2056900	2710200	1.77878e+06	661720	1515200	275190	817370	6	7	0	14.495	Q8VDM4;J3KMQ2	Q8VDM4;J3KMQ2	26S proteasome non-ATPase regulatory subunit 2	Psmd2;Gm5422
197760	NaN	197760	NaN	425520	NaN	425520	NaN	192570	NaN	192570	3	5.3	0.001073	4.2637	P14685	P14685	26S proteasome non-ATPase regulatory subunit 3	Psmd3
NaN	NaN	NaN	NaN	NaN	NaN	NaN	NaN	NaN	NaN	NaN	2	5.6	0.0075758	3.0525	O35226	O35226	26S proteasome non-ATPase regulatory subunit 4	Psmd4
NaN	NaN	NaN	NaN	NaN	1405000	1405000	NaN	NaN	NaN	NaN	3	9	0.00055741	4.6493	P26516	P26516	26S proteasome non-ATPase regulatory subunit 7	Psmd7
NaN	518090	518090	217400	1870100	2261100	1.44953e+06	NaN	415940	NaN	415940	3	14.9	0	8.8715	P97371	P97371	Proteasome activator complex subunit 1	Psme1
107200	NaN	107200	NaN	NaN	525820	525820	625410	NaN	NaN	625410	3	16.7	0	5.1879	P97372	P97372	Proteasome activator complex subunit 2	Psme2
NaN	NaN	NaN	NaN	151690	250870	201280	NaN	NaN	NaN	NaN	3	1.9	0	7.2003	Q5SSW2	Q5SSW2	Proteasome activator complex subunit 4	Psme4
535230	NaN	535230	612360	873280	2293800	1.25981e+06	983360	381060	NaN	682210	4	11.2	0	37.702	P17225;Q8BHD7	P17225	Polypyrimidine tract-binding protein 1	Ptbp1
1171500	532750	852125	7799100	7173500	8463800	7.81213e+06	640730	1791100	5969900	2.80058e+06	3	10.3	0	13.553	Q60866	Q60866	Phosphotriesterase-related protein	Pter
NaN	NaN	NaN	NaN	4749100	NaN	4749100	979850	63675	3204700	1416075	4	23.8	0.00055679	4.6385	Q9R0Q7	Q9R0Q7	Prostaglandin E synthase 3	Ptges3
294110	NaN	294110	864940	681610	1960000	1168850	81932	NaN	492230	287081	7	8.4	0	14.548	Q9WV91	Q9WV91	Prostaglandin F2 receptor negative regulator	Ptgfrn
NaN	NaN	NaN	498390	586030	258130	447517	NaN	NaN	NaN	NaN	2	3.2	0.0079962	3.0193	O35074	O35074	Prostacyclin synthase	Ptgis
NaN	NaN	NaN	NaN	2342100	NaN	2342100	NaN	NaN	3627600	3627600	3	9.7	0	5.3818	Q91YR9	Q91YR9	Prostaglandin reductase 1	Ptgr1
NaN	NaN	NaN	964830	386950	1793300	1048360	NaN	NaN	NaN	NaN	6	7.5	0	14.74	Q8BKG3	Q8BKG3	Inactive tyrosine-protein kinase 7	Ptk7
1577800	765130	1171465	4529200	17099000	1296500	7.64157e+06	7576700	7681400	5329200	6.86243e+06	5	26.1	0	17.838	P26350	P26350	Prothymosin alpha;Prothymosin alpha, N-terminally processed;Thymosin alpha	Ptma
NaN	NaN	NaN	3802100	1418200	2418700	2.54633e+06	NaN	NaN	NaN	NaN	5	6.2	0	40.024	P06800	P06800	Receptor-type tyrosine-protein phosphatase C	Ptprc
NaN	NaN	NaN	1124500	NaN	504570	814535	NaN	NaN	NaN	NaN	5	4.5	0	16.391	Q64455	Q64455	Receptor-type tyrosine-protein phosphatase eta	Ptprj
NaN	NaN	NaN	640260	1332600	2394100	1.45565e+06	NaN	NaN	NaN	NaN	5	2.9	0	25.069	B9EKR1	B9EKR1	Receptor-type tyrosine-protein phosphatase zeta	Ptprz1
NaN	NaN	NaN	507650	1861900	3907900	2.09248e+06	1420300	2993500	1533600	1.98247e+06	5	18.4	0	90.099	O54724	O54724	Polymerase I and transcript release factor	Ptrf
13218000	13923000	13570500	9565000	2657200	NaN	6111100	13043000	2654700	13261000	9652900	4	14.4	0	6.2972	Q8R143	Q8R143	Pituitary tumor-transforming gene 1 protein-interacting protein	Pttg1ip
NaN	NaN	NaN	NaN	1314900	NaN	1314900	NaN	NaN	NaN	NaN	2	3.9	0.0079476	2.9719	Q3UEB3	Q3UEB3	Poly(U)-binding-splicing factor PUF60	Puf60
4680099840	3476199936	4078149888	1854400000	3074899968	1294200064	2.0745e+09	2264999936	2150599936	1645500032	2.02037e+09	20	91.8	0	323.31	P32848	P32848	Parvalbumin alpha	Pvalb
NaN	NaN	NaN	5462400	1819200	1024200	2768600	NaN	NaN	NaN	NaN	2	6.9	0	10.035	Q8K094	Q8K094		Pvr
NaN	NaN	NaN	877260	705600	NaN	791430	NaN	NaN	NaN	NaN	2	4.5	0	5.6214	Q9JKF6	Q9JKF6	Nectin-1	Pvrl1
NaN	NaN	NaN	NaN	NaN	2944400	2944400	4079000	NaN	NaN	4079000	3	21.1	0	151.33	P42925	P42925	Peroxisomal membrane protein 2	Pxmp2
4750600	NaN	4750600	NaN	NaN	NaN	NaN	2175700	NaN	NaN	2175700	1	7.1	0.00054645	4.4368	Q9JJW0	Q9JJW0	Peroxisomal membrane protein 4	Pxmp4
669720	853660	761690	615850	56745	777610	483402	822390	444020	610770	625727	12	18.5	0	15.407	Q8CI94	Q8CI94	Glycogen phosphorylase, brain form	Pygb
3676300	3848700	3762500	18347000	16109000	24287000	19581000	1624400	2793900	4402500	2.94027e+06	26	29.5	0	243.23	Q9ET01	Q9ET01	Glycogen phosphorylase, liver form	Pygl
35500000	65731000	50615500	30965000	83423000	110210000	74866000	132060000	105190000	27743000	88331000	47	54	0	323.31	Q9WUB3	Q9WUB3	Glycogen phosphorylase, muscle form	Pygm
NaN	NaN	NaN	1823600	735430	702510	1087180	462520	4285300	435690	1.72784e+06	4	24.9	0	13.805	Q8BVI4	Q8BVI4	Dihydropteridine reductase	Qdpr
NaN	NaN	NaN	NaN	1484200	NaN	1484200	NaN	1388800	NaN	1388800	2	6.4	0	5.1544	Q91X91	Q91X91	Nicotinate-nucleotide pyrophosphorylase [carboxylating]	Qprt
NaN	NaN	NaN	1782300	959590	1536300	1.42606e+06	NaN	NaN	218590	218590	4	4.8	0	6.7339	Q8BND5	Q8BND5	Sulfhydryl oxidase 1	Qsox1
NaN	731810	731810	2332000	5756500	5919900	4.66947e+06	7664100	6248400	NaN	6956250	4	22	0	8.5664	P61027	P61027	Ras-related protein Rab-10	Rab10
1175600	2710900	1943250	605720	NaN	2461900	1533810	1071800	2197100	NaN	1634450	3	14.8	0	5.9582	P62492;P46638	P62492;P46638	Ras-related protein Rab-11A;Ras-related protein Rab-11B	Rab11a;Rab11b
NaN	NaN	NaN	619360	8214100	6336600	5.05669e+06	NaN	NaN	6766500	6766500	4	20	0	7.7544	Q91V41	Q91V41	Ras-related protein Rab-14	Rab14
NaN	NaN	NaN	3074100	5491400	2408400	3.65797e+06	NaN	NaN	NaN	NaN	1	4.9	0.0067502	3.178	P35293	P35293	Ras-related protein Rab-18	Rab18
11463000	7019800	9241400	7619100	23544000	15401000	1.55214e+07	10745000	6661900	5283600	7563500	5	28.8	0	19.382	P62821	P62821	Ras-related protein Rab-1A	Rab1A
NaN	NaN	NaN	3868300	8409300	3982000	5.41987e+06	NaN	NaN	2447900	2447900	3	14.4	0.0035282	3.5494	Q9D1G1	Q9D1G1	Ras-related protein Rab-1B	Rab1b
NaN	NaN	NaN	570130	910000	307360	595830	332080	101970	NaN	217025	1	5.9	0.00055648	4.638	P35282	P35282	Ras-related protein Rab-21	Rab21
NaN	NaN	NaN	160430	NaN	NaN	160430	1803100	NaN	NaN	1803100	2	9.2	0.0048924	3.2925	Q99P58	Q99P58	Ras-related protein Rab-27B	Rab27b
NaN	732650	732650	1763000	4380900	6407000	4.18363e+06	1382300	4315400	269980	1.98923e+06	6	32.1	0	32.727	P53994;P59279	P53994	Ras-related protein Rab-2A	Rab2a
NaN	NaN	NaN	NaN	NaN	NaN	NaN	121830	103900	5380300	1.86868e+06	2	13.5	0.0020747	3.8581	Q9CZE3	Q9CZE3	Ras-related protein Rab-32	Rab32
NaN	NaN	NaN	NaN	2075300	3665100	2870200	NaN	NaN	NaN	NaN	3	15.8	0.0080416	3.0451	Q9CQD1	Q9CQD1	Ras-related protein Rab-5A	Rab5a
5959700	6624800	6292250	NaN	2313700	1490000	1901850	5707600	2476100	1178800	3.12083e+06	4	23.1	0	8.0286	P35278	P35278	Ras-related protein Rab-5C	Rab5c
NaN	578240	578240	5449700	4166300	5283700	4.96657e+06	3726500	2237100	NaN	2981800	5	20.2	0	13.176	P61294;P35279;Q8BHD0	P61294;P35279	Ras-related protein Rab-6B;Ras-related protein Rab-6A	Rab6b;Rab6a
5237200	NaN	5237200	4618900	10872000	595950	5.36228e+06	4379100	3410000	NaN	3894550	6	34.8	0	16.474	P51150	P51150	Ras-related protein Rab-7a	Rab7a
NaN	NaN	NaN	4934100	31200000	30139000	2.2091e+07	8368800	14139000	6043600	9.51713e+06	7	33.9	0	16.198	P63001;Q05144;P60764	P63001;Q05144;P60764	Ras-related C3 botulinum toxin substrate 1;Ras-related C3 botulinum toxin substrate 2;Ras-related C3 botulinum toxin substrate 3	Rac1;Rac2;Rac3
NaN	NaN	NaN	4314000	42498000	34279000	2.70303e+07	NaN	NaN	2901500	2901500	4	8.7	0	7.2921	P54728	P54728	UV excision repair protein RAD23 homolog B	Rad23b
NaN	NaN	NaN	767690	1972700	436080	1.05882e+06	NaN	1125500	NaN	1125500	3	17.5	0.00054259	4.374	P63321;Q9JIW9	P63321	Ras-related protein Ral-A	Rala
NaN	NaN	NaN	NaN	58777000	35925000	47351000	NaN	NaN	1434600	1434600	2	6.4	0.0088126	2.8877	Q64012	Q64012	RNA-binding protein Raly	Raly
276020	NaN	276020	4940300	13581000	23922000	1.41478e+07	4714800	3159100	4497800	4123900	9	44.9	0	30.386	P62827;Q14AA6;Q61820	P62827;Q14AA6	GTP-binding nuclear protein Ran	Ran;1700009N14Rik
NaN	NaN	NaN	NaN	1079600	2036400	1558000	NaN	NaN	710100	710100	2	5.5	0	6.131	Q9CT10	Q9CT10	Ran-binding protein 3	Ranbp3
NaN	NaN	NaN	692840	2937500	1796900	1809080	NaN	NaN	678900	678900	7	30.4	0	16.635	P62835	P62835	Ras-related protein Rap-1A	Rap1a
NaN	760290	760290	9432100	33811000	34149000	2.57974e+07	4702600	NaN	8225200	6463900	7	30.4	0	31.323	Q99JI6	Q99JI6	Ras-related protein Rap-1b	Rap1b
NaN	NaN	NaN	265000	NaN	NaN	265000	NaN	263470	NaN	263470	2	4.3	0.003994	3.4183	E9Q912	E9Q912		Rap1gds1
330350	NaN	330350	NaN	155010	NaN	155010	NaN	NaN	NaN	NaN	3	4.7	0.0005571	4.641	Q9D0I9	Q9D0I9	Arginine--tRNA ligase, cytoplasmic	Rars
NaN	NaN	NaN	NaN	1012700	670520	841610	NaN	661960	NaN	661960	2	4.9	0.008776	2.8496	Q60973;Q60972	Q60973;Q60972	Histone-binding protein RBBP7;Histone-binding protein RBBP4	Rbbp7;Rbbp4
NaN	NaN	NaN	796140	NaN	NaN	796140	NaN	NaN	NaN	NaN	2	18.3	0.00055586	4.6274	O89086	O89086	RNA-binding protein 3	Rbm3
NaN	1331000	1331000	865050	9549200	2095200	4.16982e+06	2249300	NaN	773230	1511265	4	33.3	0	17.232	Q00915	Q00915	Retinol-binding protein 1	Rbp1
NaN	NaN	NaN	16160000	14884000	4831400	1.19585e+07	1434200	3600800	NaN	2517500	2	14.2	0.0021008	3.9965	Q08652	Q08652	Retinol-binding protein 2	Rbp2
NaN	NaN	NaN	709590	NaN	NaN	709590	NaN	NaN	NaN	NaN	2	4.4	0.0044488	3.3384	Q8BK67	Q8BK67	Protein RCC2	Rcc2
NaN	NaN	NaN	NaN	1912800	2340400	2126600	NaN	NaN	NaN	NaN	2	8.3	0.0035587	3.6282	Q05186	Q05186	Reticulocalbin-1	Rcn1
NaN	NaN	NaN	61767000	47603000	121040000	7.68033e+07	NaN	NaN	NaN	NaN	9	32.3	0	75.25	Q8BH97	Q8BH97	Reticulocalbin-3	Rcn3
2367100	10416000	6391550	1170400	8280400	10969000	6806600	12761000	8190000	7311400	9420800	8	23.1	0	21.071	O88451	O88451	Retinol dehydrogenase 7	Rdh7
NaN	NaN	NaN	50019	1995000	1739700	1261573	714250	2459400	4826800	2.66682e+06	6	10.5	0	20.341	P26043	P26043	Radixin	Rdx
NaN	NaN	NaN	217960	953360	386590	519303	NaN	NaN	NaN	NaN	2	2.3	0.00055006	4.517	Q9Z0J1	Q9Z0J1	Reversion-inducing cysteine-rich protein with Kazal motifs	Reck
4718500	14652000	9685250	13198000	21672000	30927000	2.19323e+07	83872000	21144000	20755000	4.19237e+07	3	15.7	0	11.452	Q60870	Q60870	Receptor expression-enhancing protein 5	Reep5
NaN	NaN	NaN	NaN	NaN	NaN	NaN	17767000	19668000	NaN	18717500	1	6.5	0.00055127	4.5432	Q9JM62	Q9JM62	Receptor expression-enhancing protein 6	Reep6
1334200	NaN	1334200	3643400	1690900	NaN	2667150	8868600	8706900	491840	6.02245e+06	3	19.9	0	18.846	Q9CQU3	Q9CQU3	Protein RER1	Rer1
NaN	NaN	NaN	NaN	NaN	NaN	NaN	3373400	NaN	64905000	34139200	1	11.4	0.0067372	3.1543	Q99P86	Q99P86	Resistin-like beta	Retnlb
969760000	462929984	716344992	360289984	701360000	596460032	5.52703e+08	715280000	490310016	358060000	521216672	21	71.2	0	323.31	Q64374	Q64374	Regucalcin	Rgn
NaN	NaN	NaN	1893300	NaN	NaN	1893300	567020	412390	NaN	489705	1	4	0	32.966	P15409	P15409	Rhodopsin	Rho
8891000	9340200	9115600	4556500	8598900	9025800	7.39373e+06	16705000	7100900	NaN	11902950	5	23.8	0	8.9805	Q9QUI0;Q62159;Q9CR99	Q9QUI0;Q62159	Transforming protein RhoA;Rho-related GTP-binding protein RhoC	Rhoa;Rhoc
NaN	NaN	NaN	1150200	NaN	3563100	2356650	NaN	NaN	1311200	1311200	3	19.4	0.0087397	2.8311	P84096	P84096	Rho-related GTP-binding protein RhoG	Rhog
NaN	NaN	NaN	133200	NaN	NaN	133200	NaN	NaN	NaN	NaN	2	3.2	0.0035479	3.6013	Q8BG51;Q8JZN7	Q8BG51;Q8JZN7	Mitochondrial Rho GTPase 1;Mitochondrial Rho GTPase 2	Rhot1;Rhot2
NaN	NaN	NaN	2084600	NaN	2273100	2178850	NaN	NaN	1553300	1553300	2	6.2	0.0091116	2.7522	Q9DCV4	Q9DCV4	Regulator of microtubule dynamics protein 1	Rmdn1
317560	584430	450995	21395000	58068000	60729000	4.67307e+07	2472400	7537800	5126300	5045500	11	30.3	0	239.49	Q91VI7	Q91VI7	Ribonuclease inhibitor	Rnh1
NaN	NaN	NaN	875500	2347300	2163200	1.79533e+06	NaN	NaN	635920	635920	6	12.3	0	33.662	Q8VCT3	Q8VCT3	Aminopeptidase B	Rnpep
1290200	15314000	8302100	8613500	5140800	9635200	7796500	59928000	44214000	2068200	35403400	6	17.8	0	14.314	Q6ZWV3;P86048	Q6ZWV3;P86048	60S ribosomal protein L10;60S ribosomal protein L10-like	Rpl10;Rpl10l
NaN	18920000	18920000	13100000	165800000	170600000	116500000	47112000	70110000	35432000	5.08847e+07	9	36.9	0	68.259	P53026	P53026	60S ribosomal protein L10a	Rpl10a
NaN	NaN	NaN	47278000	62609000	23779000	4.45553e+07	9272900	46359000	29899000	28510300	8	63.6	0	95.484	P35979;F8VQK7	P35979	60S ribosomal protein L12	Rpl12
15971000	11789000	13880000	29424000	31369000	45753000	3.55153e+07	23836000	38116000	3628000	21860000	5	25.1	0	40.893	P47963	P47963	60S ribosomal protein L13	Rpl13
3073700	998800	2036250	56164000	143300000	148950000	116138000	9817500	34057000	33846000	2.59068e+07	5	24.1	0	12.6	P19253	P19253	60S ribosomal protein L13a	Rpl13a
2928000	13645000	8286500	10843000	19544000	34598000	2.16617e+07	18417000	23953000	NaN	21185000	5	25.8	0	13.804	Q9CR57	Q9CR57	60S ribosomal protein L14	Rpl14
NaN	NaN	NaN	540110	6478600	9590400	5536370	25470000	5685000	6166900	1.24406e+07	4	19.6	0	21.375	Q9CPR4	Q9CPR4	60S ribosomal protein L17	Rpl17
22034000	9522900	15778450	52310000	69924000	59719000	60651000	20006000	40851000	31458000	3.07717e+07	6	33.5	0	23.539	P35980	P35980	60S ribosomal protein L18	Rpl18
NaN	NaN	NaN	4893800	9409900	18340000	1.08812e+07	2626800	NaN	9354000	5990400	7	31.8	0	15.801	P62717;F6YJW4	P62717	60S ribosomal protein L18a	Rpl18a
NaN	2492300	2492300	4369700	3695400	21339000	9.80137e+06	11654000	19509000	NaN	15581500	5	25.5	0	34.365	P84099	P84099	60S ribosomal protein L19	Rpl19
NaN	NaN	NaN	2902100	1613800	5950100	3.48867e+06	2717000	10945000	2120400	5260800	1	9.4	0	7.5109	O09167	O09167	60S ribosomal protein L21	Rpl21
NaN	NaN	NaN	60789000	58303000	25916000	48336000	11791000	21312000	25600000	1.95677e+07	2	18.8	0.00054377	4.3902	P67984	P67984	60S ribosomal protein L22	Rpl22
NaN	NaN	NaN	NaN	NaN	NaN	NaN	NaN	5653900	6339100	5996500	2	15.6	0.002103	4.025	Q9D7S7	Q9D7S7	60S ribosomal protein L22-like 1	Rpl22l1
NaN	2723800	2723800	3911200	3492400	6601500	4.66837e+06	12171000	32486000	6589600	17082200	6	46.4	0	48.098	P62830	P62830	60S ribosomal protein L23	Rpl23
NaN	NaN	NaN	5187700	9737900	25284000	13403200	NaN	1874300	NaN	1874300	2	14.7	0	8.272	P62751;D3YTY6	P62751;D3YTY6	60S ribosomal protein L23a	Rpl23a;Gm6096
NaN	NaN	NaN	1867900	NaN	15924000	8895950	NaN	NaN	NaN	NaN	3	15.9	0.0025826	3.8225	P61255	P61255	60S ribosomal protein L26	Rpl26
3157000	7824200	5490600	NaN	NaN	713100	713100	4410100	248590	NaN	2329345	3	30.1	0.002576	3.8109	P61358	P61358	60S ribosomal protein L27	Rpl27
6624700	6809200	6716950	8687400	11915000	8951600	9.85133e+06	28961000	67073000	6252000	3.40953e+07	3	22.3	0	9.1164	P14115	P14115	60S ribosomal protein L27a	Rpl27a
332390	610760	471575	24991000	41653000	88164000	5.16027e+07	652630	16253000	34148000	1.70179e+07	5	30.7	0	9.4402	P41105	P41105	60S ribosomal protein L28	Rpl28
187550	NaN	187550	4247400	14370000	13879000	1.08321e+07	6874000	3303200	3080700	4419300	8	18.4	0	29.134	P27659	P27659	60S ribosomal protein L3	Rpl3
456630	711190	583910	NaN	1776800	13487000	7631900	6475300	5826300	786130	4.36258e+06	3	27.8	0	8.2197	P62889	P62889	60S ribosomal protein L30	Rpl30
NaN	NaN	NaN	27894000	26503000	58830000	3.77423e+07	NaN	NaN	NaN	NaN	2	13.6	0.0020921	3.9591	P62900	P62900	60S ribosomal protein L31	Rpl31
5705500	4815300	5260400	7199000	NaN	15812000	11505500	10959000	8831600	1084500	6.95837e+06	3	23	0.00054855	4.4982	P62911;P17932	P62911	60S ribosomal protein L32	Rpl32
91585000	33239000	62412000	132400000	240680000	172860000	181980000	107550000	158440000	110030000	125340000	4	30.9	0	10.105	Q6ZWV7;G3UWD7	Q6ZWV7;G3UWD7	60S ribosomal protein L35	Rpl35;Gm10269
NaN	1128800	1128800	17756000	23311000	26568000	22545000	6049400	5156500	3498700	4.90153e+06	3	25.5	0	6.6768	O55142	O55142	60S ribosomal protein L35a	Rpl35a
NaN	NaN	NaN	14726000	17034000	37385000	2.30483e+07	NaN	4894300	1143900	3019100	2	16	0.00054915	4.5045	P83882	P83882	60S ribosomal protein L36a	Rpl36a
NaN	NaN	NaN	4075900	4467500	8866400	5.80327e+06	23563000	NaN	NaN	23563000	2	35.7	0	8.1911	Q9JJI8	Q9JJI8	60S ribosomal protein L38	Rpl38
NaN	13797000	13797000	14713000	14537000	31699000	2.03163e+07	13576000	28845000	NaN	21210500	1	19.6	0.0044577	3.3646	P62892	P62892	60S ribosomal protein L39	Rpl39
659000	1552500	1105750	861010	4839500	4382100	3360870	27137000	23046000	10832000	2.03383e+07	7	13.8	0	42.66	Q9D8E6	Q9D8E6	60S ribosomal protein L4	Rpl4
NaN	500880	500880	NaN	2572400	10928000	6750200	689940	7034600	NaN	3862270	6	23.6	0	12.585	P47962	P47962	60S ribosomal protein L5	Rpl5
33447000	104510000	68978500	63141000	38311000	51775000	5.10757e+07	102770000	43284000	30370000	58808000	7	25.7	0	168.36	P47911;E9PUX4	P47911;E9PUX4	60S ribosomal protein L6	Rpl6;Gm5428
3685900	3535100	3610500	14851000	25664000	24389000	2.16347e+07	19595000	21184000	21092000	2.06237e+07	10	35.9	0	28.663	P14148	P14148	60S ribosomal protein L7	Rpl7
11814000	14097000	12955500	11545000	40848000	34895000	29096000	29428000	23285000	11142000	21285000	7	24.4	0	17.632	P12970;V9GX35;F6VBB8	P12970	60S ribosomal protein L7a	Rpl7a
3266200	1897100	2581650	NaN	NaN	2213200	2213200	11908000	8986700	2802300	7899000	2	7.4	0.0020715	3.8476	P62918	P62918	60S ribosomal protein L8	Rpl8
NaN	NaN	NaN	NaN	4001900	3298400	3650150	265970	NaN	NaN	265970	4	25	0	7.778	P51410;S4R1R7	P51410	60S ribosomal protein L9	Rpl9
7479700	8797400	8138550	6970100	15720000	23400000	1.53634e+07	31507000	31878000	443480	21276160	6	24.3	0	45.667	P14869;E9Q070	P14869;E9Q070	60S acidic ribosomal protein P0	Rplp0;Gm8730
7563500	6771800	7167650	NaN	1267500	NaN	1267500	30248000	31630000	NaN	30939000	2	42.1	0	164.41	P47955;E9Q3T0	P47955;E9Q3T0	60S acidic ribosomal protein P1	Rplp1;Gm10073
1010100	612780	811440	NaN	NaN	NaN	NaN	2975700	20260000	3438400	8.89137e+06	2	24.3	0	7.0436	P99027	P99027	60S acidic ribosomal protein P2	Rplp2
1046300	1969300	1507800	6546000	11377000	10286000	9403000	27181000	9203800	9228200	1.52043e+07	9	15.8	0	180.93	Q91YQ5	Q91YQ5	Dolichyl-diphosphooligosaccharide--protein glycosyltransferase subunit 1	Rpn1
334620	NaN	334620	12830000	5126100	18358000	12104700	3792100	5363700	1815300	3.65703e+06	9	21.7	0	90.06	Q9DBG6	Q9DBG6	Dolichyl-diphosphooligosaccharide--protein glycosyltransferase subunit 2	Rpn2
NaN	NaN	NaN	5706400	2333300	4017700	4.01913e+06	4452700	1485700	NaN	2969200	3	19.4	0	15.08	P63325	P63325	40S ribosomal protein S10	Rps10
NaN	NaN	NaN	8885500	18878000	17392000	1.50518e+07	18761000	23743000	36609000	26371000	7	30.4	0	15.056	P62281	P62281	40S ribosomal protein S11	Rps11
2597200	807220	1702210	NaN	NaN	4481000	4481000	7906900	8790300	405170	5700790	4	37.1	0	146.52	P63323	P63323	40S ribosomal protein S12	Rps12
820790	7557900	4189345	14514000	22954000	13701000	1.70563e+07	51455000	44760000	4121100	3.34454e+07	7	37.7	0	27.555	P62301	P62301	40S ribosomal protein S13	Rps13
NaN	NaN	NaN	7741400	NaN	46061000	26901200	2012000	18251000	1514200	7.25907e+06	3	22.5	0	7.0963	P62264	P62264	40S ribosomal protein S14	Rps14
37827000	23456000	30641500	20267000	37693000	18670000	2.55433e+07	54049000	56463000	11087000	40533000	7	49.2	0	26.17	P62245	P62245	40S ribosomal protein S15a	Rps15a
19775000	24102000	21938500	13608000	21462000	22635000	19235000	37730000	37732000	3370900	2.62776e+07	9	52.1	0	17.631	P14131	P14131	40S ribosomal protein S16	Rps16
14640000	7460100	11050050	2941800	34220000	6048000	1.44033e+07	96922000	42402000	8100900	4.91416e+07	4	23	0	11.257	P63276	P63276	40S ribosomal protein S17	Rps17
4985700	5281600	5133650	NaN	23147000	24095000	23621000	16361000	23237000	4964000	14854000	6	37.2	0	14.014	Q9CZX8	Q9CZX8	40S ribosomal protein S19	Rps19
1948000	723780	1335890	39750000	59185000	95426000	64787000	12287000	35170000	23650000	2.37023e+07	10	36.2	0	27.357	P25444;J3QMG5;E9Q1N8;D3Z536	P25444;J3QMG5;E9Q1N8;D3Z536	40S ribosomal protein S2	Rps2;Gm5786;Gm18025;Gm8225
NaN	1363200	1363200	NaN	5210000	5192800	5201400	9279100	9114000	862650	6.41858e+06	2	19.3	0	7.5636	P60867	P60867	40S ribosomal protein S20	Rps20
NaN	NaN	NaN	NaN	8588500	16892000	12740250	2309500	1313900	2785800	2136400	2	22.9	0	5.3523	Q9CQR2	Q9CQR2	40S ribosomal protein S21	Rps21
1492300	NaN	1492300	NaN	2658100	2804200	2731150	10537000	13607000	1213600	8.45253e+06	1	7.7	0.0080075	3.0366	P62267	P62267	40S ribosomal protein S23	Rps23
154540000	100970000	127755000	108560000	84817000	112780000	1.02052e+08	170810000	157710000	81831000	1.36784e+08	4	24	0	31.901	P62852	P62852	40S ribosomal protein S25	Rps25
8749300	3328800	6039050	126660000	80707000	63709000	9.03587e+07	75784000	81030000	31079000	62631000	4	40	0	9.7808	P62855	P62855	40S ribosomal protein S26	Rps26
NaN	NaN	NaN	3047600	NaN	911220	1979410	NaN	NaN	NaN	NaN	1	15.5	0.0020725	3.8495	Q6ZWY3;Q6ZWU9	Q6ZWY3;Q6ZWU9	40S ribosomal protein S27-like;40S ribosomal protein S27	Rps27l;Rps27
NaN	NaN	NaN	6327800	NaN	15595000	10961400	5759100	NaN	2200500	3979800	3	46.4	0	8.9696	P62858;J3QNN8	P62858;J3QNN8	40S ribosomal protein S28	Rps28;Gm10263
11146000	8656300	9901150	23043000	74102000	57401000	5.15153e+07	33181000	26882000	40445000	3.35027e+07	15	60.1	0	96.907	P62908	P62908	40S ribosomal protein S3	Rps3
5941700	NaN	5941700	522730	25016000	30696000	18744910	10448000	13749000	5962400	1.00531e+07	7	23.9	0	15.588	P97351	P97351	40S ribosomal protein S3a	Rps3a
7724000	14847000	11285500	15485000	29402000	41672000	28853000	23457000	45669000	10334000	2.64867e+07	18	60.5	0	46.483	P62702;V9GWY0	P62702;V9GWY0	40S ribosomal protein S4, X isoform;40S ribosomal protein S4	Rps4x;Gm15013
NaN	NaN	NaN	NaN	2782600	7407200	5094900	NaN	5169400	NaN	5169400	3	13.2	0	6.7762	P97461	P97461	40S ribosomal protein S5;40S ribosomal protein S5, N-terminally processed	Rps5
5834400	7758100	6796250	44511000	60991000	72280000	5.92607e+07	28076000	39242000	37818000	3.50453e+07	5	19.7	0	63.207	P62754	P62754	40S ribosomal protein S6	Rps6
351280	3236800	1794040	1490200	12522000	11044000	8.35207e+06	12515000	18341000	759010	1.05383e+07	6	31.2	0	63.493	P62242	P62242	40S ribosomal protein S8	Rps8
11735000	16579000	14157000	18985000	52984000	36836000	3.62683e+07	23878000	27733000	20986000	24199000	8	27.3	0	15.235	Q6ZWN5	Q6ZWN5	40S ribosomal protein S9	Rps9
1916500	5225300	3570900	15217000	30801000	36868000	2.76287e+07	11738000	22660000	8421300	14273100	9	30.8	0	41.812	P14206	P14206	40S ribosomal protein SA	Rpsa
NaN	370220	370220	207610	4416400	1593100	2072370	482770	230390	NaN	356580	10	15.8	0	99.992	P97347	P97347	Repetin	Rptn
NaN	NaN	NaN	NaN	568240	NaN	568240	NaN	NaN	NaN	NaN	1	5.9	0.0072046	3.1249	P62071	P62071	Ras-related protein R-Ras2	Rras2
NaN	NaN	NaN	331820	236860	337940	302207	NaN	NaN	NaN	NaN	4	3.6	0	55.801	Q99PL5	Q99PL5	Ribosome-binding protein 1	Rrbp1
1348300	3304900	2326600	20326000	16454000	10548000	15776000	20256000	4609900	9909100	1.15917e+07	3	3.2	0	5.3191	Q8K0T0	Q8K0T0	Reticulon-1	Rtn1
83838000	132090000	107964000	89266000	109920000	92099000	97095000	340040000	119690000	64777000	1.74836e+08	7	17.8	0	323.31	O70622	O70622	Reticulon-2	Rtn2
863110	2462000	1662555	6280100	6786800	7262600	6776500	15344000	11976000	3861400	10393800	3	2.2	0	10.757	Q9ES97	Q9ES97	Reticulon-3	Rtn3
41972000	5179500	23575750	24877000	15681000	18104000	19554000	64212000	26829000	8911600	3.33175e+07	8	8.1	0	267.86	Q99P72	Q99P72	Reticulon-4	Rtn4
690580	1015200	852890	87689	1014000	548480	550056	1606300	1385400	NaN	1495850	2	0.9	0.0072081	3.1262	Q8R4Y8	Q8R4Y8	Rotatin	Rttn
2141000	1099600	1620300	562930	1192100	1137300	964110	993330	988470	1181900	1.05457e+06	16	3.9	0	228.7	E9PZQ0;E9Q401;A2AGL3	E9PZQ0	Ryanodine receptor 1	Ryr1
NaN	4435200	4435200	14751000	14974000	45057000	2.49273e+07	7518700	9072400	8065200	8.21877e+06	4	49.5	0	40.874	P08207	P08207	Protein S100-A10	S100a10
23800000	114680000	69240000	183770000	228700000	234950000	2.15807e+08	217860000	87985000	83700000	1.29848e+08	6	83.7	0	152.53	P50543	P50543	Protein S100-A11	S100a11
13424000	6969800	10196900	2499900	6556600	14609000	7888500	681840	4274700	12886000	5.94751e+06	2	23.5	0	7.6394	P97352	P97352	Protein S100-A13	S100a13
13038000	13260000	13149000	32908000	45176000	64189000	4.74243e+07	12330000	5511700	8559100	8.80027e+06	8	75	0	323.31	Q9D2Q8	Q9D2Q8	Protein S100-A14	S100a14
1663700	74593000	38128350	132730000	195270000	266220000	1.98073e+08	68830000	29194000	93112000	63712000	7	57.3	0	44.287	Q9D708	Q9D708		S100a16
NaN	2508800	2508800	605360	523140	567360	565287	NaN	NaN	NaN	NaN	3	29.7	0	17.426	P62818;D3YUT9	P62818;D3YUT9	Protein S100-A3;Protein S100	S100a3;S100a4
8331200	5795500	7063350	7584500	17215000	10140000	11646500	42477000	13512000	16820000	2.42697e+07	4	41.6	0	18.911	P07091	P07091	Protein S100-A4	S100a4
67947000	189820000	128883500	48740000	72904000	233970000	118538000	83701000	17395000	160530000	8.72087e+07	7	74.2	0	195.96	P14069	P14069	Protein S100-A6	S100a6
2253000	1537100	1895050	NaN	NaN	NaN	NaN	53216000	NaN	NaN	53216000	3	64	0	116.32	P27005	P27005	Protein S100-A8	S100a8
124190000	161730000	142960000	17671000	28892000	18703000	2.17553e+07	276230016	73752000	42701000	1.30894e+08	6	38.9	0	167.16	P31725	P31725	Protein S100-A9	S100a9
NaN	NaN	NaN	37008000	19837000	22410000	2.64183e+07	NaN	NaN	3157100	3157100	2	29.1	0	78.289	P97816	P97816	Protein S100-G	S100g
NaN	NaN	NaN	NaN	NaN	NaN	NaN	191930	NaN	NaN	191930	2	2.6	0.007985	3.0147	D3YXK2;Q80YR5	D3YXK2;Q80YR5	Scaffold attachment factor B1;Scaffold attachment factor B2	Safb;Safb2
NaN	476870	476870	NaN	NaN	NaN	NaN	1163400	2924000	NaN	2043700	3	16.7	0	4.8089	Q9CQC9;P36536	Q9CQC9	GTP-binding protein SAR1b	Sar1b
NaN	NaN	NaN	2332600	6669100	11032000	6677900	NaN	474970	3755400	2115185	10	13.3	0	41.779	Q99LB7	Q99LB7	Sarcosine dehydrogenase, mitochondrial	Sardh
NaN	NaN	NaN	NaN	1493000	NaN	1493000	1384500	1325200	870630	1.19344e+06	1	4.3	0.0098743	2.6412	Q9D1J3	Q9D1J3	SAP domain-containing ribonucleoprotein	Sarnp
NaN	NaN	NaN	749260	2027800	2000000	1.59235e+06	NaN	NaN	715910	715910	1	4	0.0079365	2.9617	P70122	P70122	Ribosome maturation protein SBDS	Sbds
NaN	NaN	NaN	NaN	399240	NaN	399240	NaN	NaN	203100	203100	2	1.6	0.0067698	3.1918	Q7TNB8	Q7TNB8	Protein strawberry notch homolog 2	Sbno2
NaN	NaN	NaN	349000	300030	436040	361690	NaN	NaN	NaN	NaN	1	2.1	0.0010678	4.2101	Q8CIT9	Q8CIT9	Suprabasin	Sbsn
NaN	NaN	NaN	6219400	3289300	7281200	5.59663e+06	NaN	NaN	NaN	NaN	4	8.1	0	9.5152	Q61009	Q61009	Scavenger receptor class B member 1	Scarb1
7388800	3625700	5507250	22042000	3662300	19152000	14952100	2796000	553350	4282100	2.54382e+06	9	24.5	0	39.39	O35114	O35114	Lysosome membrane protein 2	Scarb2
36191000	35587000	35889000	NaN	23566000	13244000	18405000	6463100	5699100	19707000	1.06231e+07	2	18.8	0.006734	3.1404	Q06318	Q06318	Uteroglobin	Scgb1a1
NaN	NaN	NaN	NaN	NaN	NaN	NaN	3051700	NaN	NaN	3051700	3	26.9	0	16.205	O35176	O35176		Scgb1b2
33048000	19047000	26047500	33493000	90840000	25208000	49847000	61574000	42288000	99712000	67858000	4	35.9	0	323.31	Q91WB5	Q91WB5		Scgb1b27
32265000	29425000	30845000	15127000	39588000	21497000	25404000	50740000	8937300	24014000	27897100	4	39.5	0	45.328	Q6UGQ3	Q6UGQ3	Secretoglobin family 2B member 2	Scgb2b2
1151600	NaN	1151600	NaN	NaN	NaN	NaN	3006200	670420	2327900	2.00151e+06	1	9.8	0.0058252	3.2305	Q8JZX1	Q8JZX1		Scgb2b26
NaN	NaN	NaN	8611900	13280000	7511600	9.80117e+06	NaN	NaN	NaN	NaN	1	11.6	0.00054407	4.4019	Q8R1E9	Q8R1E9		Scgb2b27
NaN	NaN	NaN	631530	909070	1973500	1.17137e+06	NaN	NaN	NaN	NaN	6	8	0	8.7083	Q60604	Q60604	Adseverin	Scin
NaN	NaN	NaN	NaN	NaN	2654200	2654200	NaN	NaN	NaN	NaN	1	7.8	0	9.1359	P97952	P97952	Sodium channel subunit beta-1	Scn1b
74970	NaN	74970	253890	NaN	NaN	253890	NaN	NaN	NaN	NaN	3	1.7	0.002079	3.8699	Q9ER60;A2ASI5;A0A0J9YTW6;A2APX8;Q9WTU3;Q62205	Q9ER60	Sodium channel protein type 4 subunit alpha	Scn4a
81605	NaN	81605	NaN	132280	95283	113782	NaN	NaN	133530	133530	2	1.4	0.0083838	2.92	B1AYL1	B1AYL1	Sodium channel protein	Scn7a
NaN	NaN	NaN	7672100	2925400	2377500	4325000	7356300	4788300	1993100	4.71257e+06	10	16.1	0	47.954	P32020	P32020	Non-specific lipid-transfer protein	Scp2
132720	NaN	132720	NaN	4523600	6776600	5650100	NaN	NaN	NaN	NaN	1	3.1	0	5.397	Q920A5	Q920A5	Retinoid-inducible serine carboxypeptidase	Scpep1
4258300	5071500	4664900	23016000	53086000	47102000	41068000	6042100	6490100	10993000	7.84173e+06	12	19.9	0	283.41	Q8K2B3	Q8K2B3	Succinate dehydrogenase [ubiquinone] flavoprotein subunit, mitochondrial	Sdha
NaN	3525900	3525900	5467900	44941000	59161000	36523300	11125000	6997400	1647700	6.59003e+06	12	41.8	0	58.336	Q9CQA3	Q9CQA3	Succinate dehydrogenase [ubiquinone] iron-sulfur subunit, mitochondrial	Sdhb
NaN	4689500	4689500	5292700	5996300	1311500	4.20017e+06	11895000	3900600	6682300	7.49263e+06	1	4.7	0.00054201	4.3455	Q9CZB0	Q9CZB0	Succinate dehydrogenase cytochrome b560 subunit, mitochondrial	Sdhc
NaN	NaN	NaN	2028200	4057300	NaN	3042750	NaN	NaN	NaN	NaN	2	10.7	0.0094552	2.6678	Q9CXV1	Q9CXV1	Succinate dehydrogenase [ubiquinone] cytochrome b small subunit, mitochondrial	Sdhd
NaN	NaN	NaN	480560	NaN	NaN	480560	968290	1106200	NaN	1037245	2	9.5	0.0071599	3.0953	Q9R0P6	Q9R0P6	Signal peptidase complex catalytic subunit SEC11A	Sec11a
NaN	NaN	NaN	1815700	972350	1579200	1455750	NaN	NaN	148100	148100	4	7.2	0	144.01	Q01405	Q01405	Protein transport protein Sec23A	Sec23a
NaN	NaN	NaN	1758000	1587200	1330700	1.55863e+06	NaN	NaN	859300	859300	3	3.5	0	12.139	G3X972	G3X972		Sec24c
NaN	NaN	NaN	286230	208120	NaN	247175	670010	622270	NaN	646140	3	2.8	0	14.618	Q3UPL0	Q3UPL0	Protein transport protein Sec31A	Sec31a
NaN	NaN	NaN	30873000	23178000	29591000	2.78807e+07	14943000	19486000	9863600	14764200	5	15.3	0	26.363	P61620	P61620	Protein transport protein Sec61 subunit alpha isoform 1	Sec61a1
NaN	NaN	NaN	338020	NaN	434950	386485	NaN	NaN	NaN	NaN	4	13.2	0.003566	3.6531	Q9JLR1	Q9JLR1	Protein transport protein Sec61 subunit alpha isoform 2	Sec61a2
NaN	NaN	NaN	29329000	30383000	13034000	2.42487e+07	22205000	43815000	32502000	3.28407e+07	1	17.6	0	28.726	P60060	P60060	Protein transport protein Sec61 subunit gamma	Sec61g
237200000	407540000	322370000	372160000	270120000	355880000	332720000	136720000	59233000	238860000	1.44938e+08	35	80.9	0	323.31	P17563	P17563	Selenium-binding protein 1	Selenbp1
NaN	834430	834430	NaN	NaN	NaN	NaN	NaN	NaN	NaN	NaN	1	2.6	0	17.821	Q01102	Q01102	P-selectin	Selp
2216600	2220400	2218500	NaN	NaN	NaN	NaN	2403200	511530	NaN	1457365	1	6.7	0.0049116	3.3021	P62342	P62342	Selenoprotein T	Selt
NaN	NaN	NaN	690360	NaN	NaN	690360	303470	251750	NaN	277610	2	2.8	0.0086957	2.7804	Q9QZI9	Q9QZI9	Serine incorporator 3	Serinc3
182260000	276460000	229360000	579580032	306480000	372449984	4.19503e+08	260780000	108580000	430660000	2.66673e+08	19	46	0	323.31	P22599	P22599	Alpha-1-antitrypsin 1-2	Serpina1b
2333400064	1758899968	2046150016	2710200064	2153100032	2041299968	2.30153e+09	2838700032	1136400000	3238799872	2.40463e+09	22	52.4	0	323.31	Q00896	Q00896	Alpha-1-antitrypsin 1-3	Serpina1c
528809984	942940032	735875008	996680000	702289984	800030016	833000000	46494000	53507000	62241000	5.40807e+07	22	49.9	0	323.31	Q00897	Q00897	Alpha-1-antitrypsin 1-4	Serpina1d
2277800	2299600	2288700	63051000	52421000	49474000	54982000	NaN	NaN	NaN	NaN	15	40	0	323.31	Q00898	Q00898	Alpha-1-antitrypsin 1-5	Serpina1e
NaN	NaN	NaN	1115900	2348800	2592500	2.01907e+06	NaN	NaN	2467900	2467900	2	5	0	8.6435	Q8BYY9	Q8BYY9	Serine protease inhibitor A3B	Serpina3b
NaN	NaN	NaN	NaN	NaN	NaN	NaN	1206300	NaN	NaN	1206300	2	4.9	0.0090621	2.7128	D3Z450	D3Z450		Serpina3i
1246000000	1762499968	1504249984	1568600064	1017200000	1363800064	1316533376	5856300032	1665500032	4924400128	4.14873e+09	26	60.8	0	323.31	P07759	P07759	Serine protease inhibitor A3K	Serpina3k
8439100	16711000	12575050	335480000	63611000	105910000	1.68334e+08	23971000	4248100	NaN	14109550	16	43.5	0	152.87	Q03734;D3Z451	Q03734	Serine protease inhibitor A3M	Serpina3m
41872000	35564000	38718000	35900000	18858000	10006000	21588000	153730000	41213000	75922000	9.02883e+07	21	51.9	0	323.31	Q91WP6;Q5I2A0;P29621;Q80X76;Q6P4P1	Q91WP6	Serine protease inhibitor A3N	Serpina3n
NaN	871690	871690	178730	1711400	3187200	1.69244e+06	NaN	NaN	2110600	2110600	2	6.8	0	4.7628	Q06770	Q06770	Corticosteroid-binding globulin	Serpina6
18245000	19783000	19014000	4209800	8686700	8116200	7.00423e+06	19603000	1793000	1672300	7.68943e+06	14	44.7	0	208.46	Q9D7P9	Q9D7P9	Serpin B12	Serpinb12
138650000	93154000	115902000	251550000	291080000	334849984	292493328	375670016	174880000	100100000	2.16883e+08	25	55.1	0	323.31	Q9D154;Q8VHP7;Q5SV42	Q9D154	Leukocyte elastase inhibitor A	Serpinb1a
16668000	11124000	13896000	13702000	18074000	21392000	1.77227e+07	32261000	21596000	11293000	2.17167e+07	14	45.5	0	292.83	P12388	P12388	Plasminogen activator inhibitor 2, macrophage	Serpinb2
90147000	153710000	121928500	201840000	99638000	60249000	1.20576e+08	77981000	9600500	67567000	5.17162e+07	27	73.6	0	323.31	G3X9V8;Q6UKZ0	G3X9V8		Serpinb3a
NaN	194780	194780	202880	109050	NaN	155965	28284000	3788000	22029000	1.80337e+07	13	37	0	74.29	Q9D1Q5	Q9D1Q5		Serpinb3b
NaN	535840	535840	1180600	843690	2321700	1.44866e+06	1333100	NaN	1513500	1423300	5	14.4	0	12.657	P70124	P70124	Serpin B5	Serpinb5
921580032	1273400064	1097490048	481080000	805190016	643000000	6.4309e+08	1011600000	348040000	661100032	6.7358e+08	24	79.4	0	323.31	Q60854	Q60854	Serpin B6	Serpinb6
NaN	NaN	NaN	NaN	NaN	574720	574720	1200700	NaN	NaN	1200700	4	17	0	34.152	O08804	O08804		Serpinb6b
939520	1564000	1251760	778630	NaN	NaN	778630	1003400	NaN	NaN	1003400	4	9.3	0.0086877	2.7772	Q3UWK8	Q3UWK8		Serpinb6d
NaN	NaN	NaN	1106800	982200	NaN	1044500	NaN	NaN	1316100	1316100	2	6.1	0	7.2367	O08800	O08800	Serpin B8	Serpinb8
NaN	NaN	NaN	285720	2096400	708430	1.03018e+06	NaN	NaN	680400	680400	3	8.3	0	4.6775	O08797;Q8VHQ1;Q8BMT0;Q80UK5;O08806;F6V5V4	O08797		Serpinb9
320570	3154900	1737735	8285300	1494400	1907700	3895800	1758600	1075100	NaN	1416850	1	2.7	0.0098876	2.6529	Q9DAV6;I7HJI5	Q9DAV6;I7HJI5		Serpinb9b;Serpinb9c
137670000	148990000	143330000	128590000	68979000	70899000	8.94893e+07	315120000	58697000	194300000	1.89372e+08	29	61.5	0	323.31	P32261;CON__P41361	P32261	Antithrombin-III	Serpinc1
146490	NaN	146490	983820	3130000	3142400	2418740	526450	NaN	1067500	796975	2	4.6	0	6.2522	P49182	P49182	Heparin cofactor 2	Serpind1
NaN	NaN	NaN	780910	NaN	NaN	780910	471990	440800	420390	444393	3	8.4	0	6.1484	P97298;CON__Q95121	P97298	Pigment epithelium-derived factor	Serpinf1
NaN	196240	196240	8954200	9265200	23460000	1.38931e+07	326510	358290	650690	445163	6	12	0	90.748	Q61247	Q61247	Alpha-2-antiplasmin	Serpinf2
NaN	NaN	NaN	2115200	3122300	1445700	2.22773e+06	1454800	1831700	2519800	1.93543e+06	6	15.3	0	16.283	P97290	P97290	Plasma protease C1 inhibitor	Serping1
2924300	3632800	3278550	892950	3202200	5497900	3.19768e+06	4824800	2981500	NaN	3903150	7	22.1	0	141.2	P19324	P19324	Serpin H1	Serpinh1
1246500	530610	888555	NaN	1172200	2670300	1921250	794260	409120	523030	575470	5	13.3	0	10.551	Q9JK88	Q9JK88	Serpin I2	Serpini2
NaN	NaN	NaN	1664900	3558000	NaN	2611450	NaN	1059500	2120700	1590100	3	12.1	0	11.842	Q9EQU5	Q9EQU5	Protein SET	Set
NaN	NaN	NaN	NaN	NaN	227150	227150	NaN	NaN	120680	120680	3	2.8	0	5.5519	Q99NB9	Q99NB9	Splicing factor 3B subunit 1	Sf3b1
NaN	NaN	NaN	460350	328460	662260	483690	NaN	NaN	NaN	NaN	4	4.2	0	7.9957	Q921M3	Q921M3	Splicing factor 3B subunit 3	Sf3b3
NaN	NaN	NaN	9243100	125090000	118720000	8.4351e+07	4224500	10493000	37539000	1.74188e+07	13	41.9	0	91.401	O70456	O70456	14-3-3 protein sigma	Sfn
NaN	NaN	NaN	533370	NaN	NaN	533370	NaN	224240	212180	218210	2	4	0	12.078	Q8VIJ6	Q8VIJ6	Splicing factor, proline- and glutamine-rich	Sfpq
NaN	NaN	NaN	3899100	NaN	5975200	4937150	NaN	NaN	2462500	2462500	1	5.2	0	5.233	P35242	P35242	Pulmonary surfactant-associated protein A	Sftpa1
NaN	NaN	NaN	192470	NaN	1098300	645385	NaN	NaN	3890800	3890800	2	5	0.001061	4.1318	P50405	P50405	Pulmonary surfactant-associated protein B	Sftpb
1613000	3938000	2775500	6063600	10206000	2538300	6269300	6689800	5122100	5851500	5887800	5	19.9	0	20.66	Q99JR1	Q99JR1	Sideroflexin-1	Sfxn1
125020	218400	171710	NaN	4181600	1004400	2593000	NaN	691400	714160	702780	4	18.1	0	14.131	Q91V61	Q91V61	Sideroflexin-3	Sfxn3
NaN	NaN	NaN	NaN	722390	577030	649710	NaN	NaN	810190	810190	1	5.3	0	15.54	P82349	P82349	Beta-sarcoglycan	Sgcb
NaN	NaN	NaN	1527400	NaN	3916400	2721900	NaN	NaN	NaN	NaN	2	8.3	0	10.346	P82347	P82347	Delta-sarcoglycan	Sgcd
NaN	NaN	NaN	NaN	NaN	3681400	3681400	NaN	NaN	NaN	NaN	2	11.3	0	7.3401	P82348	P82348	Gamma-sarcoglycan	Sgcg
NaN	NaN	NaN	NaN	266250	1469400	867825	268690	871210	557820	565907	5	9.3	0	8.3351	Q8R0X7	Q8R0X7	Sphingosine-1-phosphate lyase 1	Sgpl1
NaN	NaN	NaN	NaN	NaN	4211000	4211000	NaN	NaN	553400	553400	2	4.7	0.0079887	3.0154	Q9JI99	Q9JI99	Sphingosine-1-phosphate phosphatase 1	Sgpp1
14844000	33454000	24149000	15167000	5262000	3714600	8.04787e+06	17881000	NaN	6387000	12134000	8	20.5	0	51.146	Q9EQ08	Q9EQ08		Sgsh
NaN	NaN	NaN	NaN	896900	2376900	1636900	NaN	NaN	NaN	NaN	2	7.9	0	4.7097	Q8BJU0	Q8BJU0	Small glutamine-rich tetratricopeptide repeat-containing protein alpha	Sgta
703660	943500	823580	NaN	NaN	NaN	NaN	2043300	2296500	NaN	2169900	3	6.7	0	6.5947	P50431	P50431	Serine hydroxymethyltransferase, cytosolic	Shmt1
NaN	NaN	NaN	NaN	NaN	NaN	NaN	NaN	NaN	631670	631670	2	4.6	0.00054705	4.4596	Q9D5J6	Q9D5J6	Sedoheptulokinase	Shpk
260670	171020	215845	NaN	NaN	NaN	NaN	NaN	NaN	NaN	NaN	2	3.7	0.0083916	2.9238	P70665	P70665	Sialate O-acetylesterase;Sialate O-acetylesterase small subunit;Sialate O-acetylesterase large subunit	Siae
NaN	NaN	NaN	188630	39223	126580	118144	NaN	NaN	NaN	NaN	3	2.7	0	7.0077	Q62230	Q62230	Sialoadhesin	Siglec1
15710000	NaN	15710000	NaN	11747000	12693000	12220000	NaN	NaN	NaN	NaN	2	9.4	0.0010718	4.2611	O55242	O55242	Sigma non-opioid intracellular receptor 1	Sigmar1
NaN	NaN	NaN	1268400	NaN	NaN	1268400	NaN	212000	100650	156325	3	2.1	0.0088331	2.9124	G3X9J0	G3X9J0		Sipa1l3
NaN	NaN	NaN	13874000	842910	2000300	5.5724e+06	NaN	352950	10939000	5645975	5	11.5	0	12.816	P97797	P97797	Tyrosine-protein phosphatase non-receptor type substrate 1	Sirpa
153980000	289350016	221665008	556710016	246760000	379040000	3.9417e+08	292180000	99795000	128840000	173605000	95	60.4	0	323.31	F8VQM5	F8VQM5		Sis
NaN	NaN	NaN	NaN	NaN	NaN	NaN	272720	NaN	NaN	272720	2	1.8	0.0044532	3.346	Q9JIS8;Q924N4	Q9JIS8;Q924N4	Solute carrier family 12 member 4;Solute carrier family 12 member 6	Slc12a4;Slc12a6
NaN	NaN	NaN	504280	2026400	NaN	1265340	NaN	3026800	NaN	3026800	2	2.9	0.0010638	4.1643	Q91V14	Q91V14	Solute carrier family 12 member 5	Slc12a5
NaN	NaN	NaN	701030	1690600	2351300	1.58098e+06	1343200	NaN	NaN	1343200	3	4.9	0	7.8359	Q9JIP7	Q9JIP7	Solute carrier family 15 member 1	Slc15a1
4541300	3634800	4088050	6271900	2324900	5452900	4.68323e+06	8730800	9760400	1145900	6545700	2	4.5	0	52.287	P53986	P53986	Monocarboxylate transporter 1	Slc16a1
NaN	NaN	NaN	NaN	272760	NaN	272760	3680200	NaN	362780	2021490	1	1.4	0.0098434	2.6256	Q3TXX4	Q3TXX4	Vesicular glutamate transporter 1	Slc17a7
977570	NaN	977570	7180100	1598700	2424400	3734400	2080500	NaN	NaN	2080500	6	8	0	48.933	P43006	P43006	Excitatory amino acid transporter 2	Slc1a2
NaN	NaN	NaN	5065400	NaN	852720	2959060	2281600	1264900	NaN	1773250	3	8.3	0	48.971	P56564	P56564	Excitatory amino acid transporter 1	Slc1a3
1085800	826580	956190	2938900	2630900	1517700	2362500	2634400	NaN	NaN	2634400	2	3.3	0.00054289	4.3747	P51912	P51912	Neutral amino acid transporter B(0)	Slc1a5
2609100	NaN	2609100	14555000	43564000	40408000	3.28423e+07	10930000	6591700	583850	6.03518e+06	7	21.5	0	36.613	Q8JZU2	Q8JZU2	Tricarboxylate transport protein, mitochondrial	Slc25a1
914620	1565100	1239860	758540	980970	893630	877713	2676800	2225200	808480	1.90349e+06	4	12.9	0	7.1152	Q9QZD8	Q9QZD8	Mitochondrial dicarboxylate carrier	Slc25a10
14568000	9111300	11839650	13421000	17109000	9143100	1.32244e+07	21310000	31898000	17717000	2.36417e+07	10	37.6	0	296.68	Q9CR62	Q9CR62	Mitochondrial 2-oxoglutarate/malate carrier protein	Slc25a11
8527500	3945600	6236550	17700000	23009000	39208000	26639000	8592900	9821500	5181000	7.86513e+06	20	37.5	0	234.64	Q8BH59	Q8BH59	Calcium-binding mitochondrial carrier protein Aralar1	Slc25a12
118810	NaN	118810	6812900	5185100	12925000	8.30767e+06	2775700	2208600	1173500	2052600	8	13.5	0	17.479	Q9QXX4	Q9QXX4	Calcium-binding mitochondrial carrier protein Aralar2	Slc25a13
1925100	NaN	1925100	7145200	16464000	12712000	1.21071e+07	3424600	6337600	9138000	6.30007e+06	8	23.3	0	13.042	Q9Z2Z6	Q9Z2Z6	Mitochondrial carnitine/acylcarnitine carrier protein	Slc25a20
NaN	NaN	NaN	NaN	NaN	2267700	2267700	358130	150130	NaN	254130	3	7.4	0.0020822	3.8856	Q9D6M3;Q9DB41	Q9D6M3;Q9DB41	Mitochondrial glutamate carrier 1;Mitochondrial glutamate carrier 2	Slc25a22;Slc25a18
149540000	42360000	95950000	228300000	302540000	221490000	2.50777e+08	205230000	125140000	225450000	1.85273e+08	13	32.2	0	43.84	Q8VEM8	Q8VEM8	Phosphate carrier protein, mitochondrial	Slc25a3
296800000	172320000	234560000	424160000	623910016	538600000	5.2889e+08	546230016	501020000	297600000	4.48283e+08	23	64.1	0	323.31	P48962	P48962	ADP/ATP translocase 1	Slc25a4
2768400	13759000	8263700	33219000	70026000	67267000	5.68373e+07	30305000	43522000	16031000	2.99527e+07	17	53	0	21.497	P51881	P51881	ADP/ATP translocase 2;ADP/ATP translocase 2, N-terminally processed	Slc25a5
NaN	NaN	NaN	611810	NaN	NaN	611810	NaN	NaN	NaN	NaN	1	2.8	0	5.447	Q62273	Q62273	Sulfate transporter	Slc26a2
NaN	NaN	NaN	1685500	1847300	1539400	1.69073e+06	445920	994520	360260	600233	3	4.8	0	6.8483	Q91VE0	Q91VE0	Long-chain fatty acid transport protein 4	Slc27a4
NaN	1090100	1090100	455080	94543	NaN	274812	1411500	1728800	349360	1163220	4	6.2	0	9.0437	Q4LDG0	Q4LDG0	Bile acyl-CoA synthetase	Slc27a5
1755300	NaN	1755300	9650400	6798300	8188600	8.21243e+06	14000000	12297000	7017200	1.11047e+07	4	8	0	10.878	Q9JIM1	Q9JIM1	Equilibrative nucleoside transporter 1	Slc29a1
NaN	NaN	NaN	12402000	3396100	6273300	7.35713e+06	14496000	8538400	NaN	11517200	3	6.7	0	10.824	P14246	P14246	Solute carrier family 2, facilitated glucose transporter member 2	Slc2a2
NaN	NaN	NaN	457320	1224400	687110	789610	142020	233850	197070	190980	2	3.4	0	5.2778	Q8R4H9	Q8R4H9	Zinc transporter 5	Slc30a5
NaN	NaN	NaN	604460	1510300	773690	962817	583980	NaN	469910	526945	1	3	0.0076227	3.0827	Q8BLX4	Q8BLX4	GDP-fucose transporter 1	Slc35c1
2122500	887780	1505140	406280	NaN	2678800	1542540	2098800	1311500	NaN	1705150	2	5.1	0	5.0581	Q9D1F9	Q9D1F9		Slc37a4
NaN	NaN	NaN	1206900	699490	528240	811543	485370	NaN	1538500	1011935	1	2.5	0.0087963	2.8778	Q75N73	Q75N73	Zinc transporter ZIP14	Slc39a14
NaN	117410	117410	6531400	1264800	1542500	3112900	NaN	NaN	NaN	NaN	7	12	0	49.133	Q91WV7	Q91WV7	Neutral and basic amino acid transport protein rBAT	Slc3a1
999420	520570	759995	186880000	87997000	147800000	1.40892e+08	5078100	8776500	30666000	14840200	21	44.9	0	285.8	P10852	P10852	4F2 cell-surface antigen heavy chain	Slc3a2
1023700	NaN	1023700	6942900	10969000	4376900	7429600	6565200	728070	3710900	3.66806e+06	3	6.7	0	18.211	Q6X893	Q6X893	Choline transporter-like protein 1	Slc44a1
NaN	NaN	NaN	745320	525080	NaN	635200	NaN	NaN	548480	548480	2	3.5	0.0067633	3.1829	Q8BY89	Q8BY89	Choline transporter-like protein 2	Slc44a2
2819900	6307400	4563650	27933000	41868000	45176000	3.83257e+07	25743000	20990000	11612000	1.94483e+07	17	21.7	0	193.36	P04919	P04919	Band 3 anion transport protein	Slc4a1
125170	NaN	125170	NaN	974570	1369700	1172135	3112600	1150700	NaN	2131650	6	5.7	0	12.531	O88343;Q8JZR6;Q5DTL9	O88343	Electrogenic sodium bicarbonate cotransporter 1	Slc4a4
1090200	1284600	1187400	2506100	2866100	3615300	2.99583e+06	3095500	2414800	1422100	2310800	5	11	0	47.326	Q8C3K6;Q91ZP4;E9QAB5	Q8C3K6	Sodium/glucose cotransporter 1	Slc5a1
NaN	NaN	NaN	NaN	NaN	NaN	NaN	505740	NaN	502320	504030	1	2.2	0	5.5498	Q923I7	Q923I7	Sodium/glucose cotransporter 2	Slc5a2
NaN	NaN	NaN	4666700	NaN	NaN	4666700	NaN	NaN	NaN	NaN	2	3.8	0	5.1	P31650	P31650	Sodium- and chloride-dependent GABA transporter 3	Slc6a11
663440	NaN	663440	639690	211110	846250	565683	1084200	1182700	NaN	1133450	1	1.7	0.0015839	4.0745	P28571	P28571	Sodium- and chloride-dependent glycine transporter 1	Slc6a9
73806	NaN	73806	427210	300880	NaN	364045	NaN	NaN	NaN	NaN	2	2	0	5.56	Q8K596	Q8K596		Slc8a2
NaN	NaN	NaN	NaN	1792900	1361900	1577400	260760	NaN	NaN	260760	2	6.2	0	4.7975	P70441	P70441	Na(+)/H(+) exchange regulatory cofactor NHE-RF1	Slc9a3r1
NaN	NaN	NaN	6344400	22141000	2978800	1.04881e+07	1537000	541820	6939900	3006240	3	4.1	0	7.4443	Q9JJL3	Q9JJL3	Solute carrier organic anion transporter family member 1B2	Slco1b2
NaN	NaN	NaN	NaN	20293000	NaN	20293000	NaN	NaN	17527000	17527000	1	12.8	0.0088004	2.8823	Q8BT42	Q8BT42	Small integral membrane protein 5	Smim5
297950	NaN	297950	219710	1038100	NaN	628905	1021500	502950	NaN	762225	2	4.1	0.0090416	2.6977	O70572	O70572	Sphingomyelin phosphodiesterase 2	Smpd2
14825000	20896000	17860500	39708000	8802100	5555000	18021700	6112100	1055500	7864800	5010800	9	24.8	0	93.628	P58242	P58242	Acid sphingomyelinase-like phosphodiesterase 3b	Smpdl3b
4041900	12157000	8099450	51831000	77758000	107280000	7.89563e+07	31677000	25088000	735940	19166980	3	24.5	0	10.49	Q61900	Q61900	Submaxillary gland androgen-regulated protein 3A	Smr3a
NaN	NaN	NaN	NaN	NaN	1947300	1947300	NaN	NaN	NaN	NaN	2	4.7	0	6.3585	Q3UKJ7	Q3UKJ7	WD40 repeat-containing protein SMU1;WD40 repeat-containing protein SMU1, N-terminally processed	Smu1
NaN	NaN	NaN	NaN	NaN	NaN	NaN	1317100	558500	NaN	937800	4	8.6	0	7.6617	P97443	P97443	Histone-lysine N-methyltransferase Smyd1	Smyd1
195990	138500	167245	571280	910980	1213200	898487	NaN	NaN	NaN	NaN	4	23.8	0	8.7589	O09044	O09044	Synaptosomal-associated protein 23	Snap23
5371700	6709200	6040450	15699000	24350000	22376000	2.08083e+07	10051000	3428800	14324000	9.26793e+06	8	35.4	0	79.731	P60879	P60879	Synaptosomal-associated protein 25	Snap25
NaN	NaN	NaN	NaN	443330	1771900	1107615	NaN	NaN	NaN	NaN	2	10.8	0.0035605	3.6437	Q9ERB0	Q9ERB0	Synaptosomal-associated protein 29	Snap29
NaN	NaN	NaN	NaN	NaN	NaN	NaN	93169	115310	NaN	104240	1	2.2	0	17.541	Q78PY7	Q78PY7	Staphylococcal nuclease domain-containing protein 1	Snd1
NaN	NaN	NaN	NaN	NaN	3071600	3071600	NaN	1995400	NaN	1995400	3	10.1	0.0010627	4.1386	Q62189;F8VQ88;Q9CQI7	Q62189	U1 small nuclear ribonucleoprotein A	Snrpa
NaN	597870	597870	899030	2212500	1780300	1630610	1660400	849210	NaN	1254805	2	10	0	5.793	P27048;P63163	P27048;P63163	Small nuclear ribonucleoprotein-associated protein B;Small nuclear ribonucleoprotein-associated protein N	Snrpb;Snrpn
NaN	14065000	14065000	1707100	8468200	4255600	4810300	3658100	1398500	NaN	2528300	3	37	0	23.057	P62315	P62315	Small nuclear ribonucleoprotein Sm D1	Snrpd1
NaN	752190	752190	3888600	998460	5520300	3469120	NaN	603400	514160	558780	3	22.9	0	5.1194	P62317;D3Z5N9	P62317;D3Z5N9	Small nuclear ribonucleoprotein Sm D2	Snrpd2;Gm5449
419540	NaN	419540	4756800	16859000	27450000	1.63553e+07	6681800	10104000	1514500	6100100	3	20.6	0	6.1786	P62320	P62320	Small nuclear ribonucleoprotein Sm D3	Snrpd3
4372200	NaN	4372200	NaN	37961000	23493000	30727000	20303000	13990000	4674500	1.29892e+07	2	25	0	5.5386	P62305	P62305	Small nuclear ribonucleoprotein E	Snrpe
NaN	NaN	NaN	NaN	8789000	18898000	13843500	NaN	NaN	2697600	2697600	2	23.3	0	28.81	P62307	P62307	Small nuclear ribonucleoprotein F	Snrpf
2248800000	1342899968	1795849984	537009984	1740199936	1238099968	1.17177e+09	563289984	379910016	849670016	5.97623e+08	12	59.1	0	323.31	P08228	P08228	Superoxide dismutase [Cu-Zn]	Sod1
4415400	10622000	7518700	27858000	13990000	58597000	3.34817e+07	22228000	6378300	1649600	10085300	7	26.1	0	55.904	P09671	P09671	Superoxide dismutase [Mn], mitochondrial	Sod2
NaN	NaN	NaN	NaN	2793200	6615500	4704350	NaN	NaN	323730	323730	2	12	0	10.426	O09164	O09164	Extracellular superoxide dismutase [Cu-Zn]	Sod3
23996000	23520000	23758000	51144000	136640000	87012000	9.15987e+07	10590000	11867000	50717000	2.43913e+07	12	40.9	0	104.44	Q64442	Q64442	Sorbitol dehydrogenase	Sord
NaN	NaN	NaN	300180	95037	NaN	197608	42617	NaN	99466	71041.5	4	2.6	0	20.18	O88307	O88307	Sortilin-related receptor	Sorl1
NaN	1140800	1140800	29195000	33855000	40957000	34669000	15757000	11482000	45029000	2.40893e+07	10	40.4	0	82.221	P07214	P07214	SPARC	Sparc
NaN	NaN	NaN	571830	NaN	NaN	571830	35263000	22844000	NaN	29053500	2	8.1	0	5.4429	Q9D958	Q9D958	Signal peptidase complex subunit 1	Spcs1
NaN	NaN	NaN	3180900	434400	1194700	1.60333e+06	209220	NaN	NaN	209220	2	5.5	0	29.778	Q8VCC9	Q8VCC9	Spondin-1	Spon1
518220	NaN	518220	9131100	NaN	9735000	9433050	4063700	15881000	2793600	7.57943e+06	4	21.8	0	10.134	P10923	P10923	Osteopontin	Spp1
NaN	NaN	NaN	2411400	NaN	2449900	2430650	NaN	NaN	NaN	NaN	2	4.6	0.00676	3.1827	Q9JJF9	Q9JJF9	Signal peptide peptidase-like 2A	Sppl2a
NaN	NaN	NaN	NaN	1045100	828600	936850	NaN	1637100	2286500	1961800	2	9.2	0	8.5414	Q64105	Q64105	Sepiapterin reductase	Spr
123600000	646249984	384924992	1120000000	817820032	825830016	9.21217e+08	436160000	177520000	462009984	358563328	9	81.9	0	118.25	Q62266	Q62266	Cornifin-A	Sprr1a
14592000	25351000	19971500	18142000	16976000	10932000	15350000	22110000	8575400	10997000	1.38941e+07	4	56.2	0	6.8719	Q62267	Q62267	Cornifin-B	Sprr1b
4800700	1771900	3286300	8848700	NaN	3382500	6115600	NaN	NaN	NaN	NaN	2	43.4	0	29.46	Q9CQK8;Q4KL71	Q9CQK8;Q4KL71	Small proline-rich protein 2A;Small proline-rich protein 2A3	Sprr2a;Sprr2a3
2576600	8587100	5581850	5544900	4890200	5594700	5.34327e+06	3005800	NaN	3589500	3297650	2	50	0	4.8043	O70559;O70562;O70558;O70555;O70554	O70559;O70562;O70558;O70555;O70554	Small proline-rich protein 2H;Small proline-rich protein 2K;Small proline-rich protein 2G;Small proline-rich protein 2D;Small proline-rich protein 2B	Sprr2h;Sprr2k;Sprr2g;Sprr2d;Sprr2b
NaN	2911000	2911000	2014100	9835900	18744000	10198000	5457500	4129700	1666700	3751300	6	39.5	0	65.191	O09116	O09116	Small proline-rich protein 3	Sprr3
NaN	94897	94897	43595000	29411000	71655000	4.82203e+07	248030	126960	297460	224150	78	31.4	0	323.31	P16546;P08032	P16546	Spectrin alpha chain, non-erythrocytic 1	Sptan1
NaN	59293	59293	2506700	1777200	1746200	2.01003e+06	643030	683310	435090	587143	12	4.8	0	20.357	Q62261;Q68FG2	Q62261	Spectrin beta chain, non-erythrocytic 1	Sptbn1
NaN	NaN	NaN	486320	658870	1366900	837363	1058700	1021200	NaN	1039950	3	8.9	0	9.8843	Q9R112	Q9R112	Sulfide:quinone oxidoreductase, mitochondrial	Sqrdl
NaN	NaN	NaN	12328000	15482000	26378000	1.80627e+07	NaN	NaN	8966700	8966700	2	11.1	0	6.5654	Q6P069	Q6P069	Sorcin	Sri
6300600	7747900	7024250	22094000	26004000	39325000	29141000	25632000	31775000	5319600	2.09089e+07	23	32.7	0	212.19	Q7TQ48	Q7TQ48	Sarcalumenin	Srl
NaN	NaN	NaN	869650	1930300	1390700	1.39688e+06	NaN	NaN	NaN	NaN	2	11.3	0	8.2737	Q64674	Q64674	Spermidine synthase	Srm
NaN	NaN	NaN	NaN	NaN	NaN	NaN	6487100	NaN	NaN	6487100	2	8.1	0.0020812	3.8854	Q6PDM2	Q6PDM2	Serine/arginine-rich splicing factor 1	Srsf1
NaN	NaN	NaN	NaN	NaN	NaN	NaN	510130	NaN	NaN	510130	3	12.2	0.0015873	4.0989	Q62093	Q62093	Serine/arginine-rich splicing factor 2	Srsf2
NaN	NaN	NaN	NaN	NaN	NaN	NaN	6946300	NaN	NaN	6946300	2	3.7	0.0094509	2.6674	Q8VE97;O35326;Q3TWW8	Q8VE97;O35326;Q3TWW8	Serine/arginine-rich splicing factor 4;Serine/arginine-rich splicing factor 5;Serine/arginine-rich splicing factor 6	Srsf4;Srsf5;Srsf6
NaN	NaN	NaN	449330	597540	NaN	523435	NaN	NaN	NaN	NaN	2	6	0.0010758	4.2864	P32067	P32067	Lupus La protein homolog	Ssb
7395000	904010	4149505	8186200	9595400	8029600	8.60373e+06	NaN	NaN	11360000	11360000	2	10.5	0.0075937	3.0621	Q9CYR0	Q9CYR0	Single-stranded DNA-binding protein, mitochondrial	Ssbp1
9409500	2672900	6041200	6774300	4147800	17067000	9329700	9116100	NaN	9974700	9545400	1	4.6	0.0098566	2.6302	Q62147	Q62147	Sarcospan	Sspn
NaN	NaN	NaN	23938000	26943000	39060000	2.99803e+07	4082600	4518500	12227000	6942700	3	11.9	0	15.428	Q9CY50	Q9CY50	Translocon-associated protein subunit alpha	Ssr1
NaN	NaN	NaN	NaN	2569500	NaN	2569500	6817200	9489100	NaN	8153150	2	18.6	0	7.1018	Q62186	Q62186	Translocon-associated protein subunit delta	Ssr4
NaN	NaN	NaN	NaN	305670	457190	381430	NaN	NaN	NaN	NaN	1	4.8	0.0087356	2.8239	Q91Y74	Q91Y74	CMP-N-acetylneuraminate-beta-galactosamide-alpha-2,3-sialyltransferase 4	St3gal4
119830	NaN	119830	2561800	97338	492560	1050566	582050	386410	NaN	484230	15	7.5	0	98.057	Q8R4Y4	Q8R4Y4	Stabilin-1	Stab1
NaN	70896	70896	244810	1474000	NaN	859405	106400	NaN	NaN	106400	4	1.8	0	6.935	Q8R4U0	Q8R4U0	Stabilin-2;Short form stabilin-2	Stab2
NaN	NaN	NaN	240380	441900	1024700	568993	NaN	168420	NaN	168420	1	7.5	0	4.8385	Q9EPQ7	Q9EPQ7	StAR-related lipid transfer protein 5	Stard5
NaN	NaN	NaN	10714000	7536200	17395000	1.18817e+07	NaN	1014100	1686700	1350400	2	21.6	0.0010712	4.2541	P35175	P35175	Stefin-1	Stfa1
NaN	NaN	NaN	1202700	4476900	1909000	2.52953e+06	NaN	NaN	2000500	2000500	1	11.7	0.00258	3.8141	P35173	P35173	Stefin-3	Stfa3
161550	NaN	161550	993100	2223800	849370	1.35542e+06	506060	872510	NaN	689285	2	3.6	0	5.893	P70302	P70302	Stromal interaction molecule 1	Stim1
NaN	NaN	NaN	9721600	21055000	8498600	1.30917e+07	NaN	NaN	NaN	NaN	6	31.7	0	141.5	P54116	P54116	Erythrocyte band 7 integral membrane protein	Stom
NaN	1364500	1364500	1184400	2264000	2190300	1.87957e+06	952470	428470	NaN	690470	3	11.9	0	10.896	Q99JB2	Q99JB2	Stomatin-like protein 2, mitochondrial	Stoml2
NaN	NaN	NaN	2428300	3780100	2305000	2837800	NaN	NaN	NaN	NaN	2	7.7	0	10.323	Q9Z1Z2	Q9Z1Z2	Serine-threonine kinase receptor-associated protein	Strap
NaN	NaN	NaN	NaN	NaN	733770	733770	NaN	NaN	NaN	NaN	1	2.7	0.0079625	3.0006	P50427	P50427	Steryl-sulfatase	Sts
306510	NaN	306510	4548500	9718300	3429800	5.89887e+06	12232000	1479900	2386900	5.36627e+06	9	12.1	0	28.757	P46978	P46978	Dolichyl-diphosphooligosaccharide--protein glycosyltransferase subunit STT3A	Stt3a
NaN	NaN	NaN	246900	NaN	251390	249145	204240	NaN	NaN	204240	4	4.5	0	4.9791	Q3TDQ1	Q3TDQ1	Dolichyl-diphosphooligosaccharide--protein glycosyltransferase subunit STT3B	Stt3b
NaN	NaN	NaN	2657600	2372400	NaN	2515000	1695400	1304100	NaN	1499750	3	11.5	0	25.476	P61264	P61264	Syntaxin-1B	Stx1b
197430	103980	150705	NaN	570140	907500	738820	NaN	224260	NaN	224260	2	4.2	0	8.6223	O08599	O08599	Syntaxin-binding protein 1	Stxbp1
NaN	NaN	NaN	10384000	29531000	3341800	1.44189e+07	NaN	NaN	NaN	NaN	2	15.7	0.0010741	4.2665	P11031	P11031	Activated RNA polymerase II transcriptional coactivator p15	Sub1
NaN	NaN	NaN	4941500	4761700	11893000	7.19873e+06	2641200	4952000	9100200	5.56447e+06	9	17.9	0	18.986	Q9Z2I9	Q9Z2I9	Succinyl-CoA ligase [ADP-forming] subunit beta, mitochondrial	Sucla2
NaN	NaN	NaN	2183800	3884700	3253000	3.10717e+06	833690	214410	1984800	1.01097e+06	5	14.2	0	28.423	Q9WUM5	Q9WUM5	Succinyl-CoA ligase [ADP/GDP-forming] subunit alpha, mitochondrial	Suclg1
NaN	NaN	NaN	NaN	NaN	NaN	NaN	165620	NaN	655330	410475	2	4.8	0.0035389	3.5702	Q9Z2I8	Q9Z2I8	Succinyl-CoA ligase [GDP-forming] subunit beta, mitochondrial	Suclg2
368820	NaN	368820	1371500	2662500	991630	1675210	898360	1346200	2520700	1588420	1	3.1	0.0079291	2.9339	Q3UZZ6	Q3UZZ6	Sulfotransferase 1 family member D1	Sult1d1
NaN	NaN	NaN	220570	NaN	173800	197185	NaN	NaN	NaN	NaN	1	1.5	0.0090334	2.6889	Q8BJS4	Q8BJS4	SUN domain-containing protein 2	Sun2
NaN	NaN	NaN	194990	352070	69740	205600	NaN	NaN	374660	374660	2	2.1	0.00055218	4.572	Q920B9	Q920B9	FACT complex subunit SPT16	Supt16h
1838400	1526300	1682350	14928000	13749000	23590000	1.74223e+07	24029000	13024000	NaN	18526500	5	24.5	0	160.41	Q64310	Q64310	Surfeit locus protein 4	Surf4
768990	325480	547235	7479700	5358800	8505900	7114800	319530	410620	457980	396043	5	7.6	0	47.543	Q9DBX3	Q9DBX3	Sushi domain-containing protein 2	Susd2
NaN	NaN	NaN	6448400	1190700	3120400	3586500	472610	164750	NaN	318680	5	7.7	0	120.27	Q9JIS5	Q9JIS5	Synaptic vesicle glycoprotein 2A	Sv2a
NaN	NaN	NaN	803550	NaN	NaN	803550	NaN	NaN	NaN	NaN	1	1.6	0.0010661	4.1872	Q8BG39	Q8BG39	Synaptic vesicle glycoprotein 2B	Sv2b
NaN	308900	308900	NaN	214240	NaN	214240	171300	NaN	NaN	171300	3	4.5	0	5.606	O88935	O88935	Synapsin-1	Syn1
NaN	NaN	NaN	166800	NaN	1186800	676800	NaN	NaN	NaN	NaN	3	5.8	0	7.1262	Q7TMK9;Q8VHM5	Q7TMK9	Heterogeneous nuclear ribonucleoprotein Q	Syncrip
NaN	NaN	NaN	NaN	29230	150880	90055	NaN	NaN	80083	80083	3	0.3	0.0015848	4.0794	Q6ZWR6	Q6ZWR6	Nesprin-1	Syne1
NaN	NaN	NaN	4637600	NaN	4139800	4388700	NaN	NaN	NaN	NaN	1	5.1	0.0067666	3.1873	O55100	O55100	Synaptogyrin-1	Syngr1
2155700	NaN	2155700	5399300	9161000	15775000	1.01118e+07	906520	2094100	3824200	2274940	1	6.6	0.0010633	4.1562	Q8R191	Q8R191	Synaptogyrin-3	Syngr3
NaN	NaN	NaN	4198000	10536000	11035000	8.58967e+06	NaN	919920	795210	857565	2	7.3	0.0035551	3.6239	Q62277	Q62277	Synaptophysin	Syp
23079000	7908400	15493700	12154000	34493000	37489000	2.80453e+07	12135000	2291700	41124000	18516900	1	3.4	0.0071736	3.1	O09117	O09117	Synaptophysin-like protein 1	Sypl1
31694000	20508000	26101000	8818500	NaN	8411400	8614950	26451000	19184000	NaN	22817500	4	26.1	0	20.323	O89104	O89104	Synaptophysin-like protein 2	Sypl2
1152100	NaN	1152100	906520	5998100	10303000	5.73587e+06	11259000	NaN	NaN	11259000	6	15.7	0	53.063	P46096;Q9R0N5	P46096	Synaptotagmin-1	Syt1
NaN	NaN	NaN	NaN	350490	NaN	350490	NaN	NaN	296540	296540	3	7.3	0.0098039	2.6117	P46097	P46097	Synaptotagmin-2	Syt2
NaN	NaN	NaN	NaN	3474600	NaN	3474600	NaN	NaN	3878400	3878400	2	3.4	0.0035642	3.6522	O35681	O35681	Synaptotagmin-3	Syt3
NaN	NaN	NaN	735830	540590	NaN	638210	148670	NaN	944020	546345	1	3.2	0.0020758	3.8606	Q9R0N7	Q9R0N7	Synaptotagmin-7	Syt7
NaN	NaN	NaN	640200	555270	NaN	597735	NaN	NaN	NaN	NaN	1	5	0	6.69	Q8BGV3	Q8BGV3	Tumor-associated calcium signal transducer 2	Tacstd2
NaN	NaN	NaN	NaN	NaN	271990	271990	NaN	NaN	NaN	NaN	1	2.5	0.0044643	3.374	Q8BQ46;P56959	Q8BQ46;P56959	RNA-binding protein FUS	Taf15;Fus
NaN	NaN	NaN	5750100	21124000	24845000	17239700	17197000	21270000	5239000	1.45687e+07	8	32.8	0	22.687	P37804	P37804	Transgelin	Tagln
NaN	585780	585780	31577000	100300000	51493000	6.11233e+07	21642000	14794000	31920000	2.27853e+07	9	49.7	0	50.983	Q9WVA4	Q9WVA4	Transgelin-2	Tagln2
21046000	27240000	24143000	250620000	496720000	633779968	4.60373e+08	33430000	29519000	129000000	63983000	18	48.1	0	99.536	Q93092	Q93092	Transaldolase	Taldo1
NaN	443460	443460	3406700	1531600	6386500	3.77493e+06	1830200	326360	1751700	1.30275e+06	3	8	0	12.38	Q921F2	Q921F2	TAR DNA-binding protein 43	Tardbp
NaN	257870	257870	171460	2697400	1759700	1.54285e+06	NaN	377020	NaN	377020	7	12	0	17.141	Q9D0R2	Q9D0R2	Threonine--tRNA ligase, cytoplasmic	Tars
NaN	NaN	NaN	112490	428970	435260	325573	NaN	NaN	106390	106390	2	2.7	0.0010644	4.1704	Q8BLY2	Q8BLY2	Probable threonine--tRNA ligase 2, cytoplasmic	Tarsl2
NaN	NaN	NaN	1655700	NaN	1166900	1411300	NaN	2970700	NaN	2970700	1	11.3	0	5.0929	Q9DBG9	Q9DBG9	Tax1-binding protein 3	Tax1bp3
28835000	67451000	48143000	3122900	5700700	3329900	4.05117e+06	28888000	2582400	26139000	1.92031e+07	8	47.9	0	323.31	O70548	O70548	Telethonin	Tcap
2006600	2535700	2271150	28454000	12781000	25530000	22255000	21445000	26902000	6147700	18164900	30	18.1	0	323.31	A0A0B4J1F9	A0A0B4J1F9		Tchh
295530	284290	289910	1097100	3028100	2803000	2309400	849950	1913600	898780	1.22078e+06	2	3.9	0	10.417	Q9D3P1	Q9D3P1	Trichohyalin-like protein 1	Tchhl1
1139600	NaN	1139600	307260	265420	126460	233047	NaN	365440	NaN	365440	3	7.7	0	29.149	P11983	P11983	T-complex protein 1 subunit alpha	Tcp1
764020	3189100	1976560	3796300	173020	1238000	1.73577e+06	29665000	2160200	491670	10772290	5	13	0	11.938	Q9CY27	Q9CY27	Very-long-chain enoyl-CoA reductase	Tecr
54838000	55979000	55408500	1052899968	1065100032	1502499968	1.20683e+09	126530000	124180000	296200000	1.82303e+08	56	69.7	0	323.31	Q921I1;E9Q035;CON__Q29443;CON__Q0IIK2;CON__Q2HJF0	Q921I1;E9Q035	Serotransferrin	Tf;Gm20425
NaN	NaN	NaN	14394000	16593000	8867000	1.32847e+07	5503800	NaN	30902000	18202900	2	28.7	0	5.747	Q08423	Q08423	Trefoil factor 1	Tff1
NaN	NaN	NaN	NaN	3550400	2593100	3071750	NaN	NaN	NaN	NaN	1	11.6	0.0025786	3.8129	Q03404	Q03404	Trefoil factor 2	Tff2
NaN	NaN	NaN	NaN	NaN	2339400	2339400	NaN	NaN	8077800	8077800	1	19.8	0.0020736	3.8499	Q62395	Q62395	Trefoil factor 3	Tff3
NaN	NaN	NaN	16364000	12894000	3703300	10987100	NaN	NaN	NaN	NaN	3	7.1	0	5.7184	Q9Z1A1	Q9Z1A1		Tfg
NaN	NaN	NaN	10779000	10877000	11794000	11150000	387860	520430	1802200	903497	11	15.7	0	25.308	Q62351	Q62351	Transferrin receptor protein 1	Tfrc
NaN	NaN	NaN	124670	158890	235460	173007	NaN	129520	563620	346570	6	2.7	0	15.38	O08710	O08710	Thyroglobulin	Tg
NaN	NaN	NaN	4096200	1013700	1507700	2.20587e+06	915740	723260	10403000	4014000	4	5.9	0	8.8482	P82198	P82198	Transforming growth factor-beta-induced protein ig-h3	Tgfbi
1059000	1495600	1277300	6635100	7366000	5041000	6.34737e+06	4367700	772560	468380	1.86955e+06	18	26.3	0	64.666	Q9JLF6	Q9JLF6	Protein-glutamine gamma-glutamyltransferase K	Tgm1
383800	1021400	702600	12127000	18362000	19021000	1.65033e+07	3036800	5249100	5487500	4.59113e+06	11	19	0	93.14	P21981	P21981	Protein-glutamine gamma-glutamyltransferase 2	Tgm2
58753	1200700	629726	5078800	17165000	13450000	1.18979e+07	1466400	1976700	2435200	1.95943e+06	20	32	0	184.42	Q08189;A2ART8	Q08189	Protein-glutamine gamma-glutamyltransferase E;Protein-glutamine gamma-glutamyltransferase E 50 kDa catalytic chain;Protein-glutamine gamma-glutamyltransferase E 27 kDa non-catalytic chain	Tgm3
126100	1065000	595550	1086000	2883500	1750500	1.90667e+06	1391600	NaN	2015900	1703750	11	17	0	25.168	Q8BM11	Q8BM11		Tgm6
NaN	818000	818000	7292600	4850800	2801300	4.98157e+06	5352300	3927200	8413200	5.89757e+06	5	12	0	35.203	P15306	P15306	Thrombomodulin	Thbd
NaN	NaN	NaN	2205200	NaN	513300	1359250	NaN	NaN	NaN	NaN	5	5.4	0	10.272	Q03350	Q03350	Thrombospondin-2	Thbs2
NaN	NaN	NaN	6236000	1954200	2618100	3.60277e+06	715430	685930	509520	636960	4	5.1	0	10.018	Q05895	Q05895	Thrombospondin-3	Thbs3
NaN	396580	396580	31781000	11632000	18485000	2.06327e+07	16806000	6550900	4190600	9182500	15	20.9	0	323.31	Q9Z1T2	Q9Z1T2	Thrombospondin-4	Thbs4
NaN	NaN	NaN	NaN	NaN	690240	690240	NaN	115530	NaN	115530	2	4.1	0.004878	3.2667	Q80W22	Q80W22	Threonine synthase-like 2	Thnsl2
1709500	348570	1029035	4955500	7230700	12566000	8.25073e+06	173120	255550	789270	405980	10	19.1	0	75.681	Q8C1A5	Q8C1A5	Thimet oligopeptidase	Thop1
NaN	427060	427060	37181000	43777000	51649000	4.42023e+07	1852400	1180200	NaN	1516300	4	31.5	0	12.916	P01831	P01831	Thy-1 membrane glycoprotein	Thy1
NaN	NaN	NaN	280290	NaN	NaN	280290	NaN	NaN	NaN	NaN	1	4.4	0.0086837	2.7768	Q6U7R4	Q6U7R4	T-cell immunoglobulin and mucin domain-containing protein 4	Timd4
NaN	NaN	NaN	1713600	3761400	2963800	2.81293e+06	7968300	6545600	831900	5.11527e+06	3	43.2	0	13.503	P62075	P62075	Mitochondrial import inner membrane translocase subunit Tim13	Timm13
171090	135640	153365	NaN	NaN	NaN	NaN	569940	NaN	NaN	569940	1	2.9	0.0079775	3.0136	O35857	O35857	Mitochondrial import inner membrane translocase subunit TIM44	Timm44
NaN	1237500	1237500	NaN	NaN	5225600	5225600	4136300	NaN	NaN	4136300	1	12.4	0.003996	3.4193	Q9WV98	Q9WV98	Mitochondrial import inner membrane translocase subunit Tim9	Timm9
337360	NaN	337360	605040	751060	1084400	813500	649790	NaN	853450	751620	2	5.5	0	8.0275	Q9WUR0	Q9WUR0		Tinag
78838	NaN	78838	1884300	689670	1634600	1.40286e+06	NaN	NaN	980410	980410	6	14.4	0	13.673	Q99JR5	Q99JR5	Tubulointerstitial nephritis antigen-like	Tinagl1
NaN	NaN	NaN	NaN	NaN	NaN	NaN	NaN	NaN	NaN	NaN	1	0.7	0.0098478	2.6258	P39447	P39447	Tight junction protein ZO-1	Tjp1
11861000	19823000	15842000	96354000	171920000	133680000	1.33985e+08	10865000	10043000	32712000	1.78733e+07	24	46.4	0	323.31	P40142	P40142	Transketolase	Tkt
NaN	NaN	NaN	353590	672540	1723500	916543	637860	552650	365830	518780	15	7.8	0	152.72	P26039	P26039	Talin-1	Tln1
NaN	NaN	NaN	93511	356190	251780	233827	116260	60771	NaN	88515.5	8	3.7	0	14.521	Q71LX4	Q71LX4	Talin-2	Tln2
[truncated: 183 more rows]

## Sheet: matrisome_detected_extended
label	member	other gene	ecm_ratio	rest	show
CD1 4w	208	1713	0.108277	0.891723	0.108
BL6 4w	233	1884	0.110061	0.889939	0.11
BL6 21w	167	1066	0.135442	0.864558	0.135

## Sheet: ECM_grids_extended_data
SYMBOL	score	abundance_rowsum	label	division	category	Matrisome member	abundance_mean	observed	observed_above_median	observed_top_5_percent	observed_above_lowest_5_percent	rank	SYMBOL_fct
Serpina3k	3	0.535455	BL6 21w	Matrisome-associated	ECM Regulators	member	0.115568	TRUE	TRUE	TRUE	TRUE	1	Serpina3k
Serpina3k	3	0.535455	BL6 4w	Matrisome-associated	ECM Regulators	member	0.101146	TRUE	TRUE	TRUE	TRUE	2	Serpina3k
Serpina3k	3	0.535455	CD1 4w	Matrisome-associated	ECM Regulators	member	0.31874	TRUE	TRUE	TRUE	TRUE	3	Serpina3k
Serpina1c	3	0.518768	BL6 21w	Matrisome-associated	ECM Regulators	member	0.157202	TRUE	TRUE	TRUE	TRUE	4	Serpina1c
Serpina1c	3	0.518768	BL6 4w	Matrisome-associated	ECM Regulators	member	0.176823	TRUE	TRUE	TRUE	TRUE	5	Serpina1c
Serpina1c	3	0.518768	CD1 4w	Matrisome-associated	ECM Regulators	member	0.184744	TRUE	TRUE	TRUE	TRUE	6	Serpina1c
Col1a2	3	0.357483	BL6 21w	Core matrisome	Collagens	member	0.107367	TRUE	TRUE	TRUE	TRUE	7	Col1a2
Col1a2	3	0.357483	BL6 4w	Core matrisome	Collagens	member	0.155564	TRUE	TRUE	TRUE	TRUE	8	Col1a2
Col1a2	3	0.357483	CD1 4w	Core matrisome	Collagens	member	0.094552	TRUE	TRUE	TRUE	TRUE	9	Col1a2
Col1a1	3	0.309155	BL6 21w	Core matrisome	Collagens	member	0.0965841	TRUE	TRUE	TRUE	TRUE	10	Col1a1
Col1a1	3	0.309155	BL6 4w	Core matrisome	Collagens	member	0.129806	TRUE	TRUE	TRUE	TRUE	11	Col1a1
Col1a1	3	0.309155	CD1 4w	Core matrisome	Collagens	member	0.0827645	TRUE	TRUE	TRUE	TRUE	12	Col1a1
Fbn1	3	0.205534	BL6 21w	Core matrisome	ECM Glycoproteins	member	0.0745063	TRUE	TRUE	TRUE	TRUE	13	Fbn1
Fbn1	3	0.205534	BL6 4w	Core matrisome	ECM Glycoproteins	member	0.0645986	TRUE	TRUE	TRUE	TRUE	14	Fbn1
Fbn1	3	0.205534	CD1 4w	Core matrisome	ECM Glycoproteins	member	0.0664294	TRUE	TRUE	TRUE	TRUE	15	Fbn1
Serpinb6a	3	0.185474	BL6 21w	Matrisome-associated	ECM Regulators	member	0.0843177	TRUE	TRUE	TRUE	TRUE	16	Serpinb6a
Serpinb6a	3	0.185474	BL6 4w	Matrisome-associated	ECM Regulators	member	0.0494068	TRUE	TRUE	TRUE	TRUE	17	Serpinb6a
Serpinb6a	3	0.185474	CD1 4w	Matrisome-associated	ECM Regulators	member	0.0517493	TRUE	TRUE	TRUE	TRUE	18	Serpinb6a
Serpina1d	3	0.124687	BL6 21w	Matrisome-associated	ECM Regulators	member	0.0565353	TRUE	TRUE	TRUE	TRUE	19	Serpina1d
Serpina1d	3	0.124687	BL6 4w	Matrisome-associated	ECM Regulators	member	0.0639973	TRUE	TRUE	TRUE	TRUE	20	Serpina1d
Serpina1d	3	0.124687	CD1 4w	Matrisome-associated	ECM Regulators	member	0.00415402	TRUE	TRUE	FALSE	TRUE	21	Serpina1d
Lum	3	0.0850275	BL6 21w	Core matrisome	Proteoglycans	member	0.000885443	TRUE	TRUE	FALSE	TRUE	22	Lum
Lum	3	0.0850275	BL6 4w	Core matrisome	Proteoglycans	member	0.0733292	TRUE	TRUE	TRUE	TRUE	23	Lum
Lum	3	0.0850275	CD1 4w	Core matrisome	Proteoglycans	member	0.0108129	TRUE	TRUE	FALSE	TRUE	24	Lum
Col6a1	3	0.0735045	BL6 21w	Core matrisome	Collagens	member	0.0104823	TRUE	TRUE	FALSE	TRUE	25	Col6a1
Col6a1	3	0.0735045	BL6 4w	Core matrisome	Collagens	member	0.0488738	TRUE	TRUE	TRUE	TRUE	26	Col6a1
Col6a1	3	0.0735045	CD1 4w	Core matrisome	Collagens	member	0.0141483	TRUE	TRUE	FALSE	TRUE	27	Col6a1
Serpina1b	3	0.0703366	BL6 21w	Matrisome-associated	ECM Regulators	member	0.0176205	TRUE	TRUE	FALSE	TRUE	28	Serpina1b
Serpina1b	3	0.0703366	BL6 4w	Matrisome-associated	ECM Regulators	member	0.0322289	TRUE	TRUE	TRUE	TRUE	29	Serpina1b
Serpina1b	3	0.0703366	CD1 4w	Matrisome-associated	ECM Regulators	member	0.0204872	TRUE	TRUE	FALSE	TRUE	30	Serpina1b
Col6a2	3	0.0661926	BL6 21w	Core matrisome	Collagens	member	0.00860189	TRUE	TRUE	FALSE	TRUE	31	Col6a2
Col6a2	3	0.0661926	BL6 4w	Core matrisome	Collagens	member	0.0452829	TRUE	TRUE	TRUE	TRUE	32	Col6a2
Col6a2	3	0.0661926	CD1 4w	Core matrisome	Collagens	member	0.0123078	TRUE	TRUE	FALSE	TRUE	33	Col6a2
Eln	3	0.0626443	BL6 21w	Core matrisome	ECM Glycoproteins	member	0.00719331	TRUE	TRUE	FALSE	TRUE	34	Eln
Eln	3	0.0626443	BL6 4w	Core matrisome	ECM Glycoproteins	member	0.0281913	TRUE	TRUE	TRUE	TRUE	35	Eln
Eln	3	0.0626443	CD1 4w	Core matrisome	ECM Glycoproteins	member	0.0272597	TRUE	TRUE	TRUE	TRUE	36	Eln
Dcn	3	0.0554484	BL6 21w	Core matrisome	Proteoglycans	member	0.00101092	TRUE	TRUE	FALSE	TRUE	37	Dcn
Dcn	3	0.0554484	BL6 4w	Core matrisome	Proteoglycans	member	0.0465593	TRUE	TRUE	TRUE	TRUE	38	Dcn
Dcn	3	0.0554484	CD1 4w	Core matrisome	Proteoglycans	member	0.00787826	TRUE	TRUE	FALSE	TRUE	39	Dcn
Serpinb1a	3	0.0480365	BL6 21w	Matrisome-associated	ECM Regulators	member	0.00890367	TRUE	TRUE	FALSE	TRUE	40	Serpinb1a
Serpinb1a	3	0.0480365	BL6 4w	Matrisome-associated	ECM Regulators	member	0.0224709	TRUE	TRUE	FALSE	TRUE	41	Serpinb1a
Serpinb1a	3	0.0480365	CD1 4w	Matrisome-associated	ECM Regulators	member	0.0166619	TRUE	TRUE	FALSE	TRUE	42	Serpinb1a
Col2a1	3	0.0450924	BL6 21w	Core matrisome	Collagens	member	0.00966193	TRUE	TRUE	FALSE	TRUE	43	Col2a1
Col2a1	3	0.0450924	BL6 4w	Core matrisome	Collagens	member	0.0250309	TRUE	TRUE	TRUE	TRUE	44	Col2a1
Col2a1	3	0.0450924	CD1 4w	Core matrisome	Collagens	member	0.0103996	TRUE	TRUE	FALSE	TRUE	45	Col2a1
Anxa1	3	0.0402761	BL6 21w	Matrisome-associated	ECM-affiliated Proteins	member	0.000577806	TRUE	TRUE	FALSE	TRUE	46	Anxa1
Anxa1	3	0.0402761	BL6 4w	Matrisome-associated	ECM-affiliated Proteins	member	0.0344147	TRUE	TRUE	TRUE	TRUE	47	Anxa1
Anxa1	3	0.0402761	CD1 4w	Matrisome-associated	ECM-affiliated Proteins	member	0.00528361	TRUE	TRUE	FALSE	TRUE	48	Anxa1
Try4	3	0.0374873	BL6 21w	Matrisome-associated	ECM Regulators	member	0.00643348	TRUE	TRUE	FALSE	TRUE	49	Try4
Try4	3	0.0374873	BL6 4w	Matrisome-associated	ECM Regulators	member	0.02387	TRUE	TRUE	FALSE	TRUE	50	Try4
Try4	3	0.0374873	CD1 4w	Matrisome-associated	ECM Regulators	member	0.00718389	TRUE	TRUE	FALSE	TRUE	51	Try4
Try5	3	0.0374873	BL6 21w	Matrisome-associated	ECM Regulators	member	0.00643348	TRUE	TRUE	FALSE	TRUE	52	Try5
Try5	3	0.0374873	BL6 4w	Matrisome-associated	ECM Regulators	member	0.02387	TRUE	TRUE	FALSE	TRUE	53	Try5
Try5	3	0.0374873	CD1 4w	Matrisome-associated	ECM Regulators	member	0.00718389	TRUE	TRUE	FALSE	TRUE	54	Try5
Anxa5	3	0.0326046	BL6 21w	Matrisome-associated	ECM-affiliated Proteins	member	0.00119903	TRUE	TRUE	FALSE	TRUE	55	Anxa5
Anxa5	3	0.0326046	BL6 4w	Matrisome-associated	ECM-affiliated Proteins	member	0.02883	TRUE	TRUE	TRUE	TRUE	56	Anxa5
Anxa5	3	0.0326046	CD1 4w	Matrisome-associated	ECM-affiliated Proteins	member	0.00257558	TRUE	TRUE	FALSE	TRUE	57	Anxa5
Serpinc1	3	0.0324336	BL6 21w	Matrisome-associated	ECM Regulators	member	0.0110109	TRUE	TRUE	FALSE	TRUE	58	Serpinc1
Serpinc1	3	0.0324336	BL6 4w	Matrisome-associated	ECM Regulators	member	0.00687442	TRUE	TRUE	FALSE	TRUE	59	Serpinc1
Serpinc1	3	0.0324336	CD1 4w	Matrisome-associated	ECM Regulators	member	0.0145483	TRUE	TRUE	FALSE	TRUE	60	Serpinc1
S100a11	3	0.031873	BL6 21w	Matrisome-associated	Secreted Factors	member	0.00531869	TRUE	TRUE	FALSE	TRUE	61	S100a11
S100a11	3	0.031873	BL6 4w	Matrisome-associated	Secreted Factors	member	0.0165792	TRUE	TRUE	FALSE	TRUE	62	S100a11
S100a11	3	0.031873	CD1 4w	Matrisome-associated	Secreted Factors	member	0.00997515	TRUE	TRUE	FALSE	TRUE	63	S100a11
Adipoq	3	0.0292263	BL6 21w	Core matrisome	ECM Glycoproteins	member	0.0128871	TRUE	TRUE	FALSE	TRUE	64	Adipoq
Adipoq	3	0.0292263	BL6 4w	Core matrisome	ECM Glycoproteins	member	0.00979854	TRUE	TRUE	FALSE	TRUE	65	Adipoq
Adipoq	3	0.0292263	CD1 4w	Core matrisome	ECM Glycoproteins	member	0.00654065	TRUE	TRUE	FALSE	TRUE	66	Adipoq
Hpx	3	0.0259101	BL6 21w	Matrisome-associated	ECM-affiliated Proteins	member	0.000903509	TRUE	TRUE	FALSE	TRUE	67	Hpx
Hpx	3	0.0259101	BL6 4w	Matrisome-associated	ECM-affiliated Proteins	member	0.0208665	TRUE	TRUE	FALSE	TRUE	68	Hpx
Hpx	3	0.0259101	CD1 4w	Matrisome-associated	ECM-affiliated Proteins	member	0.00414007	TRUE	TRUE	FALSE	TRUE	69	Hpx
S100a6	3	0.0257064	BL6 21w	Matrisome-associated	Secreted Factors	member	0.00990102	TRUE	TRUE	FALSE	TRUE	70	S100a6
S100a6	3	0.0257064	BL6 4w	Matrisome-associated	Secreted Factors	member	0.00910619	TRUE	TRUE	FALSE	TRUE	71	S100a6
S100a6	3	0.0257064	CD1 4w	Matrisome-associated	Secreted Factors	member	0.0066992	TRUE	TRUE	FALSE	TRUE	72	S100a6
Try10	3	0.0246699	BL6 21w	Matrisome-associated	ECM Regulators	member	0.0080617	TRUE	TRUE	FALSE	TRUE	73	Try10
Try10	3	0.0246699	BL6 4w	Matrisome-associated	ECM Regulators	member	0.00822619	TRUE	TRUE	FALSE	TRUE	74	Try10
Try10	3	0.0246699	CD1 4w	Matrisome-associated	ECM Regulators	member	0.00838203	TRUE	TRUE	FALSE	TRUE	75	Try10
S100a16	3	0.0230392	BL6 21w	Matrisome-associated	Secreted Factors	member	0.00292843	TRUE	TRUE	FALSE	TRUE	76	S100a16
S100a16	3	0.0230392	BL6 4w	Matrisome-associated	Secreted Factors	member	0.0152168	TRUE	TRUE	FALSE	TRUE	77	S100a16
S100a16	3	0.0230392	CD1 4w	Matrisome-associated	Secreted Factors	member	0.00489399	TRUE	TRUE	FALSE	TRUE	78	S100a16
S100a9	3	0.0227085	BL6 21w	Matrisome-associated	Secreted Factors	member	0.0109825	TRUE	TRUE	FALSE	TRUE	79	S100a9
S100a9	3	0.0227085	BL6 4w	Matrisome-associated	Secreted Factors	member	0.00167051	TRUE	TRUE	FALSE	TRUE	80	S100a9
S100a9	3	0.0227085	CD1 4w	Matrisome-associated	Secreted Factors	member	0.0100555	TRUE	TRUE	FALSE	TRUE	81	S100a9
Serpinb3a	3	0.0226018	BL6 21w	Matrisome-associated	ECM Regulators	member	0.00936668	TRUE	TRUE	FALSE	TRUE	82	Serpinb3a
Serpinb3a	3	0.0226018	BL6 4w	Matrisome-associated	ECM Regulators	member	0.00926274	TRUE	TRUE	FALSE	TRUE	83	Serpinb3a
Serpinb3a	3	0.0226018	CD1 4w	Matrisome-associated	ECM Regulators	member	0.00397236	TRUE	TRUE	FALSE	TRUE	84	Serpinb3a
Cela2a	3	0.0216334	BL6 21w	Matrisome-associated	ECM Regulators	member	0.00200852	TRUE	TRUE	FALSE	TRUE	85	Cela2a
Cela2a	3	0.0216334	BL6 4w	Matrisome-associated	ECM Regulators	member	0.0144866	TRUE	TRUE	FALSE	TRUE	86	Cela2a
Cela2a	3	0.0216334	CD1 4w	Matrisome-associated	ECM Regulators	member	0.00513825	TRUE	TRUE	FALSE	TRUE	87	Cela2a
Anxa2	3	0.0212189	BL6 21w	Matrisome-associated	ECM-affiliated Proteins	member	0.000368288	TRUE	TRUE	FALSE	TRUE	88	Anxa2
Anxa2	3	0.0212189	BL6 4w	Matrisome-associated	ECM-affiliated Proteins	member	0.0163587	TRUE	TRUE	FALSE	TRUE	89	Anxa2
Anxa2	3	0.0212189	CD1 4w	Matrisome-associated	ECM-affiliated Proteins	member	0.00449192	TRUE	TRUE	FALSE	TRUE	90	Anxa2
Lamb1	3	0.0210282	BL6 21w	Core matrisome	ECM Glycoproteins	member	0.00104462	TRUE	TRUE	FALSE	TRUE	91	Lamb1
Lamb1	3	0.0210282	BL6 4w	Core matrisome	ECM Glycoproteins	member	0.0148355	TRUE	TRUE	FALSE	TRUE	92	Lamb1
Lamb1	3	0.0210282	CD1 4w	Core matrisome	ECM Glycoproteins	member	0.00514811	TRUE	TRUE	FALSE	TRUE	93	Lamb1
Anxa6	3	0.0206724	BL6 21w	Matrisome-associated	ECM-affiliated Proteins	member	0.00138837	TRUE	TRUE	FALSE	TRUE	94	Anxa6
Anxa6	3	0.0206724	BL6 4w	Matrisome-associated	ECM-affiliated Proteins	member	0.0146626	TRUE	TRUE	FALSE	TRUE	95	Anxa6
Anxa6	3	0.0206724	CD1 4w	Matrisome-associated	ECM-affiliated Proteins	member	0.00462142	TRUE	TRUE	FALSE	TRUE	96	Anxa6
Col10a1	3	0.0180528	BL6 21w	Core matrisome	Collagens	member	0.00963492	TRUE	TRUE	FALSE	TRUE	97	Col10a1
Col10a1	3	0.0180528	BL6 4w	Core matrisome	Collagens	member	0.00358769	TRUE	TRUE	FALSE	TRUE	98	Col10a1
Col10a1	3	0.0180528	CD1 4w	Core matrisome	Collagens	member	0.00483022	TRUE	TRUE	FALSE	TRUE	99	Col10a1
Col3a1	3	0.017439	BL6 21w	Core matrisome	Collagens	member	0.00294285	TRUE	TRUE	FALSE	TRUE	100	Col3a1
Col3a1	3	0.017439	BL6 4w	Core matrisome	Collagens	member	0.00936147	TRUE	TRUE	FALSE	TRUE	101	Col3a1
Col3a1	3	0.017439	CD1 4w	Core matrisome	Collagens	member	0.00513469	TRUE	TRUE	FALSE	TRUE	102	Col3a1
Prss2	3	0.0172437	BL6 21w	Matrisome-associated	ECM Regulators	member	0.00230275	TRUE	TRUE	FALSE	TRUE	103	Prss2
Prss2	3	0.0172437	BL6 4w	Matrisome-associated	ECM Regulators	member	0.0135192	TRUE	TRUE	FALSE	TRUE	104	Prss2
Prss2	3	0.0172437	CD1 4w	Matrisome-associated	ECM Regulators	member	0.00142172	TRUE	TRUE	FALSE	TRUE	105	Prss2
Fbln5	3	0.0169615	BL6 21w	Core matrisome	ECM Glycoproteins	member	0.000462493	TRUE	TRUE	FALSE	TRUE	106	Fbln5
Fbln5	3	0.0169615	BL6 4w	Core matrisome	ECM Glycoproteins	member	0.0143752	TRUE	TRUE	FALSE	TRUE	107	Fbln5
Fbln5	3	0.0169615	CD1 4w	Core matrisome	ECM Glycoproteins	member	0.00212375	TRUE	TRUE	FALSE	TRUE	108	Fbln5
Ctsb	3	0.0156625	BL6 21w	Matrisome-associated	ECM Regulators	member	0.00347354	TRUE	TRUE	FALSE	TRUE	109	Ctsb
Ctsb	3	0.0156625	BL6 4w	Matrisome-associated	ECM Regulators	member	0.00986451	TRUE	TRUE	FALSE	TRUE	110	Ctsb
Ctsb	3	0.0156625	CD1 4w	Matrisome-associated	ECM Regulators	member	0.00232448	TRUE	TRUE	FALSE	TRUE	111	Ctsb
Serpina3m	3	0.0149802	BL6 21w	Matrisome-associated	ECM Regulators	member	0.000965206	TRUE	TRUE	FALSE	TRUE	112	Serpina3m
Serpina3m	3	0.0149802	BL6 4w	Matrisome-associated	ECM Regulators	member	0.0129319	TRUE	TRUE	FALSE	TRUE	113	Serpina3m
Serpina3m	3	0.0149802	CD1 4w	Matrisome-associated	ECM Regulators	member	0.0010831	TRUE	TRUE	FALSE	TRUE	114	Serpina3m
Col4a1	3	0.0141497	BL6 21w	Core matrisome	Collagens	member	0.00163953	TRUE	TRUE	FALSE	TRUE	115	Col4a1
Col4a1	3	0.0141497	BL6 4w	Core matrisome	Collagens	member	0.0077893	TRUE	TRUE	FALSE	TRUE	116	Col4a1
Col4a1	3	0.0141497	CD1 4w	Core matrisome	Collagens	member	0.00472084	TRUE	TRUE	FALSE	TRUE	117	Col4a1
Col4a2	3	0.0140487	BL6 21w	Core matrisome	Collagens	member	0.00245284	TRUE	TRUE	FALSE	TRUE	118	Col4a2
Col4a2	3	0.0140487	BL6 4w	Core matrisome	Collagens	member	0.00684817	TRUE	TRUE	FALSE	TRUE	119	Col4a2
Col4a2	3	0.0140487	CD1 4w	Core matrisome	Collagens	member	0.00474765	TRUE	TRUE	FALSE	TRUE	120	Col4a2
Lama2	3	0.0127804	BL6 21w	Core matrisome	ECM Glycoproteins	member	0.0018462	TRUE	TRUE	FALSE	TRUE	121	Lama2
Lama2	3	0.0127804	BL6 4w	Core matrisome	ECM Glycoproteins	member	0.00813858	TRUE	TRUE	FALSE	TRUE	122	Lama2
Lama2	3	0.0127804	CD1 4w	Core matrisome	ECM Glycoproteins	member	0.00279567	TRUE	TRUE	FALSE	TRUE	123	Lama2
Col5a2	3	0.0123871	BL6 21w	Core matrisome	Collagens	member	0.00451165	TRUE	TRUE	FALSE	TRUE	124	Col5a2
Col5a2	3	0.0123871	BL6 4w	Core matrisome	Collagens	member	0.00458982	TRUE	TRUE	FALSE	TRUE	125	Col5a2
Col5a2	3	0.0123871	CD1 4w	Core matrisome	Collagens	member	0.00328563	TRUE	TRUE	FALSE	TRUE	126	Col5a2
Anxa11	3	0.0123137	BL6 21w	Matrisome-associated	ECM-affiliated Proteins	member	0.00297162	TRUE	TRUE	FALSE	TRUE	127	Anxa11
Anxa11	3	0.0123137	BL6 4w	Matrisome-associated	ECM-affiliated Proteins	member	0.00308716	TRUE	TRUE	FALSE	TRUE	128	Anxa11
Anxa11	3	0.0123137	CD1 4w	Matrisome-associated	ECM-affiliated Proteins	member	0.00625495	TRUE	TRUE	FALSE	TRUE	129	Anxa11
Hspg2	3	0.0118444	BL6 21w	Core matrisome	Proteoglycans	member	0.00140731	TRUE	TRUE	FALSE	TRUE	130	Hspg2
Hspg2	3	0.0118444	BL6 4w	Core matrisome	Proteoglycans	member	0.00816463	TRUE	TRUE	FALSE	TRUE	131	Hspg2
Hspg2	3	0.0118444	CD1 4w	Core matrisome	Proteoglycans	member	0.00227241	TRUE	TRUE	FALSE	TRUE	132	Hspg2
Mfap5	3	0.0106655	BL6 21w	Core matrisome	ECM Glycoproteins	member	0.00204633	TRUE	TRUE	FALSE	TRUE	133	Mfap5
Mfap5	3	0.0106655	BL6 4w	Core matrisome	ECM Glycoproteins	member	0.00470458	TRUE	TRUE	FALSE	TRUE	134	Mfap5
Mfap5	3	0.0106655	CD1 4w	Core matrisome	ECM Glycoproteins	member	0.00391455	TRUE	TRUE	FALSE	TRUE	135	Mfap5
Fbn2	3	0.010272	BL6 21w	Core matrisome	ECM Glycoproteins	member	0.00160399	TRUE	TRUE	FALSE	TRUE	136	Fbn2
Fbn2	3	0.010272	BL6 4w	Core matrisome	ECM Glycoproteins	member	0.00602549	TRUE	TRUE	FALSE	TRUE	137	Fbn2
Fbn2	3	0.010272	CD1 4w	Core matrisome	ECM Glycoproteins	member	0.00264247	TRUE	TRUE	FALSE	TRUE	138	Fbn2
Col5a1	3	0.00990326	BL6 21w	Core matrisome	Collagens	member	0.00230137	TRUE	TRUE	FALSE	TRUE	139	Col5a1
Col5a1	3	0.00990326	BL6 4w	Core matrisome	Collagens	member	0.00411369	TRUE	TRUE	FALSE	TRUE	140	Col5a1
Col5a1	3	0.00990326	CD1 4w	Core matrisome	Collagens	member	0.0034882	TRUE	TRUE	FALSE	TRUE	141	Col5a1
Anxa4	3	0.00669013	BL6 21w	Matrisome-associated	ECM-affiliated Proteins	member	0.000379265	TRUE	TRUE	FALSE	TRUE	142	Anxa4
Anxa4	3	0.00669013	BL6 4w	Matrisome-associated	ECM-affiliated Proteins	member	0.0043738	TRUE	TRUE	FALSE	TRUE	143	Anxa4
Anxa4	3	0.00669013	CD1 4w	Matrisome-associated	ECM-affiliated Proteins	member	0.00193706	TRUE	TRUE	FALSE	TRUE	144	Anxa4
Prg2	3	0.00629313	BL6 21w	Core matrisome	Proteoglycans	member	0.00250101	TRUE	TRUE	FALSE	TRUE	145	Prg2
Prg2	3	0.00629313	BL6 4w	Core matrisome	Proteoglycans	member	0.00146742	TRUE	TRUE	FALSE	TRUE	146	Prg2
Prg2	3	0.00629313	CD1 4w	Core matrisome	Proteoglycans	member	0.00232471	TRUE	TRUE	FALSE	TRUE	147	Prg2
Csta1	3	0.0059885	BL6 21w	Matrisome-associated	ECM Regulators	member	0.000945615	TRUE	TRUE	FALSE	TRUE	148	Csta1
Csta1	3	0.0059885	BL6 4w	Matrisome-associated	ECM Regulators	member	0.00244456	TRUE	TRUE	FALSE	TRUE	149	Csta1
Csta1	3	0.0059885	CD1 4w	Matrisome-associated	ECM Regulators	member	0.00259832	TRUE	TRUE	FALSE	TRUE	150	Csta1
Dpt	3	0.0057766	BL6 21w	Core matrisome	ECM Glycoproteins	member	0.00275623	TRUE	TRUE	FALSE	TRUE	151	Dpt
Dpt	3	0.0057766	BL6 4w	Core matrisome	ECM Glycoproteins	member	0.00188333	TRUE	TRUE	FALSE	TRUE	152	Dpt
Dpt	3	0.0057766	CD1 4w	Core matrisome	ECM Glycoproteins	member	0.00113704	TRUE	TRUE	FALSE	TRUE	153	Dpt
Hapln1	3	0.00563652	BL6 21w	Core matrisome	Proteoglycans	member	0.00187419	TRUE	TRUE	FALSE	TRUE	154	Hapln1
Hapln1	3	0.00563652	BL6 4w	Core matrisome	Proteoglycans	member	0.00273372	TRUE	TRUE	FALSE	TRUE	155	Hapln1
Hapln1	3	0.00563652	CD1 4w	Core matrisome	Proteoglycans	member	0.00102861	TRUE	TRUE	FALSE	TRUE	156	Hapln1
S100a14	3	0.00532712	BL6 21w	Matrisome-associated	Secreted Factors	member	0.0010093	TRUE	TRUE	FALSE	TRUE	157	S100a14
S100a14	3	0.00532712	BL6 4w	Matrisome-associated	Secreted Factors	member	0.00364263	TRUE	TRUE	FALSE	TRUE	158	S100a14
S100a14	3	0.00532712	CD1 4w	Matrisome-associated	Secreted Factors	member	0.000675195	TRUE	TRUE	FALSE	TRUE	159	S100a14
Col11a1	3	0.00526591	BL6 21w	Core matrisome	Collagens	member	0.000723338	TRUE	TRUE	FALSE	TRUE	160	Col11a1
Col11a1	3	0.00526591	BL6 4w	Core matrisome	Collagens	member	0.00309609	TRUE	TRUE	FALSE	TRUE	161	Col11a1
Col11a1	3	0.00526591	CD1 4w	Core matrisome	Collagens	member	0.00144648	TRUE	TRUE	FALSE	TRUE	162	Col11a1
Acan	3	0.0049678	BL6 21w	Core matrisome	Proteoglycans	member	0.0011081	TRUE	TRUE	FALSE	TRUE	163	Acan
Acan	3	0.0049678	BL6 4w	Core matrisome	Proteoglycans	member	0.00305028	TRUE	TRUE	FALSE	TRUE	164	Acan
Acan	3	0.0049678	CD1 4w	Core matrisome	Proteoglycans	member	0.000809414	TRUE	TRUE	FALSE	TRUE	165	Acan
Creld2	3	0.00427781	BL6 21w	Core matrisome	ECM Glycoproteins	member	0.000666973	TRUE	TRUE	FALSE	TRUE	166	Creld2
Creld2	3	0.00427781	BL6 4w	Core matrisome	ECM Glycoproteins	member	0.00154667	TRUE	TRUE	FALSE	TRUE	167	Creld2
Creld2	3	0.00427781	CD1 4w	Core matrisome	ECM Glycoproteins	member	0.00206417	TRUE	TRUE	FALSE	TRUE	168	Creld2
Serpinb2	3	0.00409493	BL6 21w	Matrisome-associated	ECM Regulators	member	0.00106669	TRUE	TRUE	FALSE	TRUE	169	Serpinb2
Serpinb2	3	0.00409493	BL6 4w	Matrisome-associated	ECM Regulators	member	0.00136069	TRUE	TRUE	FALSE	TRUE	170	Serpinb2
Serpinb2	3	0.00409493	CD1 4w	Matrisome-associated	ECM Regulators	member	0.00166754	TRUE	TRUE	FALSE	TRUE	171	Serpinb2
Fga	3	0.00370168	BL6 21w	Core matrisome	ECM Glycoproteins	member	0.000460773	TRUE	TRUE	FALSE	TRUE	172	Fga
Fga	3	0.00370168	BL6 4w	Core matrisome	ECM Glycoproteins	member	0.00167327	TRUE	TRUE	FALSE	TRUE	173	Fga
Fga	3	0.00370168	CD1 4w	Core matrisome	ECM Glycoproteins	member	0.00156764	TRUE	TRUE	FALSE	TRUE	174	Fga
S100a4	3	0.0032993	BL6 21w	Matrisome-associated	Secreted Factors	member	0.00054175	TRUE	TRUE	FALSE	TRUE	175	S100a4
S100a4	3	0.0032993	BL6 4w	Matrisome-associated	Secreted Factors	member	0.000893867	TRUE	TRUE	FALSE	TRUE	176	S100a4
S100a4	3	0.0032993	CD1 4w	Matrisome-associated	Secreted Factors	member	0.00186369	TRUE	TRUE	FALSE	TRUE	177	S100a4
Cstb	3	0.00322072	BL6 21w	Matrisome-associated	ECM Regulators	member	0.00164029	TRUE	TRUE	FALSE	TRUE	178	Cstb
Cstb	3	0.00322072	BL6 4w	Matrisome-associated	ECM Regulators	member	0.00104247	TRUE	TRUE	FALSE	TRUE	179	Cstb
Cstb	3	0.00322072	CD1 4w	Matrisome-associated	ECM Regulators	member	0.000537962	TRUE	TRUE	FALSE	TRUE	180	Cstb
Ctsc	3	0.00301231	BL6 21w	Matrisome-associated	ECM Regulators	member	0.000891946	TRUE	TRUE	FALSE	TRUE	181	Ctsc
Ctsc	3	0.00301231	BL6 4w	Matrisome-associated	ECM Regulators	member	0.00152198	TRUE	TRUE	FALSE	TRUE	182	Ctsc
Ctsc	3	0.00301231	CD1 4w	Matrisome-associated	ECM Regulators	member	0.000598389	TRUE	TRUE	FALSE	TRUE	183	Ctsc
Tnc	3	0.00294409	BL6 21w	Core matrisome	ECM Glycoproteins	member	0.000521686	TRUE	TRUE	FALSE	TRUE	184	Tnc
Tnc	3	0.00294409	BL6 4w	Core matrisome	ECM Glycoproteins	member	0.00171441	TRUE	TRUE	FALSE	TRUE	185	Tnc
Tnc	3	0.00294409	CD1 4w	Core matrisome	ECM Glycoproteins	member	0.00070799	TRUE	TRUE	FALSE	TRUE	186	Tnc
Chad	3	0.00291553	BL6 21w	Core matrisome	Proteoglycans	member	0.000481232	TRUE	TRUE	FALSE	TRUE	187	Chad
Chad	3	0.00291553	BL6 4w	Core matrisome	Proteoglycans	member	0.00154922	TRUE	TRUE	FALSE	TRUE	188	Chad
Chad	3	0.00291553	CD1 4w	Core matrisome	Proteoglycans	member	0.000885075	TRUE	TRUE	FALSE	TRUE	189	Chad
Dmbt1	3	0.00289409	BL6 21w	Core matrisome	ECM Glycoproteins	member	0.000717011	TRUE	TRUE	FALSE	TRUE	190	Dmbt1
Dmbt1	3	0.00289409	BL6 4w	Core matrisome	ECM Glycoproteins	member	0.00155942	TRUE	TRUE	FALSE	TRUE	191	Dmbt1
Dmbt1	3	0.00289409	CD1 4w	Core matrisome	ECM Glycoproteins	member	0.000617658	TRUE	TRUE	FALSE	TRUE	192	Dmbt1
Agrn	3	0.00264427	BL6 21w	Core matrisome	ECM Glycoproteins	member	0.000511867	TRUE	TRUE	FALSE	TRUE	193	Agrn
Agrn	3	0.00264427	BL6 4w	Core matrisome	ECM Glycoproteins	member	0.00132914	TRUE	TRUE	FALSE	TRUE	194	Agrn
Agrn	3	0.00264427	CD1 4w	Core matrisome	ECM Glycoproteins	member	0.00080326	TRUE	TRUE	FALSE	TRUE	195	Agrn
Serpinb12	3	0.00258696	BL6 21w	Matrisome-associated	ECM Regulators	member	0.0014599	TRUE	TRUE	FALSE	TRUE	196	Serpinb12
Serpinb12	3	0.00258696	BL6 4w	Matrisome-associated	ECM Regulators	member	0.000537208	TRUE	TRUE	FALSE	TRUE	197	Serpinb12
Serpinb12	3	0.00258696	CD1 4w	Matrisome-associated	ECM Regulators	member	0.000589851	TRUE	TRUE	FALSE	TRUE	198	Serpinb12
Bgn	2	0.0262602	BL6 21w	Core matrisome	Proteoglycans	member	0.000133641	TRUE	FALSE	FALSE	TRUE	199	Bgn
Bgn	2	0.0262602	BL6 4w	Core matrisome	Proteoglycans	member	0.0228459	TRUE	TRUE	FALSE	TRUE	200	Bgn
Bgn	2	0.0262602	CD1 4w	Core matrisome	Proteoglycans	member	0.00328071	TRUE	TRUE	FALSE	TRUE	201	Bgn
Mgp	2	0.0204965	BL6 21w	Core matrisome	ECM Glycoproteins	member	0.000172047	TRUE	FALSE	FALSE	TRUE	202	Mgp
Mgp	2	0.0204965	BL6 4w	Core matrisome	ECM Glycoproteins	member	0.0198093	TRUE	TRUE	FALSE	TRUE	203	Mgp
Mgp	2	0.0204965	CD1 4w	Core matrisome	ECM Glycoproteins	member	0.000515127	TRUE	TRUE	FALSE	TRUE	204	Mgp
Nid1	2	0.0178154	BL6 21w	Core matrisome	ECM Glycoproteins	member	0.000297677	TRUE	FALSE	FALSE	TRUE	205	Nid1
Nid1	2	0.0178154	BL6 4w	Core matrisome	ECM Glycoproteins	member	0.0154872	TRUE	TRUE	FALSE	TRUE	206	Nid1
Nid1	2	0.0178154	CD1 4w	Core matrisome	ECM Glycoproteins	member	0.00203053	TRUE	TRUE	FALSE	TRUE	207	Nid1
Comp	2	0.0127779	BL6 21w	Core matrisome	ECM Glycoproteins	member	0.000180421	TRUE	FALSE	FALSE	TRUE	208	Comp
Comp	2	0.0127779	BL6 4w	Core matrisome	ECM Glycoproteins	member	0.00675511	TRUE	TRUE	FALSE	TRUE	209	Comp
Comp	2	0.0127779	CD1 4w	Core matrisome	ECM Glycoproteins	member	0.00584238	TRUE	TRUE	FALSE	TRUE	210	Comp
Cela3b	2	0.0118502	BL6 21w	Matrisome-associated	ECM Regulators	member	7.92226e-05	TRUE	FALSE	FALSE	TRUE	211	Cela3b
Cela3b	2	0.0118502	BL6 4w	Matrisome-associated	ECM Regulators	member	0.0106421	TRUE	TRUE	FALSE	TRUE	212	Cela3b
Cela3b	2	0.0118502	CD1 4w	Matrisome-associated	ECM Regulators	member	0.00112886	TRUE	TRUE	FALSE	TRUE	213	Cela3b
Ctsd	2	0.0067436	BL6 4w	Matrisome-associated	ECM Regulators	member	0.00623367	TRUE	TRUE	FALSE	TRUE	214	Ctsd
Ctsd	2	0.0067436	CD1 4w	Matrisome-associated	ECM Regulators	member	0.000509931	TRUE	TRUE	FALSE	TRUE	215	Ctsd
Fmod	2	0.00631669	BL6 4w	Core matrisome	Proteoglycans	member	0.00586087	TRUE	TRUE	FALSE	TRUE	216	Fmod
Fmod	2	0.00631669	CD1 4w	Core matrisome	Proteoglycans	member	0.000455818	TRUE	TRUE	FALSE	TRUE	217	Fmod
Plg	2	0.0056325	BL6 21w	Matrisome-associated	ECM Regulators	member	0.000134895	TRUE	FALSE	FALSE	TRUE	218	Plg
Plg	2	0.0056325	BL6 4w	Matrisome-associated	ECM Regulators	member	0.00422296	TRUE	TRUE	FALSE	TRUE	219	Plg
Plg	2	0.0056325	CD1 4w	Matrisome-associated	ECM Regulators	member	0.00127464	TRUE	TRUE	FALSE	TRUE	220	Plg
Cela1	2	0.00530113	BL6 21w	Matrisome-associated	ECM Regulators	member	0.00011683	TRUE	FALSE	FALSE	TRUE	221	Cela1
Cela1	2	0.00530113	BL6 4w	Matrisome-associated	ECM Regulators	member	0.00341475	TRUE	TRUE	FALSE	TRUE	222	Cela1
Cela1	2	0.00530113	CD1 4w	Matrisome-associated	ECM Regulators	member	0.00176955	TRUE	TRUE	FALSE	TRUE	223	Cela1
Fgb	2	0.00518345	BL6 21w	Core matrisome	ECM Glycoproteins	member	0.000104006	TRUE	FALSE	FALSE	TRUE	224	Fgb
Fgb	2	0.00518345	BL6 4w	Core matrisome	ECM Glycoproteins	member	0.00402083	TRUE	TRUE	FALSE	TRUE	225	Fgb
Fgb	2	0.00518345	CD1 4w	Core matrisome	ECM Glycoproteins	member	0.00105862	TRUE	TRUE	FALSE	TRUE	226	Fgb
Lamb2	2	0.00478817	BL6 21w	Core matrisome	ECM Glycoproteins	member	0.000152959	TRUE	FALSE	FALSE	TRUE	227	Lamb2
Lamb2	2	0.00478817	BL6 4w	Core matrisome	ECM Glycoproteins	member	0.00295788	TRUE	TRUE	FALSE	TRUE	228	Lamb2
Lamb2	2	0.00478817	CD1 4w	Core matrisome	ECM Glycoproteins	member	0.00167733	TRUE	TRUE	FALSE	TRUE	229	Lamb2
Sparc	2	0.00459921	BL6 21w	Core matrisome	ECM Glycoproteins	member	8.67287e-05	TRUE	FALSE	FALSE	TRUE	230	Sparc
Sparc	2	0.00459921	BL6 4w	Core matrisome	ECM Glycoproteins	member	0.00266265	TRUE	TRUE	FALSE	TRUE	231	Sparc
Sparc	2	0.00459921	CD1 4w	Core matrisome	ECM Glycoproteins	member	0.00184983	TRUE	TRUE	FALSE	TRUE	232	Sparc
Fgg	2	0.00414703	BL6 21w	Core matrisome	ECM Glycoproteins	member	0.000134569	TRUE	FALSE	FALSE	TRUE	233	Fgg
Fgg	2	0.00414703	BL6 4w	Core matrisome	ECM Glycoproteins	member	0.00275231	TRUE	TRUE	FALSE	TRUE	234	Fgg
Fgg	2	0.00414703	CD1 4w	Core matrisome	ECM Glycoproteins	member	0.00126015	TRUE	TRUE	FALSE	TRUE	235	Fgg
Anxa7	2	0.00401722	BL6 21w	Matrisome-associated	ECM-affiliated Proteins	member	0.000338942	TRUE	FALSE	FALSE	TRUE	236	Anxa7
Anxa7	2	0.00401722	BL6 4w	Matrisome-associated	ECM-affiliated Proteins	member	0.0010418	TRUE	TRUE	FALSE	TRUE	237	Anxa7
Anxa7	2	0.00401722	CD1 4w	Matrisome-associated	ECM-affiliated Proteins	member	0.00263648	TRUE	TRUE	FALSE	TRUE	238	Anxa7
Fn1	2	0.00349428	BL6 21w	Core matrisome	ECM Glycoproteins	member	0.00016799	TRUE	FALSE	FALSE	TRUE	239	Fn1
Fn1	2	0.00349428	BL6 4w	Core matrisome	ECM Glycoproteins	member	0.00147168	TRUE	TRUE	FALSE	TRUE	240	Fn1
Fn1	2	0.00349428	CD1 4w	Core matrisome	ECM Glycoproteins	member	0.00185461	TRUE	TRUE	FALSE	TRUE	241	Fn1
S100a10	2	0.00288457	BL6 21w	Matrisome-associated	Secreted Factors	member	0.000339833	TRUE	FALSE	FALSE	TRUE	242	S100a10
S100a10	2	0.00288457	BL6 4w	Matrisome-associated	Secreted Factors	member	0.00191421	TRUE	TRUE	FALSE	TRUE	243	S100a10
S100a10	2	0.00288457	CD1 4w	Matrisome-associated	Secreted Factors	member	0.000630519	TRUE	TRUE	FALSE	TRUE	244	S100a10
Col11a2	2	0.0023936	BL6 21w	Core matrisome	Collagens	member	0.000344143	TRUE	FALSE	FALSE	TRUE	245	Col11a2
Col11a2	2	0.0023936	BL6 4w	Core matrisome	Collagens	member	0.00140715	TRUE	TRUE	FALSE	TRUE	246	Col11a2
Col11a2	2	0.0023936	CD1 4w	Core matrisome	Collagens	member	0.000642315	TRUE	TRUE	FALSE	TRUE	247	Col11a2
Thbs4	2	0.00231837	BL6 21w	Core matrisome	ECM Glycoproteins	member	2.95513e-05	TRUE	FALSE	FALSE	TRUE	248	Thbs4
Thbs4	2	0.00231837	BL6 4w	Core matrisome	ECM Glycoproteins	member	0.00158426	TRUE	TRUE	FALSE	TRUE	249	Thbs4
Thbs4	2	0.00231837	CD1 4w	Core matrisome	ECM Glycoproteins	member	0.000704561	TRUE	TRUE	FALSE	TRUE	250	Thbs4
Flg2	2	0.00214733	BL6 21w	Matrisome-associated	Secreted Factors	member	2.93408e-05	TRUE	FALSE	FALSE	TRUE	251	Flg2
Flg2	2	0.00214733	BL6 4w	Matrisome-associated	Secreted Factors	member	0.00170358	TRUE	TRUE	FALSE	TRUE	252	Flg2
Flg2	2	0.00214733	CD1 4w	Matrisome-associated	Secreted Factors	member	0.000414413	TRUE	TRUE	FALSE	TRUE	253	Flg2
Lama5	2	0.00210312	BL6 21w	Core matrisome	ECM Glycoproteins	member	5.87942e-05	TRUE	FALSE	FALSE	TRUE	254	Lama5
Lama5	2	0.00210312	BL6 4w	Core matrisome	ECM Glycoproteins	member	0.00168281	TRUE	TRUE	FALSE	TRUE	255	Lama5
Lama5	2	0.00210312	CD1 4w	Core matrisome	ECM Glycoproteins	member	0.000361519	TRUE	TRUE	FALSE	TRUE	256	Lama5
Ogn	2	0.00206225	BL6 21w	Core matrisome	Proteoglycans	member	0.000119225	TRUE	FALSE	FALSE	TRUE	257	Ogn
Ogn	2	0.00206225	BL6 4w	Core matrisome	Proteoglycans	member	0.000843485	TRUE	TRUE	FALSE	TRUE	258	Ogn
Ogn	2	0.00206225	CD1 4w	Core matrisome	Proteoglycans	member	0.00109954	TRUE	TRUE	FALSE	TRUE	259	Ogn
Vtn	2	0.00174193	BL6 21w	Core matrisome	ECM Glycoproteins	member	0.000153112	TRUE	FALSE	FALSE	TRUE	260	Vtn
Vtn	2	0.00174193	BL6 4w	Core matrisome	ECM Glycoproteins	member	0.00111057	TRUE	TRUE	FALSE	TRUE	261	Vtn
Vtn	2	0.00174193	CD1 4w	Core matrisome	ECM Glycoproteins	member	0.000478245	TRUE	TRUE	FALSE	TRUE	262	Vtn
Ltbp4	2	0.001676	BL6 21w	Core matrisome	ECM Glycoproteins	member	1.89793e-05	TRUE	FALSE	FALSE	TRUE	263	Ltbp4
Ltbp4	2	0.001676	BL6 4w	Core matrisome	ECM Glycoproteins	member	0.00119295	TRUE	TRUE	FALSE	TRUE	264	Ltbp4
Ltbp4	2	0.001676	CD1 4w	Core matrisome	ECM Glycoproteins	member	0.00046407	TRUE	TRUE	FALSE	TRUE	265	Ltbp4
Col8a1	2	0.00159747	BL6 21w	Core matrisome	Collagens	member	0.000519758	TRUE	TRUE	FALSE	TRUE	266	Col8a1
Col8a1	2	0.00159747	BL6 4w	Core matrisome	Collagens	member	0.000730317	TRUE	TRUE	FALSE	TRUE	267	Col8a1
Col8a1	2	0.00159747	CD1 4w	Core matrisome	Collagens	member	0.000347398	TRUE	FALSE	FALSE	TRUE	268	Col8a1
Ibsp	2	0.00141502	BL6 4w	Core matrisome	ECM Glycoproteins	member	0.000488079	TRUE	TRUE	FALSE	TRUE	269	Ibsp
Ibsp	2	0.00141502	CD1 4w	Core matrisome	ECM Glycoproteins	member	0.000926944	TRUE	TRUE	FALSE	TRUE	270	Ibsp
Cstdc6	2	0.00138143	BL6 21w	Matrisome-associated	ECM Regulators	member	0.000311099	TRUE	FALSE	FALSE	TRUE	271	Cstdc6
Cstdc6	2	0.00138143	BL6 4w	Matrisome-associated	ECM Regulators	member	0.000394002	TRUE	TRUE	FALSE	TRUE	272	Cstdc6
Cstdc6	2	0.00138143	CD1 4w	Matrisome-associated	ECM Regulators	member	0.000676332	TRUE	TRUE	FALSE	TRUE	273	Cstdc6
Kng1	2	0.00135834	BL6 21w	Matrisome-associated	ECM Regulators	member	5.4831e-05	TRUE	FALSE	FALSE	TRUE	274	Kng1
Kng1	2	0.00135834	BL6 4w	Matrisome-associated	ECM Regulators	member	0.000877085	TRUE	TRUE	FALSE	TRUE	275	Kng1
Kng1	2	0.00135834	CD1 4w	Matrisome-associated	ECM Regulators	member	0.000426426	TRUE	TRUE	FALSE	TRUE	276	Kng1
Spp1	2	0.00134411	BL6 21w	Core matrisome	ECM Glycoproteins	member	3.88968e-05	TRUE	FALSE	FALSE	TRUE	277	Spp1
Spp1	2	0.00134411	BL6 4w	Core matrisome	ECM Glycoproteins	member	0.000723811	TRUE	TRUE	FALSE	TRUE	278	Spp1
Spp1	2	0.00134411	CD1 4w	Core matrisome	ECM Glycoproteins	member	0.0005814	TRUE	TRUE	FALSE	TRUE	279	Spp1
Col28a1	2	0.00119566	BL6 21w	Core matrisome	Collagens	member	0.000477786	TRUE	TRUE	FALSE	TRUE	280	Col28a1
Col28a1	2	0.00119566	BL6 4w	Core matrisome	Collagens	member	0.000432468	TRUE	TRUE	FALSE	TRUE	281	Col28a1
Col28a1	2	0.00119566	CD1 4w	Core matrisome	Collagens	member	0.000285402	TRUE	FALSE	FALSE	TRUE	282	Col28a1
Serpina1e	1	0.00439819	BL6 21w	Matrisome-associated	ECM Regulators	member	0.00017492	TRUE	FALSE	FALSE	TRUE	283	Serpina1e
Serpina1e	1	0.00439819	BL6 4w	Matrisome-associated	ECM Regulators	member	0.00422327	TRUE	TRUE	FALSE	TRUE	284	Serpina1e
S100a8	1	0.00423227	BL6 21w	Matrisome-associated	Secreted Factors	member	0.000144677	TRUE	FALSE	FALSE	TRUE	285	S100a8
S100a8	1	0.00423227	CD1 4w	Matrisome-associated	Secreted Factors	member	0.00408759	TRUE	TRUE	FALSE	TRUE	286	S100a8
Col12a1	1	0.00322386	BL6 21w	Core matrisome	Collagens	member	9.97562e-05	TRUE	FALSE	FALSE	TRUE	287	Col12a1
Col12a1	1	0.00322386	BL6 4w	Core matrisome	Collagens	member	0.00280917	TRUE	TRUE	FALSE	TRUE	288	Col12a1
Col12a1	1	0.00322386	CD1 4w	Core matrisome	Collagens	member	0.000314943	TRUE	FALSE	FALSE	TRUE	289	Col12a1
Col14a1	1	0.00298504	BL6 4w	Core matrisome	Collagens	member	0.00292482	TRUE	TRUE	FALSE	TRUE	290	Col14a1
Col14a1	1	0.00298504	CD1 4w	Core matrisome	Collagens	member	6.02239e-05	TRUE	FALSE	FALSE	TRUE	291	Col14a1
Anxa8	1	0.00293763	BL6 4w	Matrisome-associated	ECM-affiliated Proteins	member	0.00279418	TRUE	TRUE	FALSE	TRUE	292	Anxa8
Anxa8	1	0.00293763	CD1 4w	Matrisome-associated	ECM-affiliated Proteins	member	0.000143451	TRUE	FALSE	FALSE	TRUE	293	Anxa8
Postn	1	0.00255135	BL6 21w	Core matrisome	ECM Glycoproteins	member	3.91365e-05	TRUE	FALSE	FALSE	TRUE	294	Postn
Postn	1	0.00255135	BL6 4w	Core matrisome	ECM Glycoproteins	member	0.00220079	TRUE	TRUE	FALSE	TRUE	295	Postn
Postn	1	0.00255135	CD1 4w	Core matrisome	ECM Glycoproteins	member	0.000311429	TRUE	FALSE	FALSE	TRUE	296	Postn
Ctss	1	0.00232587	BL6 21w	Matrisome-associated	ECM Regulators	member	0.00195522	TRUE	TRUE	FALSE	TRUE	297	Ctss
Ctss	1	0.00232587	BL6 4w	Matrisome-associated	ECM Regulators	member	0.000123161	TRUE	FALSE	FALSE	TRUE	298	Ctss
Ctss	1	0.00232587	CD1 4w	Matrisome-associated	ECM Regulators	member	0.000247491	TRUE	FALSE	FALSE	TRUE	299	Ctss
S100g	1	0.0022704	BL6 4w	Matrisome-associated	Secreted Factors	member	0.00202877	TRUE	TRUE	FALSE	TRUE	300	S100g
S100g	1	0.0022704	CD1 4w	Matrisome-associated	Secreted Factors	member	0.000241638	TRUE	FALSE	FALSE	TRUE	301	S100g
Mep1b	1	0.00219806	BL6 21w	Matrisome-associated	ECM Regulators	member	3.1691e-05	TRUE	FALSE	FALSE	TRUE	302	Mep1b
Mep1b	1	0.00219806	BL6 4w	Matrisome-associated	ECM Regulators	member	0.00201832	TRUE	TRUE	FALSE	TRUE	303	Mep1b
Mep1b	1	0.00219806	CD1 4w	Matrisome-associated	ECM Regulators	member	0.000148052	TRUE	FALSE	FALSE	TRUE	304	Mep1b
Ctsz	1	0.00216339	BL6 4w	Matrisome-associated	ECM Regulators	member	0.00184133	TRUE	TRUE	FALSE	TRUE	305	Ctsz
Ctsz	1	0.00216339	CD1 4w	Matrisome-associated	ECM Regulators	member	0.000322062	TRUE	FALSE	FALSE	TRUE	306	Ctsz
Kera	1	0.00181327	BL6 4w	Core matrisome	Proteoglycans	member	0.0017322	TRUE	TRUE	FALSE	TRUE	307	Kera
Kera	1	0.00181327	CD1 4w	Core matrisome	Proteoglycans	member	8.10665e-05	TRUE	FALSE	FALSE	TRUE	308	Kera
Mep1a	1	0.00177694	BL6 21w	Matrisome-associated	ECM Regulators	member	6.04249e-05	TRUE	FALSE	FALSE	TRUE	309	Mep1a
Mep1a	1	0.00177694	BL6 4w	Matrisome-associated	ECM Regulators	member	0.00160691	TRUE	TRUE	FALSE	TRUE	310	Mep1a
Mep1a	1	0.00177694	CD1 4w	Matrisome-associated	ECM Regulators	member	0.000109607	TRUE	FALSE	FALSE	TRUE	311	Mep1a
Prss3	1	0.00177612	BL6 4w	Matrisome-associated	ECM Regulators	member	0.00177612	TRUE	TRUE	FALSE	TRUE	312	Prss3
Mfge8	1	0.00173703	BL6 21w	Core matrisome	ECM Glycoproteins	member	9.67072e-05	TRUE	FALSE	FALSE	TRUE	313	Mfge8
Mfge8	1	0.00173703	BL6 4w	Core matrisome	ECM Glycoproteins	member	0.00130409	TRUE	TRUE	FALSE	TRUE	314	Mfge8
Mfge8	1	0.00173703	CD1 4w	Core matrisome	ECM Glycoproteins	member	0.000336233	TRUE	FALSE	FALSE	TRUE	315	Mfge8
Tgm2	1	0.00167189	BL6 21w	Matrisome-associated	ECM Regulators	member	5.30624e-05	TRUE	FALSE	FALSE	TRUE	316	Tgm2
Tgm2	1	0.00167189	BL6 4w	Matrisome-associated	ECM Regulators	member	0.00126701	TRUE	TRUE	FALSE	TRUE	317	Tgm2
Tgm2	1	0.00167189	CD1 4w	Matrisome-associated	ECM Regulators	member	0.000351813	TRUE	FALSE	FALSE	TRUE	318	Tgm2
Serpinb3b	1	0.0014097	BL6 21w	Matrisome-associated	ECM Regulators	member	1.40473e-05	TRUE	FALSE	FALSE	FALSE	319	Serpinb3b
Serpinb3b	1	0.0014097	BL6 4w	Matrisome-associated	ECM Regulators	member	1.10652e-05	TRUE	FALSE	FALSE	FALSE	320	Serpinb3b
Serpinb3b	1	0.0014097	CD1 4w	Matrisome-associated	ECM Regulators	member	0.00138458	TRUE	TRUE	FALSE	TRUE	321	Serpinb3b
Efemp1	1	0.00138379	BL6 21w	Core matrisome	ECM Glycoproteins	member	5.18985e-05	TRUE	FALSE	FALSE	TRUE	322	Efemp1
Efemp1	1	0.00138379	BL6 4w	Core matrisome	ECM Glycoproteins	member	0.00100415	TRUE	TRUE	FALSE	TRUE	323	Efemp1
Efemp1	1	0.00138379	CD1 4w	Core matrisome	ECM Glycoproteins	member	0.000327732	TRUE	FALSE	FALSE	TRUE	324	Efemp1
Lgals1	1	0.00129652	BL6 21w	Matrisome-associated	ECM-affiliated Proteins	member	8.10204e-05	TRUE	FALSE	FALSE	TRUE	325	Lgals1
Lgals1	1	0.00129652	BL6 4w	Matrisome-associated	ECM-affiliated Proteins	member	0.00027461	TRUE	FALSE	FALSE	TRUE	326	Lgals1
Lgals1	1	0.00129652	CD1 4w	Matrisome-associated	ECM-affiliated Proteins	member	0.000940886	TRUE	TRUE	FALSE	TRUE	327	Lgals1
Anxa3	1	0.00127954	BL6 21w	Matrisome-associated	ECM-affiliated Proteins	member	0.000129177	TRUE	FALSE	FALSE	TRUE	328	Anxa3
Anxa3	1	0.00127954	BL6 4w	Matrisome-associated	ECM-affiliated Proteins	member	0.0011007	TRUE	TRUE	FALSE	TRUE	329	Anxa3
Anxa3	1	0.00127954	CD1 4w	Matrisome-associated	ECM-affiliated Proteins	member	4.96612e-05	TRUE	FALSE	FALSE	TRUE	330	Anxa3
Npnt	1	0.00127664	BL6 21w	Core matrisome	ECM Glycoproteins	member	0.000302755	TRUE	FALSE	FALSE	TRUE	331	Npnt
Npnt	1	0.00127664	BL6 4w	Core matrisome	ECM Glycoproteins	member	0.000210812	TRUE	FALSE	FALSE	TRUE	332	Npnt
Npnt	1	0.00127664	CD1 4w	Core matrisome	ECM Glycoproteins	member	0.000763069	TRUE	TRUE	FALSE	TRUE	333	Npnt
Col6a6	1	0.00116661	BL6 21w	Core matrisome	Collagens	member	5.18551e-05	TRUE	FALSE	FALSE	TRUE	334	Col6a6
Col6a6	1	0.00116661	BL6 4w	Core matrisome	Collagens	member	0.000941186	TRUE	TRUE	FALSE	TRUE	335	Col6a6
Col6a6	1	0.00116661	CD1 4w	Core matrisome	Collagens	member	0.000173566	TRUE	FALSE	FALSE	TRUE	336	Col6a6
Serpinf2	1	0.00111392	BL6 21w	Matrisome-associated	ECM Regulators	member	1.41595e-05	TRUE	FALSE	FALSE	FALSE	337	Serpinf2
Serpinf2	1	0.00111392	BL6 4w	Matrisome-associated	ECM Regulators	member	0.00106647	TRUE	TRUE	FALSE	TRUE	338	Serpinf2
Serpinf2	1	0.00111392	CD1 4w	Matrisome-associated	ECM Regulators	member	3.32839e-05	TRUE	FALSE	FALSE	TRUE	339	Serpinf2
Tgm3	1	0.00111027	BL6 21w	Matrisome-associated	ECM Regulators	member	4.74637e-05	TRUE	FALSE	FALSE	TRUE	340	Tgm3
Tgm3	1	0.00111027	BL6 4w	Matrisome-associated	ECM Regulators	member	0.000913184	TRUE	TRUE	FALSE	TRUE	341	Tgm3
Tgm3	1	0.00111027	CD1 4w	Matrisome-associated	ECM Regulators	member	0.000149623	TRUE	FALSE	FALSE	TRUE	342	Tgm3
Nid2	1	0.00107387	BL6 21w	Core matrisome	ECM Glycoproteins	member	1.18577e-05	TRUE	FALSE	FALSE	FALSE	343	Nid2
Nid2	1	0.00107387	BL6 4w	Core matrisome	ECM Glycoproteins	member	0.000992948	TRUE	TRUE	FALSE	TRUE	344	Nid2
Nid2	1	0.00107387	CD1 4w	Core matrisome	ECM Glycoproteins	member	6.90645e-05	TRUE	FALSE	FALSE	TRUE	345	Nid2
Ctsh	1	0.00103725	BL6 21w	Matrisome-associated	ECM Regulators	member	0.000269615	TRUE	FALSE	FALSE	TRUE	346	Ctsh
Ctsh	1	0.00103725	BL6 4w	Matrisome-associated	ECM Regulators	member	0.000651047	TRUE	TRUE	FALSE	TRUE	347	Ctsh
Ctsh	1	0.00103725	CD1 4w	Matrisome-associated	ECM Regulators	member	0.000116591	TRUE	FALSE	FALSE	TRUE	348	Ctsh
Stfa1	1	0.00101477	BL6 4w	Matrisome-associated	ECM Regulators	member	0.000911939	TRUE	TRUE	FALSE	TRUE	349	Stfa1
Stfa1	1	0.00101477	CD1 4w	Matrisome-associated	ECM Regulators	member	0.000102832	TRUE	FALSE	FALSE	TRUE	350	Stfa1
Prelp	1	0.00101445	BL6 21w	Core matrisome	Proteoglycans	member	0.000103938	TRUE	FALSE	FALSE	TRUE	351	Prelp
Prelp	1	0.00101445	BL6 4w	Core matrisome	Proteoglycans	member	0.000587848	TRUE	TRUE	FALSE	TRUE	352	Prelp
Prelp	1	0.00101445	CD1 4w	Core matrisome	Proteoglycans	member	0.000322667	TRUE	FALSE	FALSE	TRUE	353	Prelp
Ctsl	1	0.0010043	BL6 21w	Matrisome-associated	ECM Regulators	member	0.000192599	TRUE	FALSE	FALSE	TRUE	354	Ctsl
Ctsl	1	0.0010043	BL6 4w	Matrisome-associated	ECM Regulators	member	0.000619299	TRUE	TRUE	FALSE	TRUE	355	Ctsl
Ctsl	1	0.0010043	CD1 4w	Matrisome-associated	ECM Regulators	member	0.000192406	TRUE	FALSE	FALSE	TRUE	356	Ctsl
Col5a3	1	0.000998453	BL6 21w	Core matrisome	Collagens	member	0.000560231	TRUE	TRUE	FALSE	TRUE	357	Col5a3
Col5a3	1	0.000998453	BL6 4w	Core matrisome	Collagens	member	0.000188496	TRUE	FALSE	FALSE	TRUE	358	Col5a3
Col5a3	1	0.000998453	CD1 4w	Core matrisome	Collagens	member	0.000249726	TRUE	FALSE	FALSE	TRUE	359	Col5a3
Crnn	1	0.000905524	BL6 4w	Matrisome-associated	Secreted Factors	member	0.000905524	TRUE	TRUE	FALSE	TRUE	360	Crnn
Col9a3	1	0.000869647	BL6 4w	Core matrisome	Collagens	member	0.000795022	TRUE	TRUE	FALSE	TRUE	361	Col9a3
Col9a3	1	0.000869647	CD1 4w	Core matrisome	Collagens	member	7.46251e-05	TRUE	FALSE	FALSE	TRUE	362	Col9a3
Cilp2	1	0.000837832	BL6 4w	Core matrisome	ECM Glycoproteins	member	0.000617868	TRUE	TRUE	FALSE	TRUE	363	Cilp2
Cilp2	1	0.000837832	CD1 4w	Core matrisome	ECM Glycoproteins	member	0.000219964	TRUE	FALSE	FALSE	TRUE	364	Cilp2
Muc5b	1	0.000806595	BL6 21w	Matrisome-associated	ECM-affiliated Proteins	member	0.000101559	TRUE	FALSE	FALSE	TRUE	365	Muc5b
Muc5b	1	0.000806595	BL6 4w	Matrisome-associated	ECM-affiliated Proteins	member	0.000564241	TRUE	TRUE	FALSE	TRUE	366	Muc5b
Muc5b	1	0.000806595	CD1 4w	Matrisome-associated	ECM-affiliated Proteins	member	0.000140795	TRUE	FALSE	FALSE	TRUE	367	Muc5b
Tgm1	1	0.000726675	BL6 21w	Matrisome-associated	ECM Regulators	member	9.72158e-05	TRUE	FALSE	FALSE	TRUE	368	Tgm1
Tgm1	1	0.000726675	BL6 4w	Matrisome-associated	ECM Regulators	member	0.000486742	TRUE	TRUE	FALSE	TRUE	369	Tgm1
Tgm1	1	0.000726675	CD1 4w	Matrisome-associated	ECM Regulators	member	0.000142717	TRUE	FALSE	FALSE	TRUE	370	Tgm1
Lrg1	1	0.000721556	BL6 4w	Core matrisome	ECM Glycoproteins	member	0.000721556	TRUE	TRUE	FALSE	TRUE	371	Lrg1
Lama4	1	0.000710468	BL6 21w	Core matrisome	ECM Glycoproteins	member	3.28131e-05	TRUE	FALSE	FALSE	TRUE	372	Lama4
Lama4	1	0.000710468	BL6 4w	Core matrisome	ECM Glycoproteins	member	0.000612725	TRUE	TRUE	FALSE	TRUE	373	Lama4
Lama4	1	0.000710468	CD1 4w	Core matrisome	ECM Glycoproteins	member	6.49299e-05	TRUE	FALSE	FALSE	TRUE	374	Lama4
Lgals2	1	0.000639497	BL6 21w	Matrisome-associated	ECM-affiliated Proteins	member	6.03542e-05	TRUE	FALSE	FALSE	TRUE	375	Lgals2
Lgals2	1	0.000639497	BL6 4w	Matrisome-associated	ECM-affiliated Proteins	member	0.000196824	TRUE	FALSE	FALSE	TRUE	376	Lgals2
Lgals2	1	0.000639497	CD1 4w	Matrisome-associated	ECM-affiliated Proteins	member	0.000382319	TRUE	TRUE	FALSE	TRUE	377	Lgals2
Fbln1	1	0.000637174	BL6 21w	Core matrisome	ECM Glycoproteins	member	9.31854e-06	TRUE	FALSE	FALSE	FALSE	378	Fbln1
Fbln1	1	0.000637174	BL6 4w	Core matrisome	ECM Glycoproteins	member	0.000555004	TRUE	TRUE	FALSE	TRUE	379	Fbln1
Fbln1	1	0.000637174	CD1 4w	Core matrisome	ECM Glycoproteins	member	7.28517e-05	TRUE	FALSE	FALSE	TRUE	380	Fbln1
Lgals4	1	0.000625906	BL6 4w	Matrisome-associated	ECM-affiliated Proteins	member	0.000517281	TRUE	TRUE	FALSE	TRUE	381	Lgals4
Lgals4	1	0.000625906	CD1 4w	Matrisome-associated	ECM-affiliated Proteins	member	0.000108624	TRUE	FALSE	FALSE	TRUE	382	Lgals4
C1qb	1	0.000529781	BL6 4w	Matrisome-associated	ECM-affiliated Proteins	member	0.000529781	TRUE	TRUE	FALSE	TRUE	383	C1qb
Col9a1	1	0.000486916	BL6 21w	Core matrisome	Collagens	member	1.79241e-05	TRUE	FALSE	FALSE	TRUE	384	Col9a1
Col9a1	1	0.000486916	BL6 4w	Core matrisome	Collagens	member	0.000371343	TRUE	TRUE	FALSE	TRUE	385	Col9a1
Col9a1	1	0.000486916	CD1 4w	Core matrisome	Collagens	member	9.76489e-05	TRUE	FALSE	FALSE	TRUE	386	Col9a1
Efemp2	1	0.000486818	BL6 4w	Core matrisome	ECM Glycoproteins	member	0.000390978	TRUE	TRUE	FALSE	TRUE	387	Efemp2
Efemp2	1	0.000486818	CD1 4w	Core matrisome	ECM Glycoproteins	member	9.58406e-05	TRUE	FALSE	FALSE	TRUE	388	Efemp2
Matn3	1	0.000472043	BL6 4w	Core matrisome	ECM Glycoproteins	member	0.000367734	TRUE	TRUE	FALSE	TRUE	389	Matn3
Matn3	1	0.000472043	CD1 4w	Core matrisome	ECM Glycoproteins	member	0.000104308	TRUE	FALSE	FALSE	TRUE	390	Matn3
Cpn2	1	0.000467015	BL6 4w	Matrisome-associated	ECM Regulators	member	0.000467015	TRUE	TRUE	FALSE	TRUE	391	Cpn2
Lman1	1	0.000461809	BL6 4w	Matrisome-associated	ECM-affiliated Proteins	member	0.000413117	TRUE	TRUE	FALSE	TRUE	392	Lman1
Lman1	1	0.000461809	CD1 4w	Matrisome-associated	ECM-affiliated Proteins	member	4.86917e-05	TRUE	FALSE	FALSE	TRUE	393	Lman1
Col18a1	1	0.000449976	BL6 21w	Core matrisome	Collagens	member	3.47035e-06	TRUE	FALSE	FALSE	FALSE	394	Col18a1
Col18a1	1	0.000449976	BL6 4w	Core matrisome	Collagens	member	0.000429643	TRUE	TRUE	FALSE	TRUE	395	Col18a1
Col18a1	1	0.000449976	CD1 4w	Core matrisome	Collagens	member	1.68623e-05	TRUE	FALSE	FALSE	FALSE	396	Col18a1
Serpinh1	0	0.000794681	BL6 21w	Matrisome-associated	ECM Regulators	member	0.000250969	TRUE	FALSE	FALSE	TRUE	397	Serpinh1
Serpinh1	0	0.000794681	BL6 4w	Matrisome-associated	ECM Regulators	member	0.000244756	TRUE	FALSE	FALSE	TRUE	398	Serpinh1
Serpinh1	0	0.000794681	CD1 4w	Matrisome-associated	ECM Regulators	member	0.000298956	TRUE	FALSE	FALSE	TRUE	399	Serpinh1
Ctsk	0	0.000789145	BL6 21w	Matrisome-associated	ECM Regulators	member	0.000242268	TRUE	FALSE	FALSE	TRUE	400	Ctsk
Ctsk	0	0.000789145	BL6 4w	Matrisome-associated	ECM Regulators	member	0.000276726	TRUE	FALSE	FALSE	TRUE	401	Ctsk
Ctsk	0	0.000789145	CD1 4w	Matrisome-associated	ECM Regulators	member	0.000270151	TRUE	FALSE	FALSE	TRUE	402	Ctsk
Aspn	0	0.000718364	BL6 21w	Core matrisome	Proteoglycans	member	0.000103382	TRUE	FALSE	FALSE	TRUE	403	Aspn
Aspn	0	0.000718364	BL6 4w	Core matrisome	Proteoglycans	member	0.000322756	TRUE	FALSE	FALSE	TRUE	404	Aspn
Aspn	0	0.000718364	CD1 4w	Core matrisome	Proteoglycans	member	0.000292225	TRUE	FALSE	FALSE	TRUE	405	Aspn
Col7a1	0	0.00064669	BL6 21w	Core matrisome	Collagens	member	0.000296471	TRUE	FALSE	FALSE	TRUE	406	Col7a1
Col7a1	0	0.00064669	BL6 4w	Core matrisome	Collagens	member	0.000155413	TRUE	FALSE	FALSE	TRUE	407	Col7a1
Col7a1	0	0.00064669	CD1 4w	Core matrisome	Collagens	member	0.000194806	TRUE	FALSE	FALSE	TRUE	408	Col7a1
Col4a5	0	0.000610253	BL6 21w	Core matrisome	Collagens	member	0.000185634	TRUE	FALSE	FALSE	TRUE	409	Col4a5
Col4a5	0	0.000610253	BL6 4w	Core matrisome	Collagens	member	0.000254148	TRUE	FALSE	FALSE	TRUE	410	Col4a5
Col4a5	0	0.000610253	CD1 4w	Core matrisome	Collagens	member	0.00017047	TRUE	FALSE	FALSE	TRUE	411	Col4a5
Cst10	0	0.000600167	BL6 4w	Matrisome-associated	ECM Regulators	member	0.000281416	TRUE	FALSE	FALSE	TRUE	412	Cst10
Cst10	0	0.000600167	CD1 4w	Matrisome-associated	ECM Regulators	member	0.000318751	TRUE	FALSE	FALSE	TRUE	413	Cst10
Serpinb9b	0	0.000538919	BL6 21w	Matrisome-associated	ECM Regulators	member	0.00013259	TRUE	FALSE	FALSE	TRUE	414	Serpinb9b
Serpinb9b	0	0.000538919	BL6 4w	Matrisome-associated	ECM Regulators	member	0.000298391	TRUE	FALSE	FALSE	TRUE	415	Serpinb9b
Serpinb9b	0	0.000538919	CD1 4w	Matrisome-associated	ECM Regulators	member	0.000107937	TRUE	FALSE	FALSE	TRUE	416	Serpinb9b
Serpinb9c	0	0.000538919	BL6 21w	Matrisome-associated	ECM Regulators	member	0.00013259	TRUE	FALSE	FALSE	TRUE	417	Serpinb9c
Serpinb9c	0	0.000538919	BL6 4w	Matrisome-associated	ECM Regulators	member	0.000298391	TRUE	FALSE	FALSE	TRUE	418	Serpinb9c
Serpinb9c	0	0.000538919	CD1 4w	Matrisome-associated	ECM Regulators	member	0.000107937	TRUE	FALSE	FALSE	TRUE	419	Serpinb9c
Adam10	0	0.000477343	BL6 21w	Matrisome-associated	ECM Regulators	member	1.98836e-05	TRUE	FALSE	FALSE	TRUE	420	Adam10
Adam10	0	0.000477343	BL6 4w	Matrisome-associated	ECM Regulators	member	0.000274237	TRUE	FALSE	FALSE	TRUE	421	Adam10
Adam10	0	0.000477343	CD1 4w	Matrisome-associated	ECM Regulators	member	0.000183223	TRUE	FALSE	FALSE	TRUE	422	Adam10
Tgfbi	0	0.000476029	BL6 4w	Core matrisome	ECM Glycoproteins	member	0.000168556	TRUE	FALSE	FALSE	TRUE	423	Tgfbi
Tgfbi	0	0.000476029	CD1 4w	Core matrisome	ECM Glycoproteins	member	0.000307473	TRUE	FALSE	FALSE	TRUE	424	Tgfbi
Col4a3	0	0.000461782	BL6 21w	Core matrisome	Collagens	member	5.31327e-05	TRUE	FALSE	FALSE	TRUE	425	Col4a3
Col4a3	0	0.000461782	BL6 4w	Core matrisome	Collagens	member	0.00024686	TRUE	FALSE	FALSE	TRUE	426	Col4a3
Col4a3	0	0.000461782	CD1 4w	Core matrisome	Collagens	member	0.00016179	TRUE	FALSE	FALSE	TRUE	427	Col4a3
Creld1	0	0.000448716	BL6 21w	Core matrisome	ECM Glycoproteins	member	1.70928e-05	TRUE	FALSE	FALSE	FALSE	428	Creld1
Creld1	0	0.000448716	BL6 4w	Core matrisome	ECM Glycoproteins	member	0.000255055	TRUE	FALSE	FALSE	TRUE	429	Creld1
Creld1	0	0.000448716	CD1 4w	Core matrisome	ECM Glycoproteins	member	0.000176568	TRUE	FALSE	FALSE	TRUE	430	Creld1
Lgalsl	0	0.000431589	BL6 4w	Matrisome-associated	ECM-affiliated Proteins	member	0.000278119	TRUE	FALSE	FALSE	TRUE	431	Lgalsl
Lgalsl	0	0.000431589	CD1 4w	Matrisome-associated	ECM-affiliated Proteins	member	0.00015347	TRUE	FALSE	FALSE	TRUE	432	Lgalsl
Col15a1	0	0.000371495	BL6 21w	Core matrisome	Collagens	member	4.42068e-05	TRUE	FALSE	FALSE	TRUE	433	Col15a1
Col15a1	0	0.000371495	BL6 4w	Core matrisome	Collagens	member	0.000266318	TRUE	FALSE	FALSE	TRUE	434	Col15a1
Col15a1	0	0.000371495	CD1 4w	Core matrisome	Collagens	member	6.09699e-05	TRUE	FALSE	FALSE	TRUE	435	Col15a1
Mbl2	0	0.00036208	BL6 4w	Matrisome-associated	ECM-affiliated Proteins	member	0.000290967	TRUE	FALSE	FALSE	TRUE	436	Mbl2
Mbl2	0	0.00036208	CD1 4w	Matrisome-associated	ECM-affiliated Proteins	member	7.11125e-05	TRUE	FALSE	FALSE	TRUE	437	Mbl2
Serpina6	0	0.000356401	BL6 21w	Matrisome-associated	ECM Regulators	member	6.60534e-05	TRUE	FALSE	FALSE	TRUE	438	Serpina6
Serpina6	0	0.000356401	BL6 4w	Matrisome-associated	ECM Regulators	member	0.000129111	TRUE	FALSE	FALSE	TRUE	439	Serpina6
Serpina6	0	0.000356401	CD1 4w	Matrisome-associated	ECM Regulators	member	0.000161237	TRUE	FALSE	FALSE	TRUE	440	Serpina6
Sftpb	0	0.000346674	BL6 4w	Matrisome-associated	ECM-affiliated Proteins	member	4.86667e-05	TRUE	FALSE	FALSE	TRUE	441	Sftpb
Sftpb	0	0.000346674	CD1 4w	Matrisome-associated	ECM-affiliated Proteins	member	0.000298007	TRUE	FALSE	FALSE	TRUE	442	Sftpb
Stfa3	0	0.000346201	BL6 4w	Matrisome-associated	ECM Regulators	member	0.000193423	TRUE	FALSE	FALSE	TRUE	443	Stfa3
Stfa3	0	0.000346201	CD1 4w	Matrisome-associated	ECM Regulators	member	0.000152778	TRUE	FALSE	FALSE	TRUE	444	Stfa3
Serpina3b	0	0.000342893	BL6 4w	Matrisome-associated	ECM Regulators	member	0.000154205	TRUE	FALSE	FALSE	TRUE	445	Serpina3b
Serpina3b	0	0.000342893	CD1 4w	Matrisome-associated	ECM Regulators	member	0.000188688	TRUE	FALSE	FALSE	TRUE	446	Serpina3b
Col16a1	0	0.00033974	BL6 21w	Core matrisome	Collagens	member	4.34673e-05	TRUE	FALSE	FALSE	TRUE	447	Col16a1
Col16a1	0	0.00033974	BL6 4w	Core matrisome	Collagens	member	0.000164925	TRUE	FALSE	FALSE	TRUE	448	Col16a1
Col16a1	0	0.00033974	CD1 4w	Core matrisome	Collagens	member	0.000131348	TRUE	FALSE	FALSE	TRUE	449	Col16a1
Col22a1	0	0.000335263	BL6 21w	Core matrisome	Collagens	member	0.000176883	TRUE	FALSE	FALSE	TRUE	450	Col22a1
Col22a1	0	0.000335263	BL6 4w	Core matrisome	Collagens	member	0.000122154	TRUE	FALSE	FALSE	TRUE	451	Col22a1
Col22a1	0	0.000335263	CD1 4w	Core matrisome	Collagens	member	3.62252e-05	TRUE	FALSE	FALSE	TRUE	452	Col22a1
Thbs3	0	0.000323898	BL6 4w	Core matrisome	ECM Glycoproteins	member	0.000275878	TRUE	FALSE	FALSE	TRUE	453	Thbs3
Thbs3	0	0.000323898	CD1 4w	Core matrisome	ECM Glycoproteins	member	4.80194e-05	TRUE	FALSE	FALSE	TRUE	454	Thbs3
Tgm6	0	0.000320386	BL6 21w	Matrisome-associated	ECM Regulators	member	4.48379e-05	TRUE	FALSE	FALSE	TRUE	455	Tgm6
Tgm6	0	0.000320386	BL6 4w	Matrisome-associated	ECM Regulators	member	0.000145569	TRUE	FALSE	FALSE	TRUE	456	Tgm6
Tgm6	0	0.000320386	CD1 4w	Matrisome-associated	ECM Regulators	member	0.000129979	TRUE	FALSE	FALSE	TRUE	457	Tgm6
Serping1	0	0.000318016	BL6 4w	Matrisome-associated	ECM Regulators	member	0.000170236	TRUE	FALSE	FALSE	TRUE	458	Serping1
Serping1	0	0.000318016	CD1 4w	Matrisome-associated	ECM Regulators	member	0.000147779	TRUE	FALSE	FALSE	TRUE	459	Serping1
Plxnb2	0	0.000315255	BL6 4w	Matrisome-associated	ECM-affiliated Proteins	member	0.000287848	TRUE	FALSE	FALSE	TRUE	460	Plxnb2
Plxnb2	0	0.000315255	CD1 4w	Matrisome-associated	ECM-affiliated Proteins	member	2.74071e-05	TRUE	FALSE	FALSE	TRUE	461	Plxnb2
Vwa5a	0	0.000307029	BL6 21w	Core matrisome	ECM Glycoproteins	member	1.16933e-05	TRUE	FALSE	FALSE	FALSE	462	Vwa5a
Vwa5a	0	0.000307029	BL6 4w	Core matrisome	ECM Glycoproteins	member	0.000179312	TRUE	FALSE	FALSE	TRUE	463	Vwa5a
Vwa5a	0	0.000307029	CD1 4w	Core matrisome	ECM Glycoproteins	member	0.000116023	TRUE	FALSE	FALSE	TRUE	464	Vwa5a
Ltbp1	0	0.000291082	BL6 21w	Core matrisome	ECM Glycoproteins	member	8.36383e-05	TRUE	FALSE	FALSE	TRUE	465	Ltbp1
Ltbp1	0	0.000291082	BL6 4w	Core matrisome	ECM Glycoproteins	member	6.34876e-05	TRUE	FALSE	FALSE	TRUE	466	Ltbp1
Ltbp1	0	0.000291082	CD1 4w	Core matrisome	ECM Glycoproteins	member	0.000143956	TRUE	FALSE	FALSE	TRUE	467	Ltbp1
Tchhl1	0	0.00029074	BL6 21w	Matrisome-associated	Secreted Factors	member	2.1356e-05	TRUE	FALSE	FALSE	TRUE	468	Tchhl1
Tchhl1	0	0.00029074	BL6 4w	Matrisome-associated	Secreted Factors	member	0.000176511	TRUE	FALSE	FALSE	TRUE	469	Tchhl1
Tchhl1	0	0.00029074	CD1 4w	Matrisome-associated	Secreted Factors	member	9.28732e-05	TRUE	FALSE	FALSE	TRUE	470	Tchhl1
Anxa13	0	0.000289146	BL6 4w	Matrisome-associated	ECM-affiliated Proteins	member	3.59608e-05	TRUE	FALSE	FALSE	TRUE	471	Anxa13
Anxa13	0	0.000289146	CD1 4w	Matrisome-associated	ECM-affiliated Proteins	member	0.000253186	TRUE	FALSE	FALSE	TRUE	472	Anxa13
Col6a4	0	0.000284605	BL6 21w	Core matrisome	Collagens	member	8.1219e-05	TRUE	FALSE	FALSE	TRUE	473	Col6a4
Col6a4	0	0.000284605	BL6 4w	Core matrisome	Collagens	member	0.000152934	TRUE	FALSE	FALSE	TRUE	474	Col6a4
Col6a4	0	0.000284605	CD1 4w	Core matrisome	Collagens	member	5.04521e-05	TRUE	FALSE	FALSE	TRUE	475	Col6a4
Col4a4	0	0.000271682	BL6 21w	Core matrisome	Collagens	member	9.92671e-05	TRUE	FALSE	FALSE	TRUE	476	Col4a4
Col4a4	0	0.000271682	BL6 4w	Core matrisome	Collagens	member	0.000104899	TRUE	FALSE	FALSE	TRUE	477	Col4a4
Col4a4	0	0.000271682	CD1 4w	Core matrisome	Collagens	member	6.75162e-05	TRUE	FALSE	FALSE	TRUE	478	Col4a4
Pcolce	0	0.000266574	BL6 4w	Core matrisome	ECM Glycoproteins	member	0.000266574	TRUE	FALSE	FALSE	TRUE	479	Pcolce
Serpinb5	0	0.000259065	BL6 21w	Matrisome-associated	ECM Regulators	member	4.02505e-05	TRUE	FALSE	FALSE	TRUE	480	Serpinb5
Serpinb5	0	0.000259065	BL6 4w	Matrisome-associated	ECM Regulators	member	0.000110381	TRUE	FALSE	FALSE	TRUE	481	Serpinb5
Serpinb5	0	0.000259065	CD1 4w	Matrisome-associated	ECM Regulators	member	0.000108433	TRUE	FALSE	FALSE	TRUE	482	Serpinb5
Serpini2	0	0.000257334	BL6 21w	Matrisome-associated	ECM Regulators	member	6.73491e-05	TRUE	FALSE	FALSE	TRUE	483	Serpini2
Serpini2	0	0.000257334	BL6 4w	Matrisome-associated	ECM Regulators	member	0.00014669	TRUE	FALSE	FALSE	TRUE	484	Serpini2
Serpini2	0	0.000257334	CD1 4w	Matrisome-associated	ECM Regulators	member	4.32952e-05	TRUE	FALSE	FALSE	TRUE	485	Serpini2
Serpind1	0	0.000255561	BL6 21w	Matrisome-associated	ECM Regulators	member	1.03373e-05	TRUE	FALSE	FALSE	FALSE	486	Serpind1
Serpind1	0	0.000255561	BL6 4w	Matrisome-associated	ECM Regulators	member	0.000184911	TRUE	FALSE	FALSE	TRUE	487	Serpind1
Serpind1	0	0.000255561	CD1 4w	Matrisome-associated	ECM Regulators	member	6.03131e-05	TRUE	FALSE	FALSE	TRUE	488	Serpind1
S100a3	0	0.000234343	BL6 21w	Matrisome-associated	Secreted Factors	member	0.00019183	TRUE	FALSE	FALSE	TRUE	489	S100a3
S100a3	0	0.000234343	BL6 4w	Matrisome-associated	Secreted Factors	member	4.25128e-05	TRUE	FALSE	FALSE	TRUE	490	S100a3
Serpinb6d	0	0.00023033	BL6 21w	Matrisome-associated	ECM Regulators	member	9.52536e-05	TRUE	FALSE	FALSE	TRUE	491	Serpinb6d
Serpinb6d	0	0.00023033	BL6 4w	Matrisome-associated	ECM Regulators	member	5.89037e-05	TRUE	FALSE	FALSE	TRUE	492	Serpinb6d
Serpinb6d	0	0.00023033	CD1 4w	Matrisome-associated	ECM Regulators	member	7.61725e-05	TRUE	FALSE	FALSE	TRUE	493	Serpinb6d
Loxl1	0	0.000226902	BL6 4w	Matrisome-associated	ECM Regulators	member	8.40477e-05	TRUE	FALSE	FALSE	TRUE	494	Loxl1
Loxl1	0	0.000226902	CD1 4w	Matrisome-associated	ECM Regulators	member	0.000142855	TRUE	FALSE	FALSE	TRUE	495	Loxl1
Lox	0	0.000219964	BL6 4w	Matrisome-associated	ECM Regulators	member	0.000119914	TRUE	FALSE	FALSE	TRUE	496	Lox
Lox	0	0.000219964	CD1 4w	Matrisome-associated	ECM Regulators	member	0.000100051	TRUE	FALSE	FALSE	TRUE	497	Lox
Megf9	0	0.00021409	BL6 21w	Matrisome-associated	Secreted Factors	member	4.55617e-05	TRUE	FALSE	FALSE	TRUE	498	Megf9
Megf9	0	0.00021409	BL6 4w	Matrisome-associated	Secreted Factors	member	0.000168528	TRUE	FALSE	FALSE	TRUE	499	Megf9
Rptn	0	0.000212304	BL6 21w	Matrisome-associated	Secreted Factors	member	2.75261e-05	TRUE	FALSE	FALSE	TRUE	500	Rptn
Rptn	0	0.000212304	BL6 4w	Matrisome-associated	Secreted Factors	member	0.0001583	TRUE	FALSE	FALSE	TRUE	501	Rptn
Rptn	0	0.000212304	CD1 4w	Matrisome-associated	Secreted Factors	member	2.64782e-05	TRUE	FALSE	FALSE	TRUE	502	Rptn
C1qa	0	0.000204353	BL6 4w	Matrisome-associated	ECM-affiliated Proteins	member	0.000204353	TRUE	FALSE	FALSE	TRUE	503	C1qa
F2	0	0.000197585	BL6 21w	Matrisome-associated	ECM Regulators	member	1.14774e-05	TRUE	FALSE	FALSE	FALSE	504	F2
F2	0	0.000197585	BL6 4w	Matrisome-associated	ECM Regulators	member	5.64052e-05	TRUE	FALSE	FALSE	TRUE	505	F2
F2	0	0.000197585	CD1 4w	Matrisome-associated	ECM Regulators	member	0.000129703	TRUE	FALSE	FALSE	TRUE	506	F2
Col8a2	0	0.00019742	BL6 21w	Core matrisome	Collagens	member	3.44046e-05	TRUE	FALSE	FALSE	TRUE	507	Col8a2
Col8a2	0	0.00019742	BL6 4w	Core matrisome	Collagens	member	8.96579e-05	TRUE	FALSE	FALSE	TRUE	508	Col8a2
Col8a2	0	0.00019742	CD1 4w	Core matrisome	Collagens	member	7.33571e-05	TRUE	FALSE	FALSE	TRUE	509	Col8a2
Mug2	0	0.000197308	CD1 4w	Matrisome-associated	ECM Regulators	member	0.000197308	TRUE	FALSE	FALSE	TRUE	510	Mug2
Itih4	0	0.000196464	BL6 4w	Matrisome-associated	ECM Regulators	member	0.000159142	TRUE	FALSE	FALSE	TRUE	511	Itih4
Itih4	0	0.000196464	CD1 4w	Matrisome-associated	ECM Regulators	member	3.73214e-05	TRUE	FALSE	FALSE	TRUE	512	Itih4
Tinagl1	0	0.000186408	BL6 21w	Core matrisome	ECM Glycoproteins	member	5.13968e-06	TRUE	FALSE	FALSE	FALSE	513	Tinagl1
Tinagl1	0	0.000186408	BL6 4w	Core matrisome	ECM Glycoproteins	member	0.000106862	TRUE	FALSE	FALSE	TRUE	514	Tinagl1
Tinagl1	0	0.000186408	CD1 4w	Core matrisome	ECM Glycoproteins	member	7.44062e-05	TRUE	FALSE	FALSE	TRUE	515	Tinagl1
Tnn	0	0.000181454	BL6 4w	Core matrisome	ECM Glycoproteins	member	0.000163675	TRUE	FALSE	FALSE	TRUE	516	Tnn
Tnn	0	0.000181454	CD1 4w	Core matrisome	ECM Glycoproteins	member	1.77793e-05	TRUE	FALSE	FALSE	TRUE	517	Tnn
Serpinb8	0	0.000179527	BL6 4w	Matrisome-associated	ECM Regulators	member	7.93301e-05	TRUE	FALSE	FALSE	TRUE	518	Serpinb8
Serpinb8	0	0.000179527	CD1 4w	Matrisome-associated	ECM Regulators	member	0.000100197	TRUE	FALSE	FALSE	TRUE	519	Serpinb8
Igfbp7	0	0.000171021	BL6 4w	Core matrisome	ECM Glycoproteins	member	0.000171021	TRUE	FALSE	FALSE	TRUE	520	Igfbp7
Lamb3	0	0.000169159	BL6 21w	Core matrisome	ECM Glycoproteins	member	2.51594e-05	TRUE	FALSE	FALSE	TRUE	521	Lamb3
Lamb3	0	0.000169159	BL6 4w	Core matrisome	ECM Glycoproteins	member	8.33832e-05	TRUE	FALSE	FALSE	TRUE	522	Lamb3
Lamb3	0	0.000169159	CD1 4w	Core matrisome	ECM Glycoproteins	member	6.0616e-05	TRUE	FALSE	FALSE	TRUE	523	Lamb3
C1qtnf3	0	0.000160541	BL6 4w	Matrisome-associated	ECM-affiliated Proteins	member	0.000160541	TRUE	FALSE	FALSE	TRUE	524	C1qtnf3
Mfap4	0	0.0001603	BL6 4w	Core matrisome	ECM Glycoproteins	member	0.0001603	TRUE	FALSE	FALSE	TRUE	525	Mfap4
Muc19	0	0.000157483	BL6 21w	Matrisome-associated	ECM-affiliated Proteins	member	3.29545e-05	TRUE	FALSE	FALSE	TRUE	526	Muc19
Muc19	0	0.000157483	BL6 4w	Matrisome-associated	ECM-affiliated Proteins	member	9.23984e-05	TRUE	FALSE	FALSE	TRUE	527	Muc19
Muc19	0	0.000157483	CD1 4w	Matrisome-associated	ECM-affiliated Proteins	member	3.21297e-05	TRUE	FALSE	FALSE	TRUE	528	Muc19
F13a1	0	0.000157242	BL6 21w	Matrisome-associated	ECM Regulators	member	7.33098e-06	TRUE	FALSE	FALSE	FALSE	529	F13a1
F13a1	0	0.000157242	BL6 4w	Matrisome-associated	ECM Regulators	member	7.97793e-05	TRUE	FALSE	FALSE	TRUE	530	F13a1
F13a1	0	0.000157242	CD1 4w	Matrisome-associated	ECM Regulators	member	7.01318e-05	TRUE	FALSE	FALSE	TRUE	531	F13a1
Ambp	0	0.000155845	BL6 21w	Matrisome-associated	ECM Regulators	member	4.09735e-05	TRUE	FALSE	FALSE	TRUE	532	Ambp
Ambp	0	0.000155845	BL6 4w	Matrisome-associated	ECM Regulators	member	8.2749e-05	TRUE	FALSE	FALSE	TRUE	533	Ambp
Ambp	0	0.000155845	CD1 4w	Matrisome-associated	ECM Regulators	member	3.21228e-05	TRUE	FALSE	FALSE	TRUE	534	Ambp
Itln1	0	0.000150362	BL6 4w	Matrisome-associated	ECM-affiliated Proteins	member	0.000150362	TRUE	FALSE	FALSE	TRUE	535	Itln1
Itlnb	0	0.000150362	BL6 4w	Matrisome-associated	ECM-affiliated Proteins	member	0.000150362	TRUE	FALSE	FALSE	TRUE	536	Itlnb
Lgals9	0	0.000149331	BL6 4w	Matrisome-associated	ECM-affiliated Proteins	member	8.53715e-05	TRUE	FALSE	FALSE	TRUE	537	Lgals9
Lgals9	0	0.000149331	CD1 4w	Matrisome-associated	ECM-affiliated Proteins	member	6.3959e-05	TRUE	FALSE	FALSE	TRUE	538	Lgals9
Tinag	0	0.000143413	BL6 21w	Core matrisome	ECM Glycoproteins	member	2.50016e-05	TRUE	FALSE	FALSE	TRUE	539	Tinag
Tinag	0	0.000143413	BL6 4w	Core matrisome	ECM Glycoproteins	member	6.15827e-05	TRUE	FALSE	FALSE	TRUE	540	Tinag
Tinag	0	0.000143413	CD1 4w	Core matrisome	ECM Glycoproteins	member	5.68286e-05	TRUE	FALSE	FALSE	TRUE	541	Tinag
Cd109	0	0.00014056	BL6 4w	Matrisome-associated	ECM Regulators	member	0.00014056	TRUE	FALSE	FALSE	TRUE	542	Cd109
Adam17	0	0.00013781	BL6 4w	Matrisome-associated	ECM Regulators	member	7.83732e-05	TRUE	FALSE	FALSE	TRUE	543	Adam17
Adam17	0	0.00013781	CD1 4w	Matrisome-associated	ECM Regulators	member	5.94369e-05	TRUE	FALSE	FALSE	TRUE	544	Adam17
Spon1	0	0.000137421	BL6 4w	Core matrisome	ECM Glycoproteins	member	0.000122264	TRUE	FALSE	FALSE	TRUE	545	Spon1
Spon1	0	0.000137421	CD1 4w	Core matrisome	ECM Glycoproteins	member	1.51567e-05	TRUE	FALSE	FALSE	FALSE	546	Spon1
Serpinb6b	0	0.000134568	BL6 4w	Matrisome-associated	ECM Regulators	member	4.32376e-05	TRUE	FALSE	FALSE	TRUE	547	Serpinb6b
Serpinb6b	0	0.000134568	CD1 4w	Matrisome-associated	ECM Regulators	member	9.13308e-05	TRUE	FALSE	FALSE	TRUE	548	Serpinb6b
Serpinb9	0	0.000129587	BL6 4w	Matrisome-associated	ECM Regulators	member	7.82302e-05	TRUE	FALSE	FALSE	TRUE	549	Serpinb9
Serpinb9	0	0.000129587	CD1 4w	Matrisome-associated	ECM Regulators	member	5.13568e-05	TRUE	FALSE	FALSE	TRUE	550	Serpinb9
Abi3bp	0	0.000122703	BL6 4w	Core matrisome	ECM Glycoproteins	member	3.83786e-05	TRUE	FALSE	FALSE	TRUE	551	Abi3bp
Abi3bp	0	0.000122703	CD1 4w	Core matrisome	ECM Glycoproteins	member	8.4324e-05	TRUE	FALSE	FALSE	TRUE	552	Abi3bp
Adam23	0	0.000118182	BL6 4w	Matrisome-associated	ECM Regulators	member	0.000118182	TRUE	FALSE	FALSE	TRUE	553	Adam23
Emilin1	0	0.000117549	BL6 4w	Core matrisome	ECM Glycoproteins	member	9.52928e-05	TRUE	FALSE	FALSE	TRUE	554	Emilin1
Emilin1	0	0.000117549	CD1 4w	Core matrisome	ECM Glycoproteins	member	2.22557e-05	TRUE	FALSE	FALSE	TRUE	555	Emilin1
Col6a5	0	0.000113874	BL6 21w	Core matrisome	Collagens	member	2.01698e-06	TRUE	FALSE	FALSE	FALSE	556	Col6a5
Col6a5	0	0.000113874	BL6 4w	Core matrisome	Collagens	member	6.44244e-05	TRUE	FALSE	FALSE	TRUE	557	Col6a5
Col6a5	0	0.000113874	CD1 4w	Core matrisome	Collagens	member	4.74331e-05	TRUE	FALSE	FALSE	TRUE	558	Col6a5
F10	0	0.000104244	BL6 21w	Matrisome-associated	ECM Regulators	member	2.4589e-05	TRUE	FALSE	FALSE	TRUE	559	F10
F10	0	0.000104244	CD1 4w	Matrisome-associated	ECM Regulators	member	7.96551e-05	TRUE	FALSE	FALSE	TRUE	560	F10
Thbs2	0	0.000103512	BL6 4w	Core matrisome	ECM Glycoproteins	member	0.000103512	TRUE	FALSE	FALSE	TRUE	561	Thbs2
A2ml1	0	9.74567e-05	BL6 21w	Matrisome-associated	ECM Regulators	member	5.02651e-06	TRUE	FALSE	FALSE	FALSE	562	A2ml1
A2ml1	0	9.74567e-05	BL6 4w	Matrisome-associated	ECM Regulators	member	5.76304e-05	TRUE	FALSE	FALSE	TRUE	563	A2ml1
A2ml1	0	9.74567e-05	CD1 4w	Matrisome-associated	ECM Regulators	member	3.47998e-05	TRUE	FALSE	FALSE	TRUE	564	A2ml1
Serpinf1	0	9.23037e-05	BL6 4w	Matrisome-associated	ECM Regulators	member	5.90789e-05	TRUE	FALSE	FALSE	TRUE	565	Serpinf1
Serpinf1	0	9.23037e-05	CD1 4w	Matrisome-associated	ECM Regulators	member	3.32248e-05	TRUE	FALSE	FALSE	TRUE	566	Serpinf1
Tnr	0	8.83357e-05	BL6 4w	Core matrisome	ECM Glycoproteins	member	7.57404e-05	TRUE	FALSE	FALSE	TRUE	567	Tnr
Tnr	0	8.83357e-05	CD1 4w	Core matrisome	ECM Glycoproteins	member	1.25953e-05	TRUE	FALSE	FALSE	FALSE	568	Tnr
Adam9	0	8.73718e-05	BL6 21w	Matrisome-associated	ECM Regulators	member	1.43585e-05	TRUE	FALSE	FALSE	FALSE	569	Adam9
Adam9	0	8.73718e-05	BL6 4w	Matrisome-associated	ECM Regulators	member	4.51683e-05	TRUE	FALSE	FALSE	TRUE	570	Adam9
Adam9	0	8.73718e-05	CD1 4w	Matrisome-associated	ECM Regulators	member	2.7845e-05	TRUE	FALSE	FALSE	TRUE	571	Adam9
Matn1	0	8.45634e-05	BL6 21w	Core matrisome	ECM Glycoproteins	member	2.29026e-05	TRUE	FALSE	FALSE	TRUE	572	Matn1
Matn1	0	8.45634e-05	CD1 4w	Core matrisome	ECM Glycoproteins	member	6.16608e-05	TRUE	FALSE	FALSE	TRUE	573	Matn1
Hgfac	0	7.55586e-05	BL6 4w	Matrisome-associated	Secreted Factors	member	7.55586e-05	TRUE	FALSE	FALSE	TRUE	574	Hgfac
Itih1	0	7.2333e-05	BL6 4w	Matrisome-associated	ECM Regulators	member	7.2333e-05	TRUE	FALSE	FALSE	TRUE	575	Itih1
Coch	0	6.98897e-05	BL6 21w	Core matrisome	ECM Glycoproteins	member	2.06193e-05	TRUE	FALSE	FALSE	TRUE	576	Coch
Coch	0	6.98897e-05	BL6 4w	Core matrisome	ECM Glycoproteins	member	1.69107e-05	TRUE	FALSE	FALSE	FALSE	577	Coch
Coch	0	6.98897e-05	CD1 4w	Core matrisome	ECM Glycoproteins	member	3.23597e-05	TRUE	FALSE	FALSE	TRUE	578	Coch
Fbln2	0	6.68188e-05	BL6 4w	Core matrisome	ECM Glycoproteins	member	6.68188e-05	TRUE	FALSE	FALSE	TRUE	579	Fbln2
Hrg	0	6.64936e-05	BL6 4w	Matrisome-associated	ECM Regulators	member	4.25246e-05	TRUE	FALSE	FALSE	TRUE	580	Hrg
Hrg	0	6.64936e-05	CD1 4w	Matrisome-associated	ECM Regulators	member	2.3969e-05	TRUE	FALSE	FALSE	TRUE	581	Hrg
Lama1	0	6.59669e-05	BL6 4w	Core matrisome	ECM Glycoproteins	member	5.51952e-05	TRUE	FALSE	FALSE	TRUE	582	Lama1
Lama1	0	6.59669e-05	CD1 4w	Core matrisome	ECM Glycoproteins	member	1.07718e-05	TRUE	FALSE	FALSE	FALSE	583	Lama1
Vwf	0	6.49286e-05	BL6 21w	Core matrisome	ECM Glycoproteins	member	8.09082e-06	TRUE	FALSE	FALSE	FALSE	584	Vwf
Vwf	0	6.49286e-05	BL6 4w	Core matrisome	ECM Glycoproteins	member	4.51468e-05	TRUE	FALSE	FALSE	TRUE	585	Vwf
Vwf	0	6.49286e-05	CD1 4w	Core matrisome	ECM Glycoproteins	member	1.1691e-05	TRUE	FALSE	FALSE	FALSE	586	Vwf
C1qtnf9	0	6.48003e-05	BL6 4w	Matrisome-associated	ECM-affiliated Proteins	member	6.48003e-05	TRUE	FALSE	FALSE	TRUE	587	C1qtnf9
Adam22	0	6.21213e-05	BL6 4w	Matrisome-associated	ECM Regulators	member	6.21213e-05	TRUE	FALSE	FALSE	TRUE	588	Adam22
Gpc1	0	4.8238e-05	BL6 4w	Matrisome-associated	ECM-affiliated Proteins	member	4.8238e-05	TRUE	FALSE	FALSE	TRUE	589	Gpc1
Ctsa	0	4.57468e-05	BL6 21w	Matrisome-associated	ECM Regulators	member	1.77105e-05	TRUE	FALSE	FALSE	TRUE	590	Ctsa
Ctsa	0	4.57468e-05	BL6 4w	Matrisome-associated	ECM Regulators	member	1.44983e-05	TRUE	FALSE	FALSE	FALSE	591	Ctsa
Ctsa	0	4.57468e-05	CD1 4w	Matrisome-associated	ECM Regulators	member	1.3538e-05	TRUE	FALSE	FALSE	FALSE	592	Ctsa
Emilin3	0	4.25873e-05	BL6 4w	Core matrisome	ECM Glycoproteins	member	2.71256e-05	TRUE	FALSE	FALSE	TRUE	593	Emilin3
Emilin3	0	4.25873e-05	CD1 4w	Core matrisome	ECM Glycoproteins	member	1.54617e-05	TRUE	FALSE	FALSE	FALSE	594	Emilin3
Cd209b	0	3.97703e-05	CD1 4w	Matrisome-associated	ECM-affiliated Proteins	member	3.97703e-05	TRUE	FALSE	FALSE	TRUE	595	Cd209b
Ncan	0	3.02067e-05	BL6 4w	Core matrisome	Proteoglycans	member	3.02067e-05	TRUE	FALSE	FALSE	TRUE	596	Ncan
Habp2	0	2.9609e-05	BL6 4w	Matrisome-associated	ECM Regulators	member	2.9609e-05	TRUE	FALSE	FALSE	TRUE	597	Habp2
Pcsk5	0	2.78684e-05	BL6 21w	Matrisome-associated	ECM Regulators	member	1.43294e-05	TRUE	FALSE	FALSE	FALSE	598	Pcsk5
Pcsk5	0	2.78684e-05	BL6 4w	Matrisome-associated	ECM Regulators	member	4.44304e-06	TRUE	FALSE	FALSE	FALSE	599	Pcsk5
Pcsk5	0	2.78684e-05	CD1 4w	Matrisome-associated	ECM Regulators	member	9.09597e-06	TRUE	FALSE	FALSE	FALSE	600	Pcsk5
Ngly1	0	2.34642e-05	BL6 4w	Matrisome-associated	ECM Regulators	member	2.34642e-05	TRUE	FALSE	FALSE	TRUE	601	Ngly1
Col4a6	0	2.30439e-05	BL6 21w	Core matrisome	Collagens	member	1.86647e-05	TRUE	FALSE	FALSE	TRUE	602	Col4a6
Col4a6	0	2.30439e-05	BL6 4w	Core matrisome	Collagens	member	4.37915e-06	TRUE	FALSE	FALSE	FALSE	603	Col4a6
Cspg4	0	1.20867e-05	BL6 4w	Matrisome-associated	ECM-affiliated Proteins	member	1.20867e-05	TRUE	FALSE	FALSE	FALSE	604	Cspg4
Ltbp2	0	8.6847e-06	BL6 4w	Core matrisome	ECM Glycoproteins	member	8.6847e-06	TRUE	FALSE	FALSE	FALSE	605	Ltbp2
